# Supplementary material for: Finding needles in a haystack: identification of inter-specific introgressions in wheat genebank collections using low-coverage sequencing data
Source: Front Plant Sci. 2023 Jun 6;14:1166854. doi: 10.3389/fpls.2023.1166854 (PMC10280009; doi:10.3389/fpls.2023.1166854)
Supplement: Supplementary file 2 [file Table_1.xlsx]

## Sheet: TabS1_GBS_stats-introgression
GBS ID	Data used	Name	#detected introgressions by Schulthess et al.	SSD-PGR	cluster	WGS ID	Panel	Accession name	Genome	Chr1A	Chr1B	Chr1D	Chr2A	Chr2B	Chr2D	Chr3A	Chr3B	Chr3D	Chr4A	Chr4B	Chr4D	Chr5A	Chr5B	Chr5D	Chr6A	Chr6B	Chr6D	Chr7A	Chr7B	Chr7D	comment
SAMEA7828033	SAMEA7828033	TRI 22356	NA	TRI_22356_8523	C1432	NA	PGR	A W 1387	4093	0	0	498	0	35	655	0	0	619	0	63	518	0	0	568	0	0	495	0	0	642	missing subgenome
SAMEA7828475	SAMEA7828475	TRI 24484	NA	TRI_24484_8972	C1654	NA	PGR	MALATZA 1415	4054	0	0	498	0	31	656	0	0	619	0	27	518	0	0	568	0	0	495	0	0	642	missing subgenome
SAMEA7824714	SAMEA7824714	TRI 25471	NA	TRI_25471_3958	C3968	NA	PGR	IRAN 1-28-8053	4051	0	0	498	0	31	655	26	0	619	0	0	518	0	0	568	0	0	495	0	0	641	missing subgenome
SAMEA7827341	SAMEA7827341	TRI 14939	NA	TRI_14939_7804	C1057	NA	PGR	San-Tai-Bang-Nan-Mai	4043	0	0	498	0	46	656	0	0	619	0	0	518	0	0	569	0	0	495	0	0	642	missing subgenome
SAMEA7828633	SAMEA7828633	TRI 24752	NA	TRI_24752_9137	C1737	NA	PGR	RIVETTS GRANNEN	4026	0	0	498	0	0	656	0	0	619	0	0	518	30	0	568	0	0	495	0	0	642	missing subgenome
SAMEA7827497	SAMEA7827497	TRI 18259	NA	TRI_18259_7963	C1160	NA	PGR	----	4024	0	0	498	0	28	656	0	0	619	0	0	518	0	0	568	0	0	495	0	0	642	missing subgenome
SAMEA7822849	SAMEA7822849	TRI 14202	NA	TRI_14202_1929	C2718	NA	PGR	----	4018	0	0	498	0	25	655	0	0	619	0	0	518	0	0	568	0	0	495	0	0	640	missing subgenome
SAMEA7824151	SAMEA7824151	TRI 21317	NA	TRI_21317_3317	C3361	NA	PGR	----	3996	0	0	498	0	0	656	0	0	619	0	0	518	0	0	568	0	0	495	0	0	642	missing subgenome
SAMEA7828611	SAMEA7828611	TRI 24828	NA	TRI_24828_9113	C1724	NA	PGR	----	3996	0	0	498	0	0	656	0	0	619	0	0	518	0	0	568	0	0	495	0	0	642	missing subgenome
SAMEA7825777	SAMEA7825777	TRI 21616	NA	TRI_21616_5108	C3397	NA	PGR	----	3995	0	0	498	0	0	656	0	0	619	0	0	517	0	0	569	0	0	495	0	0	641	missing subgenome
SAMEA7828030	SAMEA7828030	TRI 22378	NA	TRI_22378_8520	C1429	NA	PGR	A TRI 717/81	3994	0	0	498	0	0	655	0	0	619	0	0	518	0	0	568	0	0	495	0	0	641	missing subgenome
SAMEA7824919	SAMEA7824919	TRI 14754	NA	TRI_14754_4189	C2781	NA	PGR	Youzi Mai	3993	0	0	498	0	0	655	0	0	619	0	0	518	0	0	567	0	0	495	0	0	641	missing subgenome
SAMEA7827813	SAMEA7827813	TRI 21056	NA	TRI_21056_8294	C1317	NA	PGR	GALLAND RAUHWEIZEN UNBEHAART	3993	0	0	498	0	0	655	0	0	619	0	0	518	0	0	567	0	0	495	0	0	641	missing subgenome
SAMEA7824653	SAMEA7824653	TRI 10720	NA	TRI_10720_3889	C2064	NA	PGR	----	3985	0	0	496	0	26	630	0	0	618	0	0	516	0	0	563	0	0	495	0	0	641	missing subgenome
SAMEA7826038	SAMEA7826038	TRI 23260	NA	TRI_23260_5369	C3611	NA	PGR	DONATUS	3982	0	0	498	0	0	655	0	0	618	0	0	517	0	0	567	0	0	487	0	0	640	missing subgenome
SAMEA7824913	SAMEA7824913	TRI 10828	NA	TRI_10828_4183	C2078	NA	PGR	----	3969	0	0	498	0	0	630	0	0	619	0	0	518	0	0	568	0	0	495	0	0	641	missing subgenome
SAMEA7825880	SAMEA7825880	TRI 22376	NA	TRI_22376_5211	C3478	NA	PGR	A TRI 898/81	3967	0	0	497	0	0	631	0	0	619	0	0	517	0	0	567	0	0	495	0	0	641	missing subgenome
SAMEA7822650	SAMEA7822650	TRI 16456	NA	TRI_16456_1709	C2951	NA	PGR	----	3966	0	0	497	0	0	630	0	0	619	0	0	517	0	0	568	0	0	495	0	0	640	missing subgenome
SAMEA7821588	SAMEA7821588, SAMEA7829279, SAMEA7829278	TRI 28322	NA	TRI_28322_560	C4021	NA	PGR	TASCHKURGAN	3961	0	0	497	0	0	630	0	0	618	0	0	517	0	0	563	0	0	495	0	0	641	missing subgenome
SAMEA7825026	SAMEA7825026	TRI 12745	NA	TRI_12745_4306	C2395	NA	PGR	Arthur 70	3959	0	0	496	0	0	630	0	0	619	0	0	516	0	0	562	0	0	495	0	0	641	missing subgenome
SAMEA7824289	SAMEA7824289	TRI 7878	NA	TRI_7878_3473	C4676	NA	PGR	----	3958	0	0	496	0	0	630	0	0	618	0	0	517	0	0	562	0	0	495	0	0	640	missing subgenome
SAMEA7828246	SAMEA7828246	TRI 23217	NA	TRI_23217_8739	C1537	NA	PGR	TICINO	3808	25	0	430	50	0	614	50	0	578	0	0	441	0	0	500	26	0	429	82	0	583	missing subgenome
SAMEA7827293	SAMEA7827293	TRI 13163	NA	TRI_13163_7744	C1035	NA	PGR	N 70 (28-1) -3-43	1000	0	244	0	0	376	41	0	311	0	0	0	0	0	28	0	0	0	0	0	0	0	large 300: Chr2B, Chr3B
SAMEA7826004	SAMEA7826004	TRI 23004	NA	TRI_23004_5334	C2	NA	PGR	ALTE SORTE ?	998	0	0	0	309	0	656	0	0	0	0	0	0	0	33	0	0	0	0	0	0	0	large 300: Chr2A, Chr2D
SAMEA7829556	SAMEA7830311, SAMEA7829557, SAMEA7829556	TRI 16401	1	TRI_16401_28	C113	SAMEA10943993	PGR	Duck	958	0	0	0	302	0	656	0	0	0	0	0	0	0	0	0	0	0	0	0	0	0	large 300: Chr2A, Chr2D
SAMEA7826727	SAMEA7826727	B 81	NA	B_81_6105	C734	NA	PGR	ZG 1011	905	0	0	0	134	0	655	0	0	0	25	0	0	0	0	0	34	26	0	0	31	0	large 300: Chr2D
SAMEA7824769	SAMEA7824769	B 65	NA	B_65_4024	C734	NA	PGR	ZG 987/3	871	0	0	0	241	0	630	0	0	0	0	0	0	0	0	0	0	0	0	0	0	0	large 300: Chr2D
SAMEA7830359	SAMEA7830359	B 81	NA	B_81_3605	C734	NA	PGR	ZG 1011	824	0	0	0	193	0	631	0	0	0	0	0	0	0	0	0	0	0	0	0	0	0	large 300: Chr2D
SAMEA7823502	SAMEA7823502	TRI 8018	NA	TRI_8018_2634	C4723	NA	PGR	Riebesel St. 47-51	812	0	694	53	0	0	0	0	0	0	0	0	0	0	0	0	0	0	31	0	0	34	large 300: Chr1B
SAMEA7824171	SAMEA7824171	TRI 9674	1	TRI_9674_3337	C4849	SAMEA10944142	PGR	Sholeh	782	0	685	38	0	0	0	0	0	0	0	0	0	0	0	0	0	0	32	0	0	27	large 300: Chr1B
SAMEA7826468	SAMEA7826468	TRI 25506	NA	TRI_25506_5835	C3970	NA	PGR	WEIHENSTEPHAN 0565/52 121	782	0	699	0	0	0	83	0	0	0	0	0	0	0	0	0	0	0	0	0	0	0	large 300: Chr1B
SAMEA7823877	SAMEA7823877	TRI 10316	NA	TRI_10316_3026	C312	NA	PGR	Neuzucht	780	0	697	0	0	0	83	0	0	0	0	0	0	0	0	0	0	0	0	0	0	0	large 300: Chr1B
SAMEA7827639	SAMEA7827639	TRI 19668	NA	TRI_19668_8108	C312	NA	PGR	SALZMUENDER 14/44	780	0	697	0	0	0	83	0	0	0	0	0	0	0	0	0	0	0	0	0	0	0	large 300: Chr1B
SAMEA7828734	SAMEA7828734	TRI 25245	NA	TRI_25245_9247	C312	NA	PGR	SALZMUENDE ST.14/44	777	0	698	0	0	0	49	0	0	0	0	0	0	0	0	0	0	0	0	0	0	30	large 300: Chr1B
SAMEA7821988	SAMEA7821988	TRI 9323	NA	TRI_9323_1009	C226	NA	PGR	Mildress	776	0	697	45	0	0	34	0	0	0	0	0	0	0	0	0	0	0	0	0	0	0	large 300: Chr1B
SAMEA7824493	SAMEA7824493	TRI 4961	NA	TRI_4961_3698	C226	NA	PGR	Berkely Rock	775	0	652	53	0	0	44	0	0	26	0	0	0	0	0	0	0	0	0	0	0	0	large 300: Chr1B
SAMEA7821606	SAMEA7821606	TRI 3810	NA	TRI_3810_582	C312	NA	PGR	Salzmünder 14/44	774	0	699	0	0	0	75	0	0	0	0	0	0	0	0	0	0	0	0	0	0	0	large 300: Chr1B
SAMEA7826211	SAMEA7826211	TRI 24211	NA	TRI_24211_5556	C312	NA	PGR	SALZMUENDER BARTWEIZEN	773	0	698	25	0	0	50	0	0	0	0	0	0	0	0	0	0	0	0	0	0	0	large 300: Chr1B
SAMEA7821303	SAMEA7821303, SAMEA7829840, SAMEA7829839	TRI 11142	NA	TRI_11142_256	C40	NA	PGR	----	764	0	0	0	0	0	0	0	0	0	0	0	0	0	0	0	0	0	0	0	764	0	large 300: Chr7B
SAMEA7824255	SAMEA7824255	TRI 25137	NA	TRI_25137_3439	C3936	NA	PGR	PURDUE 39120 A4-2-2-2-2-2	763	0	0	0	0	0	0	0	0	0	0	0	0	0	0	0	0	0	0	0	763	0	large 300: Chr7B
SAMEA7826534	SAMEA7826534	TRI 28624	NA	TRI_28624_5906	C226	NA	PGR	ORLANDO	746	0	689	0	0	0	57	0	0	0	0	0	0	0	0	0	0	0	0	0	0	0	large 300: Chr1B
SAMEA7823483	SAMEA7823483	TRI 7714	NA	TRI_7714_2614	C4640	NA	PGR	Dankowska Biala 0279	745	0	694	0	0	0	51	0	0	0	0	0	0	0	0	0	0	0	0	0	0	0	large 300: Chr1B
SAMEA7821548	SAMEA7821548, SAMEA7828927, SAMEA7828926	TRI 9329	NA	TRI_9329_516	C4797	NA	PGR	Saladin	742	0	699	0	0	0	43	0	0	0	0	0	0	0	0	0	0	0	0	0	0	0	large 300: Chr1B
SAMEA7822922	SAMEA7822922	TRI 9326	2	TRI_9326_2008	C479	SAMEA10944015	PGR	Zorba	742	0	699	0	0	0	43	0	0	0	0	0	0	0	0	0	0	0	0	0	0	0	large 300: Chr1B
SAMEA7826465	SAMEA7826465	TRI 25493	NA	TRI_25493_5832	C479	NA	PGR	WEIHENSTEPHAN 0565/52 903B	742	0	699	0	0	0	43	0	0	0	0	0	0	0	0	0	0	0	0	0	0	0	large 300: Chr1B
SAMEA7821743	SAMEA7821743	TRI 9979	NA	TRI_9979_729	C4892	NA	PGR	New Gaines	741	0	0	0	86	0	655	0	0	0	0	0	0	0	0	0	0	0	0	0	0	0	large 300: Chr2D
SAMEA7825449	SAMEA7825449	TRI 19476	NA	TRI_19476_4763	C479	NA	PGR	ZORBA	725	0	692	0	0	0	33	0	0	0	0	0	0	0	0	0	0	0	0	0	0	0	large 300: Chr1B
SAMEA7821170	SAMEA7821170, SAMEA7829295, SAMEA7829294	TRI 25327	1	TRI_25327_111	C163	SAMEA10944045	PGR	----	699	0	699	0	0	0	0	0	0	0	0	0	0	0	0	0	0	0	0	0	0	0	large 300: Chr1B
SAMEA7822191	SAMEA7822191	TRI 9328	NA	TRI_9328_1221	C163	NA	PGR	Winnetou	699	0	699	0	0	0	0	0	0	0	0	0	0	0	0	0	0	0	0	0	0	0	large 300: Chr1B
SAMEA7821308	SAMEA7821308, SAMEA7829762, SAMEA7829761	TRI 11849	1	TRI_11849_261	C2280	SAMEA10944341	PGR	Feldmann	698	0	698	0	0	0	0	0	0	0	0	0	0	0	0	0	0	0	0	0	0	0	large 300: Chr1B
SAMEA7824471	SAMEA7824471	TRI 9461	NA	TRI_9461_3674	C4827	NA	PGR	NS 604	698	0	698	0	0	0	0	0	0	0	0	0	0	0	0	0	0	0	0	0	0	0	large 300: Chr1B
SAMEA7824643	SAMEA7824643	TRI 9466	NA	TRI_9466_3879	C770	NA	PGR	NS 738	696	0	696	0	0	0	0	0	0	0	0	0	0	0	0	0	0	0	0	0	0	0	large 300: Chr1B
SAMEA7826565	SAMEA7826565	TRI 13631	NA	TRI_13631_5937	C770	NA	PGR	----	695	0	695	0	0	0	0	0	0	0	0	0	0	0	0	0	0	0	0	0	0	0	large 300: Chr1B
SAMEA7828677	SAMEA7828677	TRI 25028	NA	TRI_25028_9184	C1765	NA	PGR	AGRUS	640	0	0	0	0	0	0	0	0	0	0	0	0	0	0	0	0	0	0	0	0	640	large 300: Chr7D
SAMEA7824409	SAMEA7824409	B 97	NA	B_97_3603	C1937	NA	PGR	Purdue 5392	633	0	0	0	0	0	0	0	0	0	0	0	0	0	0	0	0	0	0	0	0	633	large 300: Chr7D
SAMEA7825290	SAMEA7825290	TRI 16113	NA	TRI_16113_4586	C2921	NA	PGR	Siouxland	622	0	245	86	0	0	0	0	0	118	0	0	0	0	0	0	0	0	0	0	0	173
SAMEA7822272	SAMEA7822272	TRI 8300	NA	TRI_8300_1305	C4779	NA	PGR	Agrus	614	0	0	0	0	0	0	0	0	0	0	0	0	0	0	0	0	0	0	0	0	614	large 300: Chr7D
SAMEA7828449	SAMEA7828449	TRI 24067	NA	TRI_24067_8946	C44	NA	PGR	KADOLZER ST 3	594	594	0	0	0	0	0	0	0	0	0	0	0	0	0	0	0	0	0	0	0	0	large 300: Chr1A
SAMEA7828531	SAMEA7828531	TRI 24699	NA	TRI_24699_9031	C1686	NA	PGR	TIMPAW	578	0	0	0	0	0	0	0	0	548	0	0	0	0	0	0	0	0	30	0	0	0	large 300: Chr3D
SAMEA7826025	SAMEA7826025	TRI 23165	NA	TRI_23165_5356	C3603	NA	PGR	DIABLO	568	0	243	0	0	282	43	0	0	0	0	0	0	0	0	0	0	0	0	0	0	0
SAMEA7824452	SAMEA7824452	B 96	NA	B_96_3651	C1936	NA	PGR	Purdue 39120	563	0	0	0	0	0	0	0	0	0	0	0	0	0	0	0	0	0	0	0	0	563	large 300: Chr7D
SAMEA7823754	SAMEA7823754	TRI 259	NA	TRI_259_2900	C337	NA	PGR	Mahndorfer Tempo	538	0	0	0	0	0	43	0	0	0	0	0	0	0	0	0	30	0	465	0	0	0	large 300: Chr6D
SAMEA7821083	SAMEA7821083, SAMEA7829287, SAMEA7829286	TRI 25899	1	TRI_25899_15	C3993	SAMEA10944001	PGR	TR.DICOCCOIDES X AE.SPELT.2X	498	0	0	498	0	0	0	0	0	0	0	0	0	0	0	0	0	0	0	0	0	0	large 300: Chr1D
SAMEA7824649	SAMEA7824649	TRI 11213	1	TRI_11213_3885	C2138	SAMEA10944397	PGR	----	486	0	0	0	27	250	0	0	0	0	0	0	0	0	0	0	0	209	0	0	0	0
SAMEA7826032	SAMEA7826032	TRI 23213	NA	TRI_23213_5363	C815	NA	PGR	LANDSORTE	469	0	245	27	0	0	41	0	0	25	0	0	0	0	0	0	0	0	0	0	131	0
SAMEA7824539	SAMEA7824539	TRI 7091	NA	TRI_7091_3751	C522	NA	PGR	Honor (2) - Rosen Rye x Yorkwin - Cornell 595	464	0	0	25	0	439	0	0	0	0	0	0	0	0	0	0	0	0	0	0	0	0	large 300: Chr2B
SAMEA7824327	SAMEA7824327	TRI 13645	NA	TRI_13645_3513	C2634	NA	PGR	----	461	0	0	0	0	0	0	0	0	0	0	0	0	0	158	0	0	0	0	0	303	0	large 300: Chr7B
SAMEA7828535	SAMEA7828535	TRI 24690	NA	TRI_24690_9035	C1689	NA	PGR	----	458	0	0	0	0	415	43	0	0	0	0	0	0	0	0	0	0	0	0	0	0	0	large 300: Chr2B
SAMEA7828476	SAMEA7828476	TRI 24474	NA	TRI_24474_8973	C76	NA	PGR	SULLIVAN	456	0	0	0	0	456	0	0	0	0	0	0	0	0	0	0	0	0	0	0	0	0	large 300: Chr2B
SAMEA7822823	SAMEA7822823	TRI 9467	NA	TRI_9467_1900	C4829	NA	PGR	NS 739	443	0	443	0	0	0	0	0	0	0	0	0	0	0	0	0	0	0	0	0	0	0	large 300: Chr1B
SAMEA7824844	SAMEA7824844	TRI 11510	NA	TRI_11510_4108	C749	NA	PGR	Maris Fundin	434	0	0	0	0	199	33	0	0	0	0	0	0	0	0	0	0	0	0	0	0	202
SAMEA7824439	SAMEA7824439	TRI 7156	NA	TRI_7156_3638	C4572	NA	PGR	----	407	0	0	0	0	407	0	0	0	0	0	0	0	0	0	0	0	0	0	0	0	0	large 300: Chr2B
SAMEA7830053	SAMEA7830053	Markiza	NA	NA	NA	NA	Elite cultivar	NA	395	0	245	0	0	55	43	0	0	0	0	52	0	0	0	0	0	0	0	0	0	0
SAMEA7822647	SAMEA7822647	TRI 10256	NA	TRI_10256_1706	C2000	NA	PGR	Selection Y 3231	393	0	0	0	0	287	0	0	0	0	0	0	0	0	0	0	0	106	0	0	0	0
SAMEA7829971	SAMEA7829971	Markiza	NA	NA	NA	NA	Elite cultivar	NA	393	0	245	0	0	53	43	0	0	0	0	52	0	0	0	0	0	0	0	0	0	0
SAMEA7824234	SAMEA7824234	TRI 15191	NA	TRI_15191_3416	C2856	NA	PGR	----	389	0	0	0	0	0	0	274	0	115	0	0	0	0	0	0	0	0	0	0	0	0
SAMEA7822409	SAMEA7822409	TRI 10260	NA	TRI_10260_1452	C2003	NA	PGR	Coker 57-21 Supresa x Redhard x Timophveevi Hybrid x Chancel	386	0	0	0	0	340	0	0	0	0	0	0	0	0	46	0	0	0	0	0	0	0	large 300: Chr2B
SAMEA7825878	SAMEA7825878	TRI 22372	NA	TRI_22372_5209	C3477	NA	PGR	ALBRECHT	384	0	242	0	0	67	43	0	0	0	0	0	0	0	32	0	0	0	0	0	0	0
SAMEA7826796	SAMEA7826796	Lahertis	4	-	NA	SAMEA10944478	Elite cultivar	NA	384	0	242	0	0	66	43	0	0	0	0	0	0	0	33	0	0	0	0	0	0	0
SAMEA7825892	SAMEA7825892	TRI 22435	NA	TRI_22435_5223	C200	NA	PGR	KNIRPS	383	0	243	0	0	65	43	0	0	0	0	0	0	0	32	0	0	0	0	0	0	0
SAMEA7825411	SAMEA7825411	TRI 17920	NA	TRI_17920_4722	C3109	NA	PGR	----	378	0	0	0	0	0	0	0	0	0	0	0	0	0	0	0	0	378	0	0	0	0	large 300: Chr6B
SAMEA7827967	SAMEA7827967	TRI 22103	NA	TRI_22103_8545	C1443	NA	PGR	----	378	0	0	0	0	0	49	0	0	0	0	0	0	0	0	0	0	329	0	0	0	0	large 300: Chr6B
SAMEA7826039	SAMEA7826039	TRI 23265	NA	TRI_23265_5370	C3612	NA	PGR	LEO	376	0	243	0	0	66	35	0	0	0	0	0	0	0	32	0	0	0	0	0	0	0
SAMEA7821386	SAMEA7821386, SAMEA7829704, SAMEA7829703	TRI 12744	NA	TRI_12744_347	C76	NA	PGR	Arthur 71	374	0	0	0	0	374	0	0	0	0	0	0	0	0	0	0	0	0	0	0	0	0	large 300: Chr2B
SAMEA7828405	SAMEA7828405	TRI 24268	NA	TRI_24268_8900	C2	NA	PGR	WINTERWEIZEN AUS SCHWEDEN	374	32	0	38	0	0	29	0	0	39	85	0	0	0	0	26	0	0	0	34	0	91
SAMEA7824667	SAMEA7824667	TRI 9447	NA	TRI_9447_3903	C646	NA	PGR	D 130/63	371	0	0	0	0	0	43	0	0	0	0	0	0	0	0	0	0	328	0	0	0	0	large 300: Chr6B
SAMEA7827471	SAMEA7827471	TRI 16557	NA	TRI_16557_7937	C1143	NA	PGR	WW 32454	371	0	245	0	0	126	0	0	0	0	0	0	0	0	0	0	0	0	0	0	0	0
SAMEA7826848	SAMEA7826848	Slejpner	3	-	NA	SAMEA10944532	Elite cultivar	NA	370	0	227	0	0	68	43	0	0	0	0	0	0	0	32	0	0	0	0	0	0	0
SAMEA7828026	SAMEA7828026	TRI 21568	NA	TRI_21568_8516	C1426	NA	PGR	ARKONA	369	0	227	0	0	67	43	0	0	0	0	0	0	0	32	0	0	0	0	0	0	0
SAMEA7820901	SAMEA7820901	Markiza	NA	NA	NA	NA	Elite cultivar	NA	368	0	249	0	0	67	0	0	0	0	0	52	0	0	0	0	0	0	0	0	0	0
SAMEA7824642	SAMEA7824642	TRI 14997	NA	TRI_14997_3875	C2838	NA	PGR	Roland	365	0	0	0	0	365	0	0	0	0	0	0	0	0	0	0	0	0	0	0	0	0	large 300: Chr2B
SAMEA7826779	SAMEA7826779	Joker	5	-	NA	SAMEA10944460	Elite cultivar	NA	364	0	243	0	0	78	43	0	0	0	0	0	0	0	0	0	0	0	0	0	0	0
SAMEA7829990	SAMEA7829990	Travix	NA	NA	NA	NA	Elite cultivar	NA	363	0	228	28	0	25	31	0	0	0	0	0	25	0	0	0	0	0	0	0	0	26
SAMEA7825994	SAMEA7825994	TRI 22910	NA	TRI_22910_5324	C3569	NA	PGR	CAMPUS	361	0	227	0	0	58	43	0	0	0	0	0	0	0	33	0	0	0	0	0	0	0
SAMEA7825999	SAMEA7825999	TRI 22973	NA	TRI_22973_5329	C936	NA	PGR	Ohio	360	0	243	0	0	74	43	0	0	0	0	0	0	0	0	0	0	0	0	0	0	0
SAMEA7826632	SAMEA7826632	TRI 10258	NA	TRI_10258_6006	C2001	NA	PGR	Coker 55-30 Chancellor x Chancellor x Timopheevi Hybrid	360	0	0	0	0	360	0	0	0	0	0	0	0	0	0	0	0	0	0	0	0	0	large 300: Chr2B
SAMEA7826844	SAMEA7826844	Sarmund	NA	-	NA	NA	Elite cultivar	NA	360	0	242	0	0	75	43	0	0	0	0	0	0	0	0	0	0	0	0	0	0	0
SAMEA7821849	SAMEA7821849	TRI 16011	NA	TRI_16011_851	C200	NA	PGR	Knirps	358	0	243	0	0	72	43	0	0	0	0	0	0	0	0	0	0	0	0	0	0	0
SAMEA7828177	SAMEA7828177	TRI 22858	NA	TRI_22858_8669	C1501	NA	PGR	BOVICTUS	353	0	245	0	0	65	43	0	0	0	0	0	0	0	0	0	0	0	0	0	0	0
SAMEA7826718	SAMEA7826718	Anapolis	6	-	NA	SAMEA10944311	Elite cultivar	NA	351	0	244	0	0	64	43	0	0	0	0	0	0	0	0	0	0	0	0	0	0	0
SAMEA7827475	SAMEA7827475	TRI 16547	NA	TRI_16547_7941	C1147	NA	PGR	LV29	351	0	246	0	0	64	41	0	0	0	0	0	0	0	0	0	0	0	0	0	0	0
SAMEA7830365	SAMEA7830365	TRI 13141	NA	TRI_13141_3797	C735	NA	PGR	Granada	349	0	243	27	0	0	43	0	0	0	0	0	0	0	36	0	0	0	0	0	0	0
SAMEA7830021	SAMEA7830021	Savannah	NA	NA	NA	NA	Elite cultivar	NA	348	0	228	35	0	52	33	0	0	0	0	0	0	0	0	0	0	0	0	0	0	0
SAMEA7830200	SAMEA7830200	Brompton	NA	NA	NA	NA	Elite cultivar	NA	348	0	228	25	0	0	35	0	0	28	0	0	0	0	0	0	0	0	32	0	0	0
SAMEA7822942	SAMEA7822942	TRI 15247	NA	TRI_15247_2029	C461	NA	PGR	Bernina	344	0	241	0	0	27	43	0	0	0	0	0	0	0	33	0	0	0	0	0	0	0
SAMEA7822408	SAMEA7822408	TRI 10259	NA	TRI_10259_1451	C2002	NA	PGR	Taylor Nr. 40	343	0	0	0	0	146	0	0	0	0	0	0	0	0	30	0	0	167	0	0	0	0
SAMEA7826799	SAMEA7826799	LGKopernikus	3	-	NA	SAMEA10944483	Elite cultivar	NA	337	0	227	0	0	67	43	0	0	0	0	0	0	0	0	0	0	0	0	0	0	0
SAMEA7828048	SAMEA7828048	TRI 22152	NA	TRI_22152_8538	C749	NA	PGR	MARIS FUNDIN	337	0	0	0	0	262	43	0	0	0	0	0	0	0	32	0	0	0	0	0	0	0
SAMEA7828823	SAMEA7828823	TRI 29470	NA	TRI_29470_9340	C1838	NA	PGR	Gorbi	336	0	243	0	0	25	43	0	0	0	0	0	0	0	0	0	0	0	0	25	0	0
SAMEA7826808	SAMEA7826808	Memory	6	-	NA	SAMEA10944331	Elite cultivar	NA	335	216	0	0	0	76	43	0	0	0	0	0	0	0	0	0	0	0	0	0	0	0
SAMEA7825056	SAMEA7825056	TRI 13203	NA	TRI_13203_4337	C819	NA	PGR	Götz	331	0	243	25	0	0	0	0	0	28	0	0	0	0	0	0	0	35	0	0	0	0
SAMEA7827786	SAMEA7827786	TRI 19931	NA	TRI_19931_8265	C419	NA	PGR	RUSTIQUE	331	0	0	38	27	0	0	0	39	60	29	0	25	0	0	0	0	0	36	27	0	50
SAMEA7820959	SAMEA7820959	KWSAurum	NA	NA	NA	NA	Elite cultivar	NA	327	0	0	0	0	0	43	0	0	0	0	0	0	0	0	0	0	0	0	0	0	284
SAMEA7830111	SAMEA7830111	KWSAurum	NA	NA	NA	NA	Elite cultivar	NA	327	0	0	0	0	0	43	0	0	0	0	0	0	0	0	0	0	0	0	0	0	284
SAMEA7821067	SAMEA7821067	Satyna	NA	NA	NA	NA	Elite cultivar	NA	326	0	243	25	0	26	0	0	0	0	0	0	0	0	0	0	0	0	32	0	0	0
SAMEA7830289	SAMEA7830289	Brompton	NA	NA	NA	NA	Elite cultivar	NA	326	0	227	30	0	0	35	0	0	0	0	0	0	0	0	0	0	0	0	0	0	34
SAMEA7821688	SAMEA7821688	TRI 10373	NA	TRI_10373_672	C336	NA	PGR	Benno	325	0	243	0	0	39	43	0	0	0	0	0	0	0	0	0	0	0	0	0	0	0
SAMEA7822261	SAMEA7822261	TRI 16556	NA	TRI_16556_1294	C2977	NA	PGR	UH 616/74	325	0	243	0	0	39	43	0	0	0	0	0	0	0	0	0	0	0	0	0	0	0
SAMEA7825590	SAMEA7825590	TRI 19937	NA	TRI_19937_4918	C336	NA	PGR	BENNO	325	0	243	0	0	39	43	0	0	0	0	0	0	0	0	0	0	0	0	0	0	0
SAMEA7830080	SAMEA7830080	Fastnet	NA	NA	NA	NA	Elite cultivar	NA	325	0	227	0	0	55	43	0	0	0	0	0	0	0	0	0	0	0	0	0	0	0
SAMEA7828668	SAMEA7828668	TRI 25059	NA	TRI_25059_9175	C1760	NA	PGR	MINNESOTA 2890	324	0	0	0	0	324	0	0	0	0	0	0	0	0	0	0	0	0	0	0	0	0	large 300: Chr2B
SAMEA7825179	SAMEA7825179	TRI 14273	NA	TRI_14273_4465	C206	NA	PGR	Heinrich	323	0	248	0	0	0	43	0	0	0	0	0	0	0	32	0	0	0	0	0	0	0
SAMEA7830050	SAMEA7830050	Monty	NA	NA	NA	NA	Elite cultivar	NA	323	0	227	0	0	0	33	0	0	0	0	0	0	0	0	0	0	0	37	0	0	26
SAMEA7824480	SAMEA7824480	TRI 44	NA	TRI_44_3684	C4153	NA	PGR	Cheyenne Selection	321	0	243	45	0	0	33	0	0	0	0	0	0	0	0	0	0	0	0	0	0	0
SAMEA7826178	SAMEA7826178	TRI 24054	NA	TRI_24054_5519	C3743	NA	PGR	NEBRASKA N604409	321	0	0	0	0	321	0	0	0	0	0	0	0	0	0	0	0	0	0	0	0	0	large 300: Chr2B
SAMEA7826737	SAMEA7826737	Brilliant	NA	-	NA	NA	Elite cultivar	NA	321	0	245	0	0	0	43	0	0	0	0	0	0	0	33	0	0	0	0	0	0	0
SAMEA7826031	SAMEA7826031	TRI 23208	NA	TRI_23208_5362	C3608	NA	PGR	ODILO	320	0	245	0	0	0	43	0	0	0	0	0	0	0	32	0	0	0	0	0	0	0
SAMEA7826042	SAMEA7826042	TRI 23285	NA	TRI_23285_5373	C3617	NA	PGR	GAMMA	320	0	245	0	0	0	43	0	0	0	0	0	0	0	32	0	0	0	0	0	0	0
SAMEA7825978	SAMEA7825978	TRI 22859	NA	TRI_22859_5308	C3554	NA	PGR	SUKARES 1385	319	0	243	0	0	0	43	0	0	0	0	0	0	0	33	0	0	0	0	0	0	0
SAMEA7826861	SAMEA7826861	Winnetou	NA	-	NA	NA	Elite cultivar	NA	319	0	243	0	0	0	43	0	0	0	0	0	0	0	33	0	0	0	0	0	0	0
SAMEA7828087	SAMEA7828087	TRI 21909	NA	TRI_21909_8578	C819	NA	PGR	GOETZ	319	0	243	0	0	0	43	0	0	0	0	0	0	0	33	0	0	0	0	0	0	0
SAMEA7828843	SAMEA7828843	TRI 28682	NA	TRI_28682_9362	C994	NA	PGR	TARDI	319	0	243	0	0	0	43	0	0	0	0	0	0	0	33	0	0	0	0	0	0	0
SAMEA7823293	SAMEA7823293	TRI 24413	NA	TRI_24413_2404	C3803	NA	PGR	DISPONENT	318	0	243	0	0	0	43	0	0	0	0	0	0	0	32	0	0	0	0	0	0	0
SAMEA7825196	SAMEA7825196	TRI 14761	NA	TRI_14761_4487	C2785	NA	PGR	Sabina	318	0	243	0	0	0	43	0	0	0	0	0	0	0	32	0	0	0	0	0	0	0
SAMEA7825197	SAMEA7825197	TRI 14763	NA	TRI_14763_4488	C4525	NA	PGR	Stetson	318	0	243	0	0	0	43	0	0	0	0	0	0	0	32	0	0	0	0	0	0	0
SAMEA7827342	SAMEA7827342	TRI 14938	NA	TRI_14938_7805	C949	NA	PGR	Jiang-Jin-You-Quin-Mai	318	0	243	0	0	0	43	0	0	0	0	0	0	0	32	0	0	0	0	0	0	0
SAMEA7827530	SAMEA7827530	TRI 17051	NA	TRI_17051_7996	C994	NA	PGR	Herzog	318	0	243	0	0	0	43	0	0	0	0	0	0	0	32	0	0	0	0	0	0	0
SAMEA7828078	SAMEA7828078	TRI 21956	NA	TRI_21956_8568	C1454	NA	PGR	EST-E	318	0	243	0	0	0	43	0	0	0	0	0	0	0	32	0	0	0	0	0	0	0
SAMEA7828084	SAMEA7828084	TRI 21929	NA	TRI_21929_8575	C907	NA	PGR	NIKLAS	318	0	243	0	0	0	43	0	0	0	0	0	0	0	32	0	0	0	0	0	0	0
SAMEA7828824	SAMEA7828824	TRI 29469	NA	TRI_29469_9341	C1839	NA	PGR	Florida	318	0	243	0	0	0	43	0	0	0	0	0	0	0	32	0	0	0	0	0	0	0
SAMEA7821031	SAMEA7821031	Torkil	NA	NA	NA	NA	Elite cultivar	NA	317	0	228	0	0	25	33	0	0	0	0	0	0	0	0	0	0	0	31	0	0	0
SAMEA7821153	SAMEA7821153, SAMEA7829577, SAMEA7829576	TRI 14981	2	TRI_14981_95	C2831	SAMEA10944354	PGR	----	317	0	245	0	0	0	43	0	0	0	0	0	0	0	0	0	29	0	0	0	0	0
SAMEA7827570	SAMEA7827570	TRI 19515	NA	TRI_19515_8037	C1199	NA	PGR	FELDKRONE	317	0	241	0	0	0	43	0	0	0	0	0	0	0	33	0	0	0	0	0	0	0
SAMEA7828083	SAMEA7828083	TRI 21931	NA	TRI_21931_8574	C790	NA	PGR	DOZENT	317	0	241	0	0	0	43	0	0	0	0	0	0	0	33	0	0	0	0	0	0	0
SAMEA7828310	SAMEA7828310	TRI 23611	NA	TRI_23611_8804	C1570	NA	PGR	WA G 19/90	316	0	241	0	0	0	43	0	0	0	0	0	0	0	32	0	0	0	0	0	0	0
SAMEA7830029	SAMEA7830029	KWSAurum	NA	NA	NA	NA	Elite cultivar	NA	315	0	0	0	0	0	31	0	0	0	0	0	0	0	0	0	0	0	0	0	0	284
SAMEA7823205	SAMEA7823205	TRI 23792	NA	TRI_23792_2309	C3698	NA	PGR	FUNDULEA 133	314	0	0	0	0	314	0	0	0	0	0	0	0	0	0	0	0	0	0	0	0	0	large 300: Chr2B
SAMEA7823438	SAMEA7823438	TRI 13335	1	TRI_13335_2567	C2549	SAMEA10944108	PGR	Hand	314	0	0	0	0	314	0	0	0	0	0	0	0	0	0	0	0	0	0	0	0	0	large 300: Chr2B
SAMEA7826736	SAMEA7826736	Boss	3	-	NA	SAMEA10944421	Elite cultivar	NA	314	0	243	0	0	28	43	0	0	0	0	0	0	0	0	0	0	0	0	0	0	0
SAMEA7830270	SAMEA7830270	Toronto	NA	NA	NA	NA	Elite cultivar	NA	313	0	243	35	0	0	35	0	0	0	0	0	0	0	0	0	0	0	0	0	0	0
SAMEA7827400	SAMEA7827400	TRI 16034	NA	TRI_16034_7864	C907	NA	PGR	NRP B 81-423	311	0	243	0	0	0	43	0	0	25	0	0	0	0	0	0	0	0	0	0	0	0
SAMEA7829993	SAMEA7829993	Humber	NA	NA	NA	NA	Elite cultivar	NA	311	0	224	0	0	0	0	0	0	0	27	0	0	0	0	0	0	0	0	27	0	33
SAMEA7830072	SAMEA7830072	Travix	NA	NA	NA	NA	Elite cultivar	NA	311	0	228	0	0	25	0	0	0	0	0	0	0	0	0	0	0	26	32	0	0	0
SAMEA7830183	SAMEA7830183	Torkil	NA	NA	NA	NA	Elite cultivar	NA	311	0	229	0	0	54	28	0	0	0	0	0	0	0	0	0	0	0	0	0	0	0
SAMEA7821029	SAMEA7821029	Toronto	NA	NA	NA	NA	Elite cultivar	NA	310	0	243	0	0	0	35	0	0	0	0	0	0	0	32	0	0	0	0	0	0	0
SAMEA7824867	SAMEA7824867	TRI 23742	NA	TRI_23742_4132	C439	NA	PGR	10	310	0	243	0	0	0	35	0	0	0	0	0	0	0	32	0	0	0	0	0	0	0
SAMEA7825870	SAMEA7825870	TRI 22343	NA	TRI_22343_5201	C3470	NA	PGR	EST-WMR-J 3	310	0	243	0	0	0	35	0	0	0	0	0	0	0	32	0	0	0	0	0	0	0
SAMEA7830039	SAMEA7830039	Herzog	NA	NA	NA	NA	Elite cultivar	NA	310	0	243	34	0	0	0	0	0	0	0	0	0	0	0	0	0	0	0	0	0	33
SAMEA7825178	SAMEA7825178	TRI 14258	NA	TRI_14258_4464	C790	NA	PGR	Dozent	309	0	241	0	0	0	43	0	0	0	0	0	0	0	25	0	0	0	0	0	0	0
SAMEA7828258	SAMEA7828258	TRI 23106	NA	TRI_23106_8752	C735	NA	PGR	HELIOS	309	0	242	0	0	0	35	0	0	0	0	0	0	0	32	0	0	0	0	0	0	0
SAMEA7829998	SAMEA7829998	Fastnet	NA	NA	NA	NA	Elite cultivar	NA	309	0	227	0	0	54	28	0	0	0	0	0	0	0	0	0	0	0	0	0	0	0
SAMEA7830181	SAMEA7830181	Toronto	NA	NA	NA	NA	Elite cultivar	NA	309	0	242	0	0	0	35	0	0	0	0	0	0	0	32	0	0	0	0	0	0	0
SAMEA7830194	SAMEA7830194	Tarkus	NA	NA	NA	NA	Elite cultivar	NA	307	0	228	26	0	25	0	0	0	28	0	0	0	0	0	0	0	0	0	0	0	0
SAMEA7821011	SAMEA7821011	Tuscan	NA	NA	NA	NA	Elite cultivar	NA	306	0	227	28	0	25	0	0	0	0	0	0	0	0	0	0	0	0	0	0	0	26
SAMEA7823425	SAMEA7823425	TRI 16013	NA	TRI_16013_2554	C2906	NA	PGR	VdH 074-78	306	0	0	0	0	263	43	0	0	0	0	0	0	0	0	0	0	0	0	0	0	0
SAMEA7830165	SAMEA7830165	Hussar	NA	NA	NA	NA	Elite cultivar	NA	305	0	227	27	0	26	25	0	0	0	0	0	0	0	0	0	0	0	0	0	0	0
SAMEA7830163	SAMEA7830163	Tuscan	NA	NA	NA	NA	Elite cultivar	NA	304	0	227	25	0	26	0	0	0	26	0	0	0	0	0	0	0	0	0	0	0	0
SAMEA7822888	SAMEA7822888	TRI 29458	NA	TRI_29458_1970	C4039	NA	PGR	Beaver	303	0	227	0	0	0	43	0	0	0	0	0	0	0	33	0	0	0	0	0	0	0
SAMEA7827518	SAMEA7827518	TRI 17707	NA	TRI_17707_7984	C983	NA	PGR	Clement	303	0	227	0	0	0	43	0	0	0	0	0	0	0	33	0	0	0	0	0	0	0
SAMEA7821003	SAMEA7821003	Welford	NA	NA	NA	NA	Elite cultivar	NA	302	0	227	0	0	0	43	0	0	0	0	0	0	0	32	0	0	0	0	0	0	0
SAMEA7821763	SAMEA7821763	TRI 15997	NA	TRI_15997_752	C2896	NA	PGR	Roxana	302	0	245	0	0	0	0	0	0	0	0	0	0	0	0	0	0	0	0	0	0	57
SAMEA7826388	SAMEA7826388	TRI 24951	NA	TRI_24951_5746	C3904	NA	PGR	MINNESOTA III-54-2	302	0	0	0	0	302	0	0	0	0	0	0	0	0	0	0	0	0	0	0	0	0	large 300: Chr2B
SAMEA7828242	SAMEA7828242	TRI 23221	NA	TRI_23221_8736	C1535	NA	PGR	LEXUS	302	0	227	0	0	0	43	0	0	0	0	0	0	0	32	0	0	0	0	0	0	0
SAMEA7828776	SAMEA7828776	TRI 25875	NA	TRI_25875_9292	C1817	NA	PGR	TRITICUM SPELTOIDES AMP. X SUPREME	302	0	0	302	0	0	0	0	0	0	0	0	0	0	0	0	0	0	0	0	0	0	large 300: Chr1D
SAMEA7830237	SAMEA7830237	Ambrosia	NA	NA	NA	NA	Elite cultivar	NA	302	0	227	0	0	0	43	0	0	0	0	0	0	0	32	0	0	0	0	0	0	0
SAMEA7828681	SAMEA7828681	TRI 25004	NA	TRI_25004_9189	C2	NA	PGR	MILDRESS	300	0	227	38	0	0	35	0	0	0	0	0	0	0	0	0	0	0	0	0	0	0
SAMEA7830030	SAMEA7830030	Tarso	NA	NA	NA	NA	Elite cultivar	NA	300	0	245	0	0	0	29	0	0	26	0	0	0	0	0	0	0	0	0	0	0	0
SAMEA7830121	SAMEA7830121	Herzog	NA	NA	NA	NA	Elite cultivar	NA	299	0	242	25	0	0	0	0	0	0	0	0	0	0	32	0	0	0	0	0	0	0
SAMEA7820953	SAMEA7820953	Izyda	NA	NA	NA	NA	Elite cultivar	NA	297	0	244	28	0	25	0	0	0	0	0	0	0	0	0	0	0	0	0	0	0	0
SAMEA7821644	SAMEA7821644	TRI 9367	NA	TRI_9367_624	C4802	NA	PGR	Skorospelka 35	297	0	245	0	0	0	52	0	0	0	0	0	0	0	0	0	0	0	0	0	0	0
SAMEA7823511	SAMEA7823511	TRI 14924	1	TRI_14924_2644	C2816	SAMEA10944366	PGR	PAU 81131	296	0	0	38	0	0	66	29	0	51	0	0	25	0	0	0	0	0	29	0	0	58
SAMEA7830024	SAMEA7830024	Nadobna	NA	NA	NA	NA	Elite cultivar	NA	296	0	245	0	0	25	0	0	0	0	0	0	0	0	26	0	0	0	0	0	0	0
SAMEA7822443	SAMEA7822443	TRI 13272	NA	TRI_13272_1492	C2534	NA	PGR	----	295	0	245	0	0	0	50	0	0	0	0	0	0	0	0	0	0	0	0	0	0	0
SAMEA7824059	SAMEA7824059	TRI 12714	NA	TRI_12714_3219	C2	NA	PGR	Solaris	295	0	246	0	0	0	49	0	0	0	0	0	0	0	0	0	0	0	0	0	0	0
SAMEA7825212	SAMEA7825212	TRI 14916	NA	TRI_14916_4504	C2812	NA	PGR	Lu-Mai No.2	295	0	245	0	0	0	50	0	0	0	0	0	0	0	0	0	0	0	0	0	0	0
SAMEA7830219	SAMEA7830219	Satyna	NA	NA	NA	NA	Elite cultivar	NA	295	0	243	26	0	26	0	0	0	0	0	0	0	0	0	0	0	0	0	0	0	0
SAMEA7820920	SAMEA7820920	Travix	NA	NA	NA	NA	Elite cultivar	NA	294	0	226	38	0	0	0	0	0	0	0	0	0	0	0	0	0	0	0	0	0	30
SAMEA7820954	SAMEA7820954	Nadobna	NA	NA	NA	NA	Elite cultivar	NA	294	0	244	0	0	25	0	0	0	0	0	0	0	0	0	0	0	0	0	0	0	25
SAMEA7821194	SAMEA7821194, SAMEA7828989, SAMEA7828988	TRI 9852	NA	TRI_9852_138	C77	NA	PGR	Lovrin 12	294	0	245	0	0	0	49	0	0	0	0	0	0	0	0	0	0	0	0	0	0	0
SAMEA7821497	SAMEA7821497, SAMEA7829808, SAMEA7829807	TRI 11512	NA	TRI_11512_463	C2196	NA	PGR	TAW 9183	294	0	245	0	0	0	49	0	0	0	0	0	0	0	0	0	0	0	0	0	0	0
SAMEA7821793	SAMEA7821793	TRI 12711	NA	TRI_12711_788	C2	NA	PGR	Sarah	294	0	245	0	0	0	49	0	0	0	0	0	0	0	0	0	0	0	0	0	0	0
SAMEA7821851	SAMEA7821851	TRI 13215	NA	TRI_13215_853	C2	NA	PGR	----	294	0	245	0	0	0	49	0	0	0	0	0	0	0	0	0	0	0	0	0	0	0
SAMEA7822181	SAMEA7822181	TRI 13302	2	TRI_13302_1211	C2540	SAMEA10944068	PGR	----	294	0	245	0	0	0	49	0	0	0	0	0	0	0	0	0	0	0	0	0	0	0
SAMEA7822199	SAMEA7822199	TRI 9853	NA	TRI_9853_1229	C109	NA	PGR	Lovrin 13	294	0	245	0	0	0	49	0	0	0	0	0	0	0	0	0	0	0	0	0	0	0
SAMEA7822788	SAMEA7822788	TRI 13210	NA	TRI_13210_1858	C77	NA	PGR	----	294	0	245	0	0	0	49	0	0	0	0	0	0	0	0	0	0	0	0	0	0	0
SAMEA7823400	SAMEA7823400	TRI 12061	NA	TRI_12061_2527	C77	NA	PGR	----	294	0	245	0	0	0	49	0	0	0	0	0	0	0	0	0	0	0	0	0	0	0
SAMEA7823563	SAMEA7823563	TRI 11959	NA	TRI_11959_2699	C2	NA	PGR	Solid	294	0	245	0	0	0	49	0	0	0	0	0	0	0	0	0	0	0	0	0	0	0
SAMEA7823811	SAMEA7823811	TRI 11853	NA	TRI_11853_2959	C2	NA	PGR	Mega	294	0	245	0	0	0	49	0	0	0	0	0	0	0	0	0	0	0	0	0	0	0
SAMEA7824954	SAMEA7824954	TRI 23023	NA	TRI_23023_4229	C815	NA	PGR	----	294	0	245	0	0	0	49	0	0	0	0	0	0	0	0	0	0	0	0	0	0	0
SAMEA7825075	SAMEA7825075	TRI 13269	NA	TRI_13269_4355	C2	NA	PGR	----	294	0	245	0	0	0	49	0	0	0	0	0	0	0	0	0	0	0	0	0	0	0
SAMEA7825076	SAMEA7825076	TRI 13270	NA	TRI_13270_4356	C2	NA	PGR	----	294	0	245	0	0	0	49	0	0	0	0	0	0	0	0	0	0	0	0	0	0	0
SAMEA7825081	SAMEA7825081	TRI 13297	NA	TRI_13297_4361	C2537	NA	PGR	----	294	0	245	0	0	0	49	0	0	0	0	0	0	0	0	0	0	0	0	0	0	0
SAMEA7827408	SAMEA7827408	TRI 16001	NA	TRI_16001_7873	C811	NA	PGR	Iris	294	0	245	0	0	0	49	0	0	0	0	0	0	0	0	0	0	0	0	0	0	0
SAMEA7827632	SAMEA7827632	TRI 19687	NA	TRI_19687_8101	C77	NA	PGR	KAVKAZ	294	0	245	0	0	0	49	0	0	0	0	0	0	0	0	0	0	0	0	0	0	0
SAMEA7828141	SAMEA7828141	TRI 22433	NA	TRI_22433_8634	C1482	NA	PGR	VRATZA	294	0	245	0	0	0	49	0	0	0	0	0	0	0	0	0	0	0	0	0	0	0
SAMEA7825195	SAMEA7825195	TRI 14760	NA	TRI_14760_4486	C811	NA	PGR	Iris	293	0	244	0	0	0	49	0	0	0	0	0	0	0	0	0	0	0	0	0	0	0
SAMEA7825185	SAMEA7825185	TRI 14301	NA	TRI_14301_4471	C2748	NA	PGR	----	292	0	0	0	0	208	0	0	0	0	0	0	0	0	0	0	0	84	0	0	0	0
SAMEA7821910	SAMEA7821910	TRI 11443	NA	TRI_11443_922	C76	NA	PGR	Oasis	289	0	0	0	0	289	0	0	0	0	0	0	0	0	0	0	0	0	0	0	0	0
SAMEA7821027	SAMEA7821027	SWTataros	NA	NA	NA	NA	Elite cultivar	NA	288	0	245	0	0	0	43	0	0	0	0	0	0	0	0	0	0	0	0	0	0	0
SAMEA7821640	SAMEA7821640	TRI 11275	NA	TRI_11275_619	C231	NA	PGR	St. 21687/69	288	0	245	0	0	0	43	0	0	0	0	0	0	0	0	0	0	0	0	0	0	0
SAMEA7822015	SAMEA7822015	TRI 15999	2	TRI_15999_1037	C2897	SAMEA10943985	PGR	UH 55	288	0	245	0	0	0	43	0	0	0	0	0	0	0	0	0	0	0	0	0	0	0
SAMEA7823362	SAMEA7823362	TRI 17733	NA	TRI_17733_2484	C3092	NA	PGR	Beijing 841	288	0	245	0	0	0	43	0	0	0	0	0	0	0	0	0	0	0	0	0	0	0
SAMEA7823722	SAMEA7823722	TRI 11474	NA	TRI_11474_2865	C2192	NA	PGR	Buck Concerro	288	0	245	0	0	0	43	0	0	0	0	0	0	0	0	0	0	0	0	0	0	0
SAMEA7824400	SAMEA7824400	TRI 11513	NA	TRI_11513_3594	C231	NA	PGR	TAW 21687 - Almus	288	0	245	0	0	0	43	0	0	0	0	0	0	0	0	0	0	0	0	0	0	0
SAMEA7825041	SAMEA7825041	TRI 11835	NA	TRI_11835_4322	C2274	NA	PGR	----	288	0	245	0	0	0	43	0	0	0	0	0	0	0	0	0	0	0	0	0	0	0
SAMEA7825273	SAMEA7825273	TRI 16005	NA	TRI_16005_4569	C2901	NA	PGR	DAD 180	288	0	245	0	0	0	43	0	0	0	0	0	0	0	0	0	0	0	0	0	0	0
SAMEA7826287	SAMEA7826287	TRI 24573	NA	TRI_24573_5637	C379	NA	PGR	STUART	288	0	228	25	0	0	35	0	0	0	0	0	0	0	0	0	0	0	0	0	0	0
SAMEA7827093	SAMEA7827093	TRI 12705	NA	TRI_12705_7251	C2387	NA	PGR	Lovrin 24	288	0	245	0	0	0	43	0	0	0	0	0	0	0	0	0	0	0	0	0	0	0
SAMEA7827129	SAMEA7827129	TRI 9324	NA	TRI_9324_7294	C4796	NA	PGR	Lovrin 10	288	0	245	0	0	0	43	0	0	0	0	0	0	0	0	0	0	0	0	0	0	0
SAMEA7827427	SAMEA7827427	TRI 15304	NA	TRI_15304_7890	C538	NA	PGR	----	288	0	245	0	0	0	43	0	0	0	0	0	0	0	0	0	0	0	0	0	0	0
SAMEA7829968	SAMEA7829968	Monty	NA	NA	NA	NA	Elite cultivar	NA	288	0	227	0	0	0	35	0	0	26	0	0	0	0	0	0	0	0	0	0	0	0
SAMEA7830155	SAMEA7830155	Welford	NA	NA	NA	NA	Elite cultivar	NA	288	0	227	0	0	0	35	0	0	0	0	0	0	0	26	0	0	0	0	0	0	0
SAMEA7824756	SAMEA7824756	TRI 13584	NA	TRI_13584_4008	C2611	NA	PGR	Merkur	287	0	244	0	0	0	43	0	0	0	0	0	0	0	0	0	0	0	0	0	0	0
SAMEA7825082	SAMEA7825082	TRI 13298	NA	TRI_13298_4362	C2	NA	PGR	----	287	0	246	0	0	0	41	0	0	0	0	0	0	0	0	0	0	0	0	0	0	0
SAMEA7826497	SAMEA7826497	TRI 25866	NA	TRI_25866_5866	C334	NA	PGR	ATUT I	287	0	244	0	0	0	43	0	0	0	0	0	0	0	0	0	0	0	0	0	0	0
SAMEA7826502	SAMEA7826502	TRI 25896	NA	TRI_25896_5871	C334	NA	PGR	ATUT II	287	0	244	0	0	0	43	0	0	0	0	0	0	0	0	0	0	0	0	0	0	0
SAMEA7827390	SAMEA7827390	TRI 16102	NA	TRI_16102_7854	C231	NA	PGR	Palur	287	0	244	0	0	0	43	0	0	0	0	0	0	0	0	0	0	0	0	0	0	0
SAMEA7822526	SAMEA7822526	TRI 16543	NA	TRI_16543_1581	C439	NA	PGR	Juwell 15	286	0	243	0	0	0	43	0	0	0	0	0	0	0	0	0	0	0	0	0	0	0
SAMEA7822801	SAMEA7822801	TRI 21867	NA	TRI_21867_1874	C3426	NA	PGR	EST-EWR 3	286	0	243	0	0	0	43	0	0	0	0	0	0	0	0	0	0	0	0	0	0	0
SAMEA7823854	SAMEA7823854	TRI 11204	NA	TRI_11204_3002	C2134	NA	PGR	----	286	0	243	0	0	0	43	0	0	0	0	0	0	0	0	0	0	0	0	0	0	0
SAMEA7824035	SAMEA7824035	TRI 11874	NA	TRI_11874_3193	C2289	NA	PGR	Lovrin 25	286	0	245	0	0	0	41	0	0	0	0	0	0	0	0	0	0	0	0	0	0	0
SAMEA7824359	SAMEA7824359	TRI 10403	NA	TRI_10403_3616	C77	NA	PGR	F 63-70	286	0	245	0	0	0	41	0	0	0	0	0	0	0	0	0	0	0	0	0	0	0
SAMEA7824414	SAMEA7824414	TRI 12026	2	TRI_12026_3609	C77	SAMEA10944113	PGR	----	286	0	245	0	0	0	41	0	0	0	0	0	0	0	0	0	0	0	0	0	0	0
SAMEA7824548	SAMEA7824548	TRI 12740	NA	TRI_12740_3760	C76	NA	PGR	Arthur 71	286	0	0	0	0	286	0	0	0	0	0	0	0	0	0	0	0	0	0	0	0	0
SAMEA7824793	SAMEA7824793	TRI 25204	NA	TRI_25204_4051	C3950	NA	PGR	ISIDOR	286	0	243	0	0	0	43	0	0	0	0	0	0	0	0	0	0	0	0	0	0	0
SAMEA7824909	SAMEA7824909	B 54	NA	B_54_4179	C735	NA	PGR	Helios	286	0	243	0	0	0	43	0	0	0	0	0	0	0	0	0	0	0	0	0	0	0
SAMEA7825141	SAMEA7825141	TRI 13865	NA	TRI_13865_4426	C439	NA	PGR	Kronjuwel	286	0	243	0	0	0	43	0	0	0	0	0	0	0	0	0	0	0	0	0	0	0
SAMEA7825396	SAMEA7825396	TRI 17636	NA	TRI_17636_4705	C77	NA	PGR	----	286	0	245	0	0	0	41	0	0	0	0	0	0	0	0	0	0	0	0	0	0	0
SAMEA7825553	SAMEA7825553	TRI 19825	NA	TRI_19825_4880	C3238	NA	PGR	STW 59/8965	286	0	245	0	0	0	41	0	0	0	0	0	0	0	0	0	0	0	0	0	0	0
SAMEA7825587	SAMEA7825587	TRI 19933	NA	TRI_19933_4915	C3260	NA	PGR	PERSEUS	286	0	243	0	0	0	43	0	0	0	0	0	0	0	0	0	0	0	0	0	0	0
SAMEA7825888	SAMEA7825888	TRI 22423	NA	TRI_22423_5219	C3485	NA	PGR	CLAN	286	0	243	0	0	0	43	0	0	0	0	0	0	0	0	0	0	0	0	0	0	0
SAMEA7826015	SAMEA7826015	TRI 23081	NA	TRI_23081_5345	C907	NA	PGR	NIKLAS	286	0	243	0	0	0	43	0	0	0	0	0	0	0	0	0	0	0	0	0	0	0
SAMEA7826099	SAMEA7826099	TRI 23665	NA	TRI_23665_5432	C3671	NA	PGR	OLYMP	286	0	243	0	0	0	43	0	0	0	0	0	0	0	0	0	0	0	0	0	0	0
SAMEA7827385	SAMEA7827385	TRI 16406	NA	TRI_16406_7849	C735	NA	PGR	Granada	286	0	243	0	0	0	43	0	0	0	0	0	0	0	0	0	0	0	0	0	0	0
SAMEA7827472	SAMEA7827472	TRI 16554	NA	TRI_16554_7938	C1144	NA	PGR	St. 253-84	286	0	243	0	0	0	43	0	0	0	0	0	0	0	0	0	0	0	0	0	0	0
SAMEA7827476	SAMEA7827476	TRI 16545	NA	TRI_16545_7942	C949	NA	PGR	L.P. 6362/83	286	0	243	0	0	0	43	0	0	0	0	0	0	0	0	0	0	0	0	0	0	0
SAMEA7827504	SAMEA7827504	TRI 17788	NA	TRI_17788_7971	C1165	NA	PGR	----	286	0	243	0	0	0	43	0	0	0	0	0	0	0	0	0	0	0	0	0	0	0
SAMEA7828029	SAMEA7828029	TRI 22384	NA	TRI_22384_8519	C1428	NA	PGR	VOYAGE	286	0	243	0	0	0	43	0	0	0	0	0	0	0	0	0	0	0	0	0	0	0
SAMEA7828085	SAMEA7828085	TRI 21920	NA	TRI_21920_8576	C1458	NA	PGR	KRISTALL	286	0	243	0	0	0	43	0	0	0	0	0	0	0	0	0	0	0	0	0	0	0
SAMEA7828482	SAMEA7828482	TRI 24455	NA	TRI_24455_8979	C1658	NA	PGR	BARON	286	0	243	0	0	0	43	0	0	0	0	0	0	0	0	0	0	0	0	0	0	0
SAMEA7828491	SAMEA7828491	TRI 24418	NA	TRI_24418_8988	C814	NA	PGR	HAMMER	286	0	227	0	0	59	0	0	0	0	0	0	0	0	0	0	0	0	0	0	0	0
SAMEA7828568	SAMEA7828568	TRI 24583	NA	TRI_24583_9070	C1705	NA	PGR	ABELE	286	0	243	0	0	0	43	0	0	0	0	0	0	0	0	0	0	0	0	0	0	0
SAMEA7828651	SAMEA7828651	TRI 25115	NA	TRI_25115_9156	C77	NA	PGR	KAWKAS	286	0	245	0	0	0	41	0	0	0	0	0	0	0	0	0	0	0	0	0	0	0
SAMEA7826540	SAMEA7826540	TRI 28951	NA	TRI_28951_5912	C4029	NA	PGR	Linos; Saatweizen [vernacular name]	285	0	242	0	0	0	43	0	0	0	0	0	0	0	0	0	0	0	0	0	0	0
SAMEA7826868	SAMEA7826868	TRI 13141	NA	TRI_13141_6246	C735	NA	PGR	Granada	285	0	242	0	0	0	43	0	0	0	0	0	0	0	0	0	0	0	0	0	0	0
SAMEA7828270	SAMEA7828270	TRI 23041	NA	TRI_23041_8764	C1548	NA	PGR	WA G 35/99	285	0	242	0	0	0	43	0	0	0	0	0	0	0	0	0	0	0	0	0	0	0
SAMEA7828331	SAMEA7828331	TRI 23547	NA	TRI_23547_8825	C439	NA	PGR	KRONJUWEL	285	0	242	0	0	0	43	0	0	0	0	0	0	0	0	0	0	0	0	0	0	0
SAMEA7828569	SAMEA7828569	TRI 24581	NA	TRI_24581_9071	C735	NA	PGR	GRANADA	285	0	242	0	0	0	43	0	0	0	0	0	0	0	0	0	0	0	0	0	0	0
SAMEA7825998	SAMEA7825998	TRI 22939	NA	TRI_22939_5328	C790	NA	PGR	AMANDUS	284	0	241	0	0	0	43	0	0	0	0	0	0	0	0	0	0	0	0	0	0	0
SAMEA7830272	SAMEA7830272	Torkil	NA	NA	NA	NA	Elite cultivar	NA	284	0	228	0	0	26	30	0	0	0	0	0	0	0	0	0	0	0	0	0	0	0
SAMEA7822336	SAMEA7822336	TRI 11958	NA	TRI_11958_1374	C2	NA	PGR	Solaris	283	0	243	0	0	0	40	0	0	0	0	0	0	0	0	0	0	0	0	0	0	0
SAMEA7823946	SAMEA7823946	TRI 11854	NA	TRI_11854_3099	C2281	NA	PGR	Ricardo	283	0	240	0	0	0	43	0	0	0	0	0	0	0	0	0	0	0	0	0	0	0
SAMEA7830112	SAMEA7830112	Tarso	NA	NA	NA	NA	Elite cultivar	NA	283	0	245	0	0	0	38	0	0	0	0	0	0	0	0	0	0	0	0	0	0	0
SAMEA7830252	SAMEA7830252	Tuscan	NA	NA	NA	NA	Elite cultivar	NA	283	0	227	30	0	0	26	0	0	0	0	0	0	0	0	0	0	0	0	0	0	0
SAMEA7830283	SAMEA7830283	Tarkus	NA	NA	NA	NA	Elite cultivar	NA	283	0	228	25	0	0	0	0	0	30	0	0	0	0	0	0	0	0	0	0	0	0
SAMEA7821013	SAMEA7821013	Hussar	NA	NA	NA	NA	Elite cultivar	NA	282	0	228	28	0	26	0	0	0	0	0	0	0	0	0	0	0	0	0	0	0	0
SAMEA7830179	SAMEA7830179	SWTataros	NA	NA	NA	NA	Elite cultivar	NA	282	0	245	0	0	0	37	0	0	0	0	0	0	0	0	0	0	0	0	0	0	0
SAMEA7830268	SAMEA7830268	SWTataros	NA	NA	NA	NA	Elite cultivar	NA	282	0	245	0	0	0	37	0	0	0	0	0	0	0	0	0	0	0	0	0	0	0
SAMEA7820960	SAMEA7820960	Tarso	NA	NA	NA	NA	Elite cultivar	NA	280	0	245	0	0	0	35	0	0	0	0	0	0	0	0	0	0	0	0	0	0	0
SAMEA7824716	SAMEA7824716	TRI 16022	NA	TRI_16022_3960	C2911	NA	PGR	MV 08-82	280	0	245	0	0	0	35	0	0	0	0	0	0	0	0	0	0	0	0	0	0	0
SAMEA7822061	SAMEA7822061	TRI 11328	NA	TRI_11328_1086	C334	NA	PGR	Atut II	279	0	244	0	0	0	35	0	0	0	0	0	0	0	0	0	0	0	0	0	0	0
SAMEA7820950	SAMEA7820950	Sobi	NA	NA	NA	NA	Elite cultivar	NA	278	0	243	0	0	0	35	0	0	0	0	0	0	0	0	0	0	0	0	0	0	0
SAMEA7826556	SAMEA7826556	TRI 29478	NA	TRI_29478_5928	C949	NA	PGR	Marabu	278	0	243	0	0	0	35	0	0	0	0	0	0	0	0	0	0	0	0	0	0	0
SAMEA7827460	SAMEA7827460	TRI 16697	NA	TRI_16697_7924	C1136	NA	PGR	Mirto	278	0	245	0	0	0	0	0	0	0	0	0	0	0	33	0	0	0	0	0	0	0
SAMEA7828023	SAMEA7828023	TRI 21581	NA	TRI_21581_8513	C1424	NA	PGR	MV 107-86	278	0	245	0	0	0	0	0	0	0	0	0	0	0	33	0	0	0	0	0	0	0
SAMEA7830020	SAMEA7830020	Sobi	NA	NA	NA	NA	Elite cultivar	NA	278	0	243	0	0	0	35	0	0	0	0	0	0	0	0	0	0	0	0	0	0	0
SAMEA7824787	SAMEA7824787	TRI 11247	NA	TRI_11247_4046	C2145	NA	PGR	Hoeser 468-60-2 c	277	0	242	0	0	0	35	0	0	0	0	0	0	0	0	0	0	0	0	0	0	0
SAMEA7827132	SAMEA7827132	TRI 13142	NA	TRI_13142_7297	C735	NA	PGR	Helios	277	0	242	0	0	0	35	0	0	0	0	0	0	0	0	0	0	0	0	0	0	0
SAMEA7828264	SAMEA7828264	TRI 23071	NA	TRI_23071_8758	C1545	NA	PGR	PROFI	277	0	242	0	0	0	35	0	0	0	0	0	0	0	0	0	0	0	0	0	0	0
SAMEA7824238	SAMEA7824238	TRI 11586	NA	TRI_11586_3421	C2210	NA	PGR	----	276	0	244	0	0	0	0	0	0	0	0	0	0	0	32	0	0	0	0	0	0	0
SAMEA7825278	SAMEA7825278	TRI 16021	NA	TRI_16021_4574	C2910	NA	PGR	MV 14-83	276	0	235	0	0	0	41	0	0	0	0	0	0	0	0	0	0	0	0	0	0	0
SAMEA7825205	SAMEA7825205	TRI 14882	NA	TRI_14882_4496	C2799	NA	PGR	Ikarus	275	0	243	0	0	0	0	0	0	0	0	0	0	0	32	0	0	0	0	0	0	0
SAMEA7825858	SAMEA7825858	TRI 22139	NA	TRI_22139_5190	C3463	NA	PGR	MV 04-87	275	0	242	0	0	0	0	0	0	0	0	0	0	0	33	0	0	0	0	0	0	0
SAMEA7828253	SAMEA7828253	TRI 23156	NA	TRI_23156_8747	C461	NA	PGR	MARIS BOUNTY	275	0	240	0	0	0	35	0	0	0	0	0	0	0	0	0	0	0	0	0	0	0
SAMEA7828644	SAMEA7828644	TRI 24720	NA	TRI_24720_9148	C1744	NA	PGR	MK-V (K41866)	274	0	242	0	0	0	0	0	0	0	0	0	0	0	32	0	0	0	0	0	0	0
SAMEA7825810	SAMEA7825810	TRI 21850	NA	TRI_21850_5141	C3421	NA	PGR	MV 37-87	273	0	241	0	0	0	0	0	0	0	0	0	0	0	32	0	0	0	0	0	0	0
SAMEA7824501	SAMEA7824501	TRI 20999	NA	TRI_20999_3708	C2	NA	PGR	PERAGIS ST.468	272	0	245	0	0	0	27	0	0	0	0	0	0	0	0	0	0	0	0	0	0	0
SAMEA7826034	SAMEA7826034	TRI 23229	NA	TRI_23229_5365	C936	NA	PGR	CANSAS	272	0	243	0	0	29	0	0	0	0	0	0	0	0	0	0	0	0	0	0	0	0
SAMEA7830001	SAMEA7830001	Apollo	NA	NA	NA	NA	Elite cultivar	NA	272	0	243	0	0	0	29	0	0	0	0	0	0	0	0	0	0	0	0	0	0	0
SAMEA7830102	SAMEA7830102	Sobi	NA	NA	NA	NA	Elite cultivar	NA	272	0	243	0	0	0	29	0	0	0	0	0	0	0	0	0	0	0	0	0	0	0
SAMEA7820931	SAMEA7820931	Apollo	NA	NA	NA	NA	Elite cultivar	NA	271	0	243	0	0	0	28	0	0	0	0	0	0	0	0	0	0	0	0	0	0	0
SAMEA7830105	SAMEA7830105	Izyda	NA	NA	NA	NA	Elite cultivar	NA	271	0	245	26	0	0	0	0	0	0	0	0	0	0	0	0	0	0	0	0	0	0
SAMEA7820996	SAMEA7820996	Ambrosia	NA	NA	NA	NA	Elite cultivar	NA	270	0	227	0	0	0	43	0	0	0	0	0	0	0	0	0	0	0	0	0	0	0
SAMEA7822864	SAMEA7822864	TRI 16423	NA	TRI_16423_1943	C2941	NA	PGR	Hornet	270	0	227	0	0	0	43	0	0	0	0	0	0	0	0	0	0	0	0	0	0	0
SAMEA7825091	SAMEA7825091	TRI 13343	NA	TRI_13343_4372	C2	NA	PGR	Nautica	270	0	227	0	0	0	43	0	0	0	0	0	0	0	0	0	0	0	0	0	0	0
SAMEA7826767	SAMEA7826767	Gladiator	4	-	NA	SAMEA10944446	Elite cultivar	NA	270	0	227	0	0	0	43	0	0	0	0	0	0	0	0	0	0	0	0	0	0	0
SAMEA7826836	SAMEA7826836	Rebell	4	-	NA	SAMEA10944517	Elite cultivar	NA	270	0	227	0	0	0	43	0	0	0	0	0	0	0	0	0	0	0	0	0	0	0
SAMEA7827974	SAMEA7827974	TRI 21865	NA	TRI_21865_8463	C1398	NA	PGR	CB 198	270	0	227	0	0	0	43	0	0	0	0	0	0	0	0	0	0	0	0	0	0	0
SAMEA7828051	SAMEA7828051	TRI 22142	NA	TRI_22142_8541	C1440	NA	PGR	CB 186	270	0	227	0	0	0	43	0	0	0	0	0	0	0	0	0	0	0	0	0	0	0
SAMEA7830023	SAMEA7830023	Izyda	NA	NA	NA	NA	Elite cultivar	NA	270	0	244	0	26	0	0	0	0	0	0	0	0	0	0	0	0	0	0	0	0	0
SAMEA7830034	SAMEA7830034	Rialto	NA	NA	NA	NA	Elite cultivar	NA	270	0	227	0	0	0	43	0	0	0	0	0	0	0	0	0	0	0	0	0	0	0
SAMEA7830083	SAMEA7830083	Apollo	NA	NA	NA	NA	Elite cultivar	NA	270	0	243	27	0	0	0	0	0	0	0	0	0	0	0	0	0	0	0	0	0	0
SAMEA7830308	SAMEA7830308	Satyna	NA	NA	NA	NA	Elite cultivar	NA	269	0	243	0	0	26	0	0	0	0	0	0	0	0	0	0	0	0	0	0	0	0
SAMEA7830075	SAMEA7830075	Humber	NA	NA	NA	NA	Elite cultivar	NA	266	0	201	33	0	0	0	0	0	0	0	0	0	0	0	0	0	0	32	0	0	0
SAMEA7820964	SAMEA7820964	Rialto	NA	NA	NA	NA	Elite cultivar	NA	262	0	227	0	0	0	35	0	0	0	0	0	0	0	0	0	0	0	0	0	0	0
SAMEA7821048	SAMEA7821048	Brompton	NA	NA	NA	NA	Elite cultivar	NA	262	0	227	0	0	0	35	0	0	0	0	0	0	0	0	0	0	0	0	0	0	0
SAMEA7827380	SAMEA7827380	TRI 16415	NA	TRI_16415_7844	C1083	NA	PGR	Promentin	262	0	227	0	0	0	35	0	0	0	0	0	0	0	0	0	0	0	0	0	0	0
SAMEA7830116	SAMEA7830116	Rialto	NA	NA	NA	NA	Elite cultivar	NA	262	0	227	0	0	0	35	0	0	0	0	0	0	0	0	0	0	0	0	0	0	0
SAMEA7830148	SAMEA7830148	Ambrosia	NA	NA	NA	NA	Elite cultivar	NA	262	0	227	0	0	0	35	0	0	0	0	0	0	0	0	0	0	0	0	0	0	0
SAMEA7830244	SAMEA7830244	Welford	NA	NA	NA	NA	Elite cultivar	NA	262	0	227	0	0	0	35	0	0	0	0	0	0	0	0	0	0	0	0	0	0	0
SAMEA7820923	SAMEA7820923	Humber	NA	NA	NA	NA	Elite cultivar	NA	258	0	224	0	0	0	0	0	0	0	0	0	0	0	0	0	0	0	0	0	0	34
SAMEA7828470	SAMEA7828470	TRI 24503	NA	TRI_24503_8967	C626	NA	PGR	ACKERMANNS NZ B03	258	0	0	0	100	0	158	0	0	0	0	0	0	0	0	0	0	0	0	0	0	0
SAMEA7825284	SAMEA7825284	TRI 16040	NA	TRI_16040_4580	C814	NA	PGR	Sleipner	256	0	228	0	0	0	0	0	0	28	0	0	0	0	0	0	0	0	0	0	0	0
SAMEA7826828	SAMEA7826828	PilgrimPZO	NA	-	NA	NA	Elite cultivar	NA	256	213	0	0	0	0	43	0	0	0	0	0	0	0	0	0	0	0	0	0	0	0
SAMEA7820928	SAMEA7820928	Fastnet	NA	NA	NA	NA	Elite cultivar	NA	255	0	229	0	0	26	0	0	0	0	0	0	0	0	0	0	0	0	0	0	0	0
SAMEA7830103	SAMEA7830103	Savannah	NA	NA	NA	NA	Elite cultivar	NA	253	0	228	0	0	25	0	0	0	0	0	0	0	0	0	0	0	0	0	0	0	0
SAMEA7830254	SAMEA7830254	Hussar	NA	NA	NA	NA	Elite cultivar	NA	253	0	228	0	0	0	0	0	0	0	0	0	0	0	0	0	0	0	0	0	0	25
SAMEA7825298	SAMEA7825298	TRI 16400	NA	TRI_16400_4594	C2933	NA	PGR	Damier	252	0	227	0	0	0	0	0	0	0	0	0	0	0	25	0	0	0	0	0	0	0
SAMEA10031846	SAMEA10031846	Monty	NA	NA	NA	NA	Elite cultivar	NA	251	0	226	0	0	0	0	0	0	0	0	0	25	0	0	0	0	0	0	0	0	0
SAMEA7821042	SAMEA7821042	Tarkus	NA	NA	NA	NA	Elite cultivar	NA	251	0	226	0	0	25	0	0	0	0	0	0	0	0	0	0	0	0	0	0	0	0
SAMEA7825281	SAMEA7825281	TRI 16030	NA	TRI_16030_4577	C2912	NA	PGR	Donjon	251	0	226	25	0	0	0	0	0	0	0	0	0	0	0	0	0	0	0	0	0	0
SAMEA7828255	SAMEA7828255	TRI 23147	NA	TRI_23147_8749	C983	NA	PGR	CLEMENT	251	0	226	25	0	0	0	0	0	0	0	0	0	0	0	0	0	0	0	0	0	0
SAMEA7828509	SAMEA7828509	TRI 24344	NA	TRI_24344_9008	C1670	NA	PGR	WEIQUE TRANSLOKATION	249	0	249	0	0	0	0	0	0	0	0	0	0	0	0	0	0	0	0	0	0	0
SAMEA7828135	SAMEA7828135	TRI 22505	NA	TRI_22505_8628	C2	NA	PGR	WEIHENSTEPHANER DAR 404	246	0	0	0	0	0	0	0	0	0	0	0	0	246	0	0	0	0	0	0	0	0
SAMEA7821090	SAMEA7821090, SAMEA7829965, SAMEA7829964	B 32	NA	B_32_22	C1890	NA	PGR	Mexico 3	245	0	245	0	0	0	0	0	0	0	0	0	0	0	0	0	0	0	0	0	0	0
SAMEA7821215	SAMEA7821215, SAMEA7829957, SAMEA7829956	B 85	1	B_85_161	C1928	SAMEA10944347	PGR	Inia 66	245	0	245	0	0	0	0	0	0	0	0	0	0	0	0	0	0	0	0	0	0	0
SAMEA7821228	SAMEA7821228, SAMEA7828943, SAMEA7828942	TRI 8452	NA	TRI_8452_174	C109	NA	PGR	Avrora	245	0	245	0	0	0	0	0	0	0	0	0	0	0	0	0	0	0	0	0	0	0
SAMEA7821651	SAMEA7821651	TRI 14925	NA	TRI_14925_634	C232	NA	PGR	PAU 80116	245	0	245	0	0	0	0	0	0	0	0	0	0	0	0	0	0	0	0	0	0	0
SAMEA7821854	SAMEA7821854	TRI 14931	NA	TRI_14931_856	C232	NA	PGR	PAU 80112	245	0	245	0	0	0	0	0	0	0	0	0	0	0	0	0	0	0	0	0	0	0
SAMEA7821971	SAMEA7821971	TRI 13286	NA	TRI_13286_990	C190	NA	PGR	----	245	0	245	0	0	0	0	0	0	0	0	0	0	0	0	0	0	0	0	0	0	0
SAMEA7822757	SAMEA7822757	TRI 9851	NA	TRI_9851_1825	C4872	NA	PGR	Lovrin 11	245	0	245	0	0	0	0	0	0	0	0	0	0	0	0	0	0	0	0	0	0	0
SAMEA7822901	SAMEA7822901	TRI 13282	NA	TRI_13282_1985	C190	NA	PGR	----	245	0	245	0	0	0	0	0	0	0	0	0	0	0	0	0	0	0	0	0	0	0
SAMEA7823272	SAMEA7823272	TRI 10402	NA	TRI_10402_2381	C2025	NA	PGR	F 59-71	245	0	245	0	0	0	0	0	0	0	0	0	0	0	0	0	0	0	0	0	0	0
SAMEA7823816	SAMEA7823816	TRI 11211	NA	TRI_11211_2964	C2136	NA	PGR	----	245	0	245	0	0	0	0	0	0	0	0	0	0	0	0	0	0	0	0	0	0	0
SAMEA7823916	SAMEA7823916	TRI 17648	NA	TRI_17648_3066	C3085	NA	PGR	griu de primovara (Frühlingsweizen) [vernacular name]	245	0	245	0	0	0	0	0	0	0	0	0	0	0	0	0	0	0	0	0	0	0
SAMEA7823943	SAMEA7823943	TRI 12957	NA	TRI_12957_3096	C2454	NA	PGR	Istra	245	0	245	0	0	0	0	0	0	0	0	0	0	0	0	0	0	0	0	0	0	0
SAMEA7823947	SAMEA7823947	TRI 14928	NA	TRI_14928_3100	C665	NA	PGR	PAU 81142	245	0	245	0	0	0	0	0	0	0	0	0	0	0	0	0	0	0	0	0	0	0
SAMEA7824168	SAMEA7824168	TRI 11381	NA	TRI_11381_3334	C109	NA	PGR	Storm	245	0	245	0	0	0	0	0	0	0	0	0	0	0	0	0	0	0	0	0	0	0
SAMEA7824346	SAMEA7824346	TRI 10397	NA	TRI_10397_3537	C109	NA	PGR	F 36-70	245	0	245	0	0	0	0	0	0	0	0	0	0	0	0	0	0	0	0	0	0	0
SAMEA7824708	SAMEA7824708	TRI 7421	NA	TRI_7421_3952	C4609	NA	PGR	Weique	245	0	245	0	0	0	0	0	0	0	0	0	0	0	0	0	0	0	0	0	0	0
SAMEA7825054	SAMEA7825054	TRI 13156	NA	TRI_13156_4335	C2516	NA	PGR	K 319	245	0	245	0	0	0	0	0	0	0	0	0	0	0	0	0	0	0	0	0	0	0
SAMEA7825080	SAMEA7825080	TRI 13296	NA	TRI_13296_4360	C2536	NA	PGR	----	245	0	245	0	0	0	0	0	0	0	0	0	0	0	0	0	0	0	0	0	0	0
SAMEA7825217	SAMEA7825217	TRI 14932	NA	TRI_14932_4510	C665	NA	PGR	PAU 81146	245	0	245	0	0	0	0	0	0	0	0	0	0	0	0	0	0	0	0	0	0	0
SAMEA7825276	SAMEA7825276	TRI 16008	NA	TRI_16008_4572	C2904	NA	PGR	CHD 749	245	0	245	0	0	0	0	0	0	0	0	0	0	0	0	0	0	0	0	0	0	0
SAMEA7825323	SAMEA7825323	TRI 16561	NA	TRI_16561_4627	C2978	NA	PGR	250-125-2	245	0	245	0	0	0	0	0	0	0	0	0	0	0	0	0	0	0	0	0	0	0
SAMEA7825338	SAMEA7825338	TRI 16702	NA	TRI_16702_4642	C3000	NA	PGR	Pitoma	245	0	245	0	0	0	0	0	0	0	0	0	0	0	0	0	0	0	0	0	0	0
SAMEA7825505	SAMEA7825505	TRI 19665	NA	TRI_19665_4832	C109	NA	PGR	AVRORA	245	0	245	0	0	0	0	0	0	0	0	0	0	0	0	0	0	0	0	0	0	0
SAMEA7827344	SAMEA7827344	TRI 14930	NA	TRI_14930_7808	C1058	NA	PGR	PAU 80112	245	0	245	0	0	0	0	0	0	0	0	0	0	0	0	0	0	0	0	0	0	0
SAMEA7827412	SAMEA7827412	TRI 15992	NA	TRI_15992_7877	C1107	NA	PGR	Turda 81	245	0	245	0	0	0	0	0	0	0	0	0	0	0	0	0	0	0	0	0	0	0
SAMEA7828636	SAMEA7828636	TRI 24743	NA	TRI_24743_9140	C2	NA	PGR	VOGELS T 42	245	0	0	0	0	245	0	0	0	0	0	0	0	0	0	0	0	0	0	0	0	0
SAMEA7828837	SAMEA7828837	TRI 28903	NA	TRI_28903_9356	C1846	NA	PGR	TORO	245	0	245	0	0	0	0	0	0	0	0	0	0	0	0	0	0	0	0	0	0	0
SAMEA7830341	SAMEA7830341	TRI 10859	NA	TRI_10859_1915	C538	NA	PGR	----	245	0	245	0	0	0	0	0	0	0	0	0	0	0	0	0	0	0	0	0	0	0
SAMEA7822981	SAMEA7822981	TRI 12050	NA	TRI_12050_2073	C2334	NA	PGR	----	244	0	244	0	0	0	0	0	0	0	0	0	0	0	0	0	0	0	0	0	0	0
SAMEA7828267	SAMEA7828267	TRI 23058	NA	TRI_23058_8761	C231	NA	PGR	PALUR	244	0	244	0	0	0	0	0	0	0	0	0	0	0	0	0	0	0	0	0	0	0
SAMEA7830106	SAMEA7830106	Nadobna	NA	NA	NA	NA	Elite cultivar	NA	244	0	244	0	0	0	0	0	0	0	0	0	0	0	0	0	0	0	0	0	0	0
SAMEA7820969	SAMEA7820969	Herzog	NA	NA	NA	NA	Elite cultivar	NA	243	0	243	0	0	0	0	0	0	0	0	0	0	0	0	0	0	0	0	0	0	0
SAMEA7825272	SAMEA7825272	TRI 16002	NA	TRI_16002_4568	C2900	NA	PGR	St. 747-82	243	0	243	0	0	0	0	0	0	0	0	0	0	0	0	0	0	0	0	0	0	0
SAMEA7827399	SAMEA7827399	TRI 16037	NA	TRI_16037_7863	C1098	NA	PGR	BR 131	243	0	243	0	0	0	0	0	0	0	0	0	0	0	0	0	0	0	0	0	0	0
SAMEA7828386	SAMEA7828386	TRI 23793	NA	TRI_23793_8881	C1611	NA	PGR	FUNDULEA 29	243	0	243	0	0	0	0	0	0	0	0	0	0	0	0	0	0	0	0	0	0	0
SAMEA7823745	SAMEA7823745	B 44	NA	B_44_2891	C1898	NA	PGR	NS 66/92	242	0	242	0	0	0	0	0	0	0	0	0	0	0	0	0	0	0	0	0	0	0
SAMEA7827470	SAMEA7827470	TRI 16560	NA	TRI_16560_7936	C1142	NA	PGR	1219-2	242	0	242	0	0	0	0	0	0	0	0	0	0	0	0	0	0	0	0	0	0	0
SAMEA7828284	SAMEA7828284	TRI 23717	NA	TRI_23717_8778	C1555	NA	PGR	ROTOR	242	0	242	0	0	0	0	0	0	0	0	0	0	0	0	0	0	0	0	0	0	0
SAMEA7828866	SAMEA7828866	TRI 26055	NA	TRI_26055_9385	C1005	NA	PGR	MINNESOTA III-54-25	242	0	0	0	0	242	0	0	0	0	0	0	0	0	0	0	0	0	0	0	0	0
SAMEA7824773	SAMEA7824773	TRI 19606	NA	TRI_19606_4028	C668	NA	PGR	NORIN 27	236	0	0	0	0	236	0	0	0	0	0	0	0	0	0	0	0	0	0	0	0	0
SAMEA7825337	SAMEA7825337	TRI 16693	NA	TRI_16693_4641	C2997	NA	PGR	Golia	235	0	0	0	0	194	41	0	0	0	0	0	0	0	0	0	0	0	0	0	0	0
SAMEA7823544	SAMEA7823544	TRI 3361	NA	TRI_3361_2679	C4075	NA	PGR	----	229	0	0	0	0	0	50	0	0	0	0	0	0	0	31	0	0	0	0	0	148	0
SAMEA7820951	SAMEA7820951	Savannah	NA	NA	NA	NA	Elite cultivar	NA	228	0	228	0	0	0	0	0	0	0	0	0	0	0	0	0	0	0	0	0	0	0
SAMEA7825995	SAMEA7825995	TRI 22911	NA	TRI_22911_5325	C814	NA	PGR	SLEJPNER	225	0	225	0	0	0	0	0	0	0	0	0	0	0	0	0	0	0	0	0	0	0
SAMEA7825002	SAMEA7825002	TRI 7025	NA	TRI_7025_4280	C775	NA	PGR	Red Rock	224	0	0	0	0	174	50	0	0	0	0	0	0	0	0	0	0	0	0	0	0	0
SAMEA7828731	SAMEA7828731	TRI 25282	NA	TRI_25282_9243	C1005	NA	PGR	H 227	224	0	0	0	0	224	0	0	0	0	0	0	0	0	0	0	0	0	0	0	0	0
SAMEA7825769	SAMEA7825769	TRI 21582	NA	TRI_21582_5100	C3391	NA	PGR	BRACHLIYN	219	0	0	170	0	0	49	0	0	0	0	0	0	0	0	0	0	0	0	0	0	0
SAMEA7822715	SAMEA7822715	TRI 17722	NA	TRI_17722_1779	C467	NA	PGR	Amigo	215	215	0	0	0	0	0	0	0	0	0	0	0	0	0	0	0	0	0	0	0	0
SAMEA7826391	SAMEA7826391	TRI 24984	NA	TRI_24984_5749	C3908	NA	PGR	MARIS TEMPLAR	214	0	0	0	0	138	43	0	0	0	0	0	0	0	33	0	0	0	0	0	0	0
SAMEA7828230	SAMEA7828230	TRI 23300	NA	TRI_23300_8723	C467	NA	PGR	AMIGO	212	212	0	0	0	0	0	0	0	0	0	0	0	0	0	0	0	0	0	0	0	0
SAMEA7826734	SAMEA7826734	Boregar	5	-	NA	SAMEA10944316	Elite cultivar	NA	211	0	0	0	29	78	43	0	0	0	0	0	0	0	33	0	0	0	0	0	0	28
SAMEA7826768	SAMEA7826768	Glaucus	3	-	NA	SAMEA10944447	Elite cultivar	NA	211	0	0	0	0	70	43	0	0	0	66	0	0	0	32	0	0	0	0	0	0	0
SAMEA7822950	SAMEA7822950	TRI 1017	0	TRI_1017_2040	C1962	SAMEA10944086	PGR	Briquet	210	0	0	0	0	0	35	0	0	0	0	0	0	0	0	0	0	0	0	175	0	0
SAMEA7823147	SAMEA7823147	TRI 13501	NA	TRI_13501_2247	C2593	NA	PGR	----	207	0	0	0	0	0	51	0	0	0	0	0	0	0	0	0	0	0	0	156	0	0
SAMEA7823397	SAMEA7823397	TRI 12958	NA	TRI_12958_2524	C149	NA	PGR	Modra	207	0	0	0	0	0	0	0	0	170	0	0	0	0	0	0	0	0	0	0	0	37
SAMEA7827196	SAMEA7827196	TRI 8472	NA	TRI_8472_7363	C969	NA	PGR	Resistente	206	0	0	27	0	0	41	0	0	51	0	0	0	0	0	0	28	0	32	27	0	0
SAMEA7826741	SAMEA7826741	Capone	5	-	NA	SAMEA10944425	Elite cultivar	NA	205	0	0	0	29	65	43	0	0	0	36	0	0	0	32	0	0	0	0	0	0	0
SAMEA7827321	SAMEA7827321	TRI 15174	NA	TRI_15174_7782	C1048	NA	PGR	----	204	0	0	0	0	0	76	0	0	0	0	0	0	0	0	128	0	0	0	0	0	0
SAMEA7826333	SAMEA7826333	TRI 24740	NA	TRI_24740_5686	C3860	NA	PGR	X 290 B-6	202	0	0	0	0	202	0	0	0	0	0	0	0	0	0	0	0	0	0	0	0	0
SAMEA7827168	SAMEA7827168	TRI 7984	NA	TRI_7984_7334	C4713	NA	PGR	Kaliningradskaja Belaja	202	0	0	35	0	0	35	0	25	45	0	0	0	0	0	0	0	0	0	0	0	62
SAMEA7827797	SAMEA7827797	TRI 21108	NA	TRI_21108_8275	C1313	NA	PGR	BRUNO	200	0	0	0	0	0	43	0	0	0	0	0	0	0	157	0	0	0	0	0	0	0
SAMEA7826771	SAMEA7826771	Gustav	5	-	NA	SAMEA10944449	Elite cultivar	NA	195	0	0	0	0	83	43	0	0	0	36	0	0	0	33	0	0	0	0	0	0	0
SAMEA7821006	SAMEA7821006	Glasgow	NA	NA	NA	NA	Elite cultivar	NA	194	0	0	35	0	0	35	0	0	25	0	0	25	0	0	0	0	0	0	0	0	74
SAMEA7825755	SAMEA7825755	TRI 21461	NA	TRI_21461_5087	C12	NA	PGR	PROFESSEUR DELOS	194	0	0	0	0	0	0	0	0	0	0	0	0	0	194	0	0	0	0	0	0	0
SAMEA7830197	SAMEA7830197	Kingdom	NA	NA	NA	NA	Elite cultivar	NA	194	0	0	27	0	0	68	0	0	33	0	0	0	0	0	0	0	0	40	0	0	26
SAMEA7821673	SAMEA7821673	TRI 13649	1	TRI_13649_657	C2636	SAMEA10944006	PGR	----	192	0	0	0	0	0	43	0	0	0	0	0	0	149	0	0	0	0	0	0	0	0
SAMEA7823730	SAMEA7823730	TRI 4431	NA	TRI_4431_2875	C4154	NA	PGR	----	192	0	0	35	0	0	45	0	0	0	0	0	25	0	0	0	0	0	30	0	0	57
SAMEA7826797	SAMEA7826797	Lear	4	-	NA	SAMEA10944480	Elite cultivar	NA	190	0	0	0	0	72	49	0	0	0	36	0	0	0	33	0	0	0	0	0	0	0
SAMEA7828381	SAMEA7828381	TRI 23808	NA	TRI_23808_8876	C1608	NA	PGR	SIAN SHENSI	190	0	0	38	0	0	35	0	0	34	0	0	0	0	0	0	0	0	58	0	0	25
SAMEA7826754	SAMEA7826754	Edward	4	-	NA	SAMEA10944431	Elite cultivar	NA	188	0	0	0	0	76	43	0	0	0	36	0	0	0	33	0	0	0	0	0	0	0
SAMEA7826840	SAMEA7826840	Rockefeller	4	-	NA	SAMEA10944521	Elite cultivar	NA	187	0	0	0	0	75	43	0	0	0	36	0	0	0	33	0	0	0	0	0	0	0
SAMEA7822856	SAMEA7822856	TRI 14860	NA	TRI_14860_1935	C500	NA	PGR	----	184	0	0	0	0	0	53	0	0	0	0	0	0	0	0	131	0	0	0	0	0	0
SAMEA7823207	SAMEA7823207	Zappa	4	-	NA	SAMEA10944400	Elite cultivar	NA	184	0	0	0	29	76	43	0	0	0	36	0	0	0	0	0	0	0	0	0	0	0
SAMEA7826739	SAMEA7826739	BUENNO	5	-	NA	SAMEA10944318	Elite cultivar	NA	184	0	0	0	29	79	43	0	0	0	0	0	0	0	33	0	0	0	0	0	0	0
SAMEA7826753	SAMEA7826753	Edgar	NA	-	NA	NA	Elite cultivar	NA	183	0	0	0	29	79	43	0	0	0	0	0	0	0	32	0	0	0	0	0	0	0
SAMEA7826832	SAMEA7826832	Potenzial	NA	-	NA	NA	Elite cultivar	NA	183	0	0	0	29	78	43	0	0	0	0	0	0	0	33	0	0	0	0	0	0	0
SAMEA7827750	SAMEA7827750	TRI 20122	NA	TRI_20122_8225	C970	NA	PGR	OBERMENZING	183	0	0	28	0	0	0	0	33	26	0	0	25	0	0	0	0	0	0	0	0	71
SAMEA7826093	SAMEA7826093	TRI 23642	NA	TRI_23642_5426	C3663	NA	PGR	PALAESTINA	182	0	0	34	96	0	0	0	0	0	0	0	0	52	0	0	0	0	0	0	0	0
SAMEA7826715	SAMEA7826715	Alexander	5	-	NA	SAMEA10944404	Elite cultivar	NA	180	0	0	0	30	71	43	0	0	0	36	0	0	0	0	0	0	0	0	0	0	0
SAMEA7826752	SAMEA7826752	Discus	3	-	NA	SAMEA10944430	Elite cultivar	NA	180	0	0	0	0	78	43	0	0	0	0	0	0	0	33	0	0	0	0	26	0	0
SAMEA7827137	SAMEA7827137	TRI 165	NA	TRI_165_7302	C2967	NA	PGR	Zoska Zapinka	180	0	0	25	0	0	60	0	0	59	0	0	0	0	0	0	0	0	0	0	0	36
SAMEA7826835	SAMEA7826835	Produzent	NA	-	NA	NA	Elite cultivar	NA	179	0	0	0	29	74	43	0	0	0	0	0	0	0	33	0	0	0	0	0	0	0
SAMEA7826764	SAMEA7826764	Franz	4	-	NA	SAMEA10944443	Elite cultivar	NA	178	0	0	0	29	76	43	0	0	0	0	0	0	0	0	0	0	0	0	0	30	0
SAMEA7823922	SAMEA7823922	TRI 4965	NA	TRI_4965_3072	C4247	NA	PGR	Beseler 184 K	177	0	0	0	0	0	37	0	0	0	0	0	0	0	0	140	0	0	0	0	0	0
SAMEA7826732	SAMEA7826732	Bombus	4	-	NA	SAMEA10944419	Elite cultivar	NA	177	0	0	0	29	105	43	0	0	0	0	0	0	0	0	0	0	0	0	0	0	0
SAMEA7827537	SAMEA7827537	TRI 16947	NA	TRI_16947_8003	C1181	NA	PGR	Koutoumon	177	0	41	0	0	0	0	0	0	0	0	0	0	0	80	0	56	0	0	0	0	0
SAMEA7828009	SAMEA7828009	TRI 21728	NA	TRI_21728_8499	C411	NA	PGR	KOMPOLTI 344	176	0	0	0	29	71	43	0	0	0	0	0	0	0	33	0	0	0	0	0	0	0
SAMEA7823444	SAMEA7823444	TRI 16039	2	TRI_16039_2573	C2915	SAMEA10944024	PGR	WW 332249	175	0	0	0	0	60	35	0	0	0	0	0	0	0	0	0	0	0	0	45	0	35
SAMEA7821062	SAMEA7821062	Intact	NA	NA	NA	NA	Elite cultivar	NA	174	0	0	35	0	0	0	26	0	26	0	0	0	0	0	0	0	0	31	27	0	29
SAMEA7824796	SAMEA7824796	TRI 7711	NA	TRI_7711_4054	C354	NA	PGR	Krasnosernaja 441	174	0	0	0	0	0	76	0	0	0	0	0	0	0	70	28	0	0	0	0	0	0
SAMEA7826825	SAMEA7826825	Partner	4	-	NA	SAMEA10944511	Elite cultivar	NA	174	0	0	0	29	59	50	0	0	0	36	0	0	0	0	0	0	0	0	0	0	0
SAMEA7827236	SAMEA7827236	TRI 1233	NA	TRI_1233_7403	C2351	NA	PGR	Russischer Nr. 90	174	0	0	38	0	0	76	0	0	26	0	0	0	0	0	0	0	0	34	0	0	0
SAMEA7826854	SAMEA7826854	Tabasco	NA	-	NA	NA	Elite cultivar	NA	173	0	0	0	29	65	43	0	0	0	36	0	0	0	0	0	0	0	0	0	0	0
SAMEA7826724	SAMEA7826724	Atomic	NA	-	NA	NA	Elite cultivar	NA	172	0	0	0	30	66	43	0	0	0	0	0	0	0	33	0	0	0	0	0	0	0
SAMEA7830088	SAMEA7830088	Lona	NA	NA	NA	NA	Elite cultivar	NA	171	0	0	0	0	83	0	0	0	0	0	59	0	0	0	0	0	0	0	0	0	29
SAMEA7822501	SAMEA7822501	TRI 16492	NA	TRI_16492_1555	C2	NA	PGR	----	169	0	0	0	0	0	52	0	0	0	26	0	0	0	33	0	0	0	0	27	31	0
SAMEA7821375	SAMEA7821375, SAMEA7829263, SAMEA7829262	TRI 6420	NA	TRI_6420_335	C4363	NA	PGR	----	168	0	36	0	0	0	0	0	0	0	0	0	0	0	0	0	26	0	0	71	35	0
SAMEA7828254	SAMEA7828254	TRI 23152	NA	TRI_23152_8748	C1540	NA	PGR	PICARD	167	0	0	0	29	63	43	0	0	0	0	0	0	0	32	0	0	0	0	0	0	0
SAMEA7822925	SAMEA7822925	TRI 7882	NA	TRI_7882_2011	C4677	NA	PGR	Cerealor	166	0	0	0	0	0	43	0	0	0	0	0	0	90	33	0	0	0	0	0	0	0
SAMEA7826738	SAMEA7826738	Bruce	4	-	NA	SAMEA10944422	Elite cultivar	NA	166	0	0	0	29	63	43	0	0	0	0	0	0	0	31	0	0	0	0	0	0	0
SAMEA7827940	SAMEA7827940	TRI 21389	NA	TRI_21389_8428	C809	NA	PGR	MERLIN	164	0	0	27	0	0	43	0	0	58	0	0	0	0	0	0	0	0	0	0	0	36
SAMEA7826475	SAMEA7826475	TRI 25542	NA	TRI_25542_5842	C868	NA	PGR	CZESKA Z III	163	0	0	0	0	0	38	0	0	0	0	0	0	0	0	0	0	0	0	0	125	0
SAMEA7826860	SAMEA7826860	Tukan	4	-	NA	SAMEA10944247	Elite cultivar	NA	163	0	0	0	29	59	43	0	0	0	0	0	0	0	32	0	0	0	0	0	0	0
SAMEA7830193	SAMEA7830193	Expert	NA	NA	NA	NA	Elite cultivar	NA	163	0	0	0	0	26	26	0	0	75	0	0	0	0	0	0	0	0	36	0	0	0
SAMEA7827230	SAMEA7827230	TRI 14330	NA	TRI_14330_7397	C497	NA	PGR	----	161	0	0	0	0	0	26	0	0	0	0	0	0	0	0	0	0	0	0	135	0	0
SAMEA7827727	SAMEA7827727	TRI 19768	NA	TRI_19768_8199	C419	NA	PGR	FRANC NORD	161	0	0	27	0	0	33	0	0	26	0	0	25	0	0	0	0	0	0	0	0	50
SAMEA7826219	SAMEA7826219	TRI 24252	NA	TRI_24252_5564	C2	NA	PGR	DRAEGERS ROTER BOEHMISCHER 12	160	0	0	25	0	0	31	0	0	0	0	0	0	0	0	0	0	0	0	0	29	75
SAMEA7821020	SAMEA7821020	Naridana	NA	NA	NA	NA	Elite cultivar	NA	159	0	0	35	0	55	35	0	0	0	0	0	0	0	0	0	0	0	0	0	0	34
SAMEA7830058	SAMEA7830058	Smuggler	NA	NA	NA	NA	Elite cultivar	NA	159	0	0	0	29	55	43	0	0	0	0	0	0	0	32	0	0	0	0	0	0	0
SAMEA7821046	SAMEA7821046	Trintella	NA	NA	NA	NA	Elite cultivar	NA	158	0	0	41	0	25	0	0	0	39	0	0	25	0	0	0	0	0	0	28	0	0
SAMEA7826350	SAMEA7826350	TRI 24783	NA	TRI_24783_5703	C3869	NA	PGR	MINNESOTA III-54-2	158	0	0	0	0	158	0	0	0	0	0	0	0	0	0	0	0	0	0	0	0	0
SAMEA7830094	SAMEA7830094	Macro	NA	NA	NA	NA	Elite cultivar	NA	158	0	0	0	29	54	43	0	0	0	0	0	0	0	32	0	0	0	0	0	0	0
SAMEA7826899	SAMEA7826899	TRI 5163	NA	TRI_5163_6305	C853	NA	PGR	Flamingo	157	0	0	28	0	0	72	0	0	0	0	0	0	0	0	0	0	0	0	0	0	57
SAMEA7830229	SAMEA7830229	Robigus	NA	NA	NA	NA	Elite cultivar	NA	157	0	0	0	0	0	35	0	0	30	35	0	0	0	0	0	0	0	30	0	0	27
SAMEA7821045	SAMEA7821045	Kingdom	NA	NA	NA	NA	Elite cultivar	NA	156	0	0	0	0	0	62	26	0	0	0	0	0	0	0	0	0	0	43	0	0	25
SAMEA7825884	SAMEA7825884	TRI 22408	NA	TRI_22408_5215	C3482	NA	PGR	TRISTAN	156	0	0	0	0	0	38	0	0	0	0	0	0	118	0	0	0	0	0	0	0	0
SAMEA7829976	SAMEA7829976	Smuggler	NA	NA	NA	NA	Elite cultivar	NA	156	0	0	0	29	60	35	0	0	0	0	0	0	0	32	0	0	0	0	0	0	0
SAMEA7827979	SAMEA7827979	TRI 21853	NA	TRI_21853_8468	C908	NA	PGR	WA G 07/99	155	0	0	0	0	79	43	0	0	0	0	0	0	0	33	0	0	0	0	0	0	0
SAMEA7829982	SAMEA7829982	Semper	NA	NA	NA	NA	Elite cultivar	NA	155	0	0	25	0	0	60	0	0	43	0	0	0	0	0	0	0	0	0	0	0	27
SAMEA7821049	SAMEA7821049	Sultan	NA	NA	NA	NA	Elite cultivar	NA	154	0	0	27	0	0	35	0	0	32	25	0	0	0	0	0	0	0	0	0	0	35
SAMEA7823835	SAMEA7823835	TRI 4505	NA	TRI_4505_2983	C199	NA	PGR	Lutescens 17	154	0	0	0	0	0	0	0	0	0	0	0	0	0	0	0	0	0	0	0	154	0
SAMEA7827340	SAMEA7827340	TRI 14954	NA	TRI_14954_7803	C2	NA	PGR	St. 6/75-3	154	0	0	0	0	78	43	0	0	0	0	0	0	0	33	0	0	0	0	0	0	0
SAMEA7820939	SAMEA7820939	Viscount	NA	NA	NA	NA	Elite cultivar	NA	153	0	0	0	0	52	33	0	0	0	36	0	0	0	0	0	0	0	32	0	0	0
SAMEA7821036	SAMEA7821036	Andi	NA	NA	NA	NA	Elite cultivar	NA	153	0	0	32	0	0	0	0	0	35	29	0	0	0	0	0	0	0	31	0	0	26
SAMEA7827171	SAMEA7827171	TRI 1168	NA	TRI_1168_7337	C2232	NA	PGR	Heines Teverson	153	0	0	30	0	0	29	0	0	0	0	0	0	0	0	0	0	0	31	0	0	63
SAMEA7823750	SAMEA7823750	TRI 13053	NA	TRI_13053_2896	C2482	NA	PGR	Risciola	152	65	0	37	0	0	50	0	0	0	0	0	0	0	0	0	0	0	0	0	0	0
SAMEA7826822	SAMEA7826822	Orcas	NA	-	NA	NA	Elite cultivar	NA	152	0	0	0	0	77	43	0	0	0	0	0	0	0	32	0	0	0	0	0	0	0
SAMEA7822348	SAMEA7822348	TRI 4639	NA	TRI_4639_1386	C2	NA	PGR	Aereboe	151	0	0	0	0	0	43	0	0	0	0	0	0	0	0	108	0	0	0	0	0	0
SAMEA7828077	SAMEA7828077	TRI 21964	NA	TRI_21964_8567	C942	NA	PGR	LINDOS	151	0	0	0	0	108	43	0	0	0	0	0	0	0	0	0	0	0	0	0	0	0
SAMEA7828228	SAMEA7828228	TRI 23312	NA	TRI_23312_8721	C285	NA	PGR	WA G 13/97	151	0	0	0	0	76	43	0	0	0	0	0	0	0	32	0	0	0	0	0	0	0
SAMEA7829983	SAMEA7829983	SWHarpun	NA	NA	NA	NA	Elite cultivar	NA	151	27	0	27	0	0	43	0	0	27	0	0	0	0	0	0	0	0	0	0	0	27
SAMEA7830152	SAMEA7830152	Lynx	NA	NA	NA	NA	Elite cultivar	NA	151	0	0	31	0	0	26	0	0	28	0	0	0	0	0	0	0	0	39	0	0	27
SAMEA7830345	SAMEA7830345	TRI 16767	NA	TRI_16767_3985	C247	NA	PGR	----	151	0	0	0	0	63	0	0	0	0	26	0	0	0	0	62	0	0	0	0	0	0
SAMEA7821848	SAMEA7821848	TRI 10389	0	TRI_10389_850	C2018	SAMEA10944008	PGR	Dacia	150	81	0	28	0	0	0	0	0	0	41	0	0	0	0	0	0	0	0	0	0	0
SAMEA7824097	SAMEA7824097	TRI 11459	NA	TRI_11459_3267	C2184	NA	PGR	Fontezuela INTA	150	0	0	25	0	0	26	0	0	69	0	0	0	0	0	0	0	0	0	0	0	30
SAMEA7826765	SAMEA7826765	Gedser	NA	-	NA	NA	Elite cultivar	NA	150	0	0	0	0	74	43	0	0	0	0	0	0	0	33	0	0	0	0	0	0	0
SAMEA7828178	SAMEA7828178	TRI 22856	NA	TRI_22856_8670	C1502	NA	PGR	WA G 09/99	150	0	0	0	0	75	43	0	0	0	0	0	0	0	32	0	0	0	0	0	0	0
SAMEA7828224	SAMEA7828224	TRI 23321	NA	TRI_23321_8717	C103	NA	PGR	WA G 32/99	150	0	0	0	0	75	43	0	0	0	0	0	0	0	32	0	0	0	0	0	0	0
SAMEA7823531	SAMEA7823531	TRI 19806	NA	TRI_19806_2666	C585	NA	PGR	LAUFENER LAND	149	0	0	0	0	0	83	0	0	0	66	0	0	0	0	0	0	0	0	0	0	0
SAMEA7826030	SAMEA7826030	TRI 23206	NA	TRI_23206_5361	C285	NA	PGR	WA G 09/97	149	0	0	0	0	73	43	0	0	0	0	0	0	0	33	0	0	0	0	0	0	0
SAMEA7826744	SAMEA7826744	Chevalier	NA	-	NA	NA	Elite cultivar	NA	149	0	0	0	29	77	43	0	0	0	0	0	0	0	0	0	0	0	0	0	0	0
SAMEA7826789	SAMEA7826789	KWSMaddox	3	-	NA	SAMEA10944327	Elite cultivar	NA	149	0	0	0	29	77	43	0	0	0	0	0	0	0	0	0	0	0	0	0	0	0
SAMEA7826829	SAMEA7826829	Pionier	3	-	NA	SAMEA10944513	Elite cultivar	NA	149	0	0	0	29	77	43	0	0	0	0	0	0	0	0	0	0	0	0	0	0	0
SAMEA7828836	SAMEA7828836	TRI 28905	NA	TRI_28905_9355	C1845	NA	PGR	BIMBO	149	0	0	0	0	74	43	0	0	0	0	0	0	0	32	0	0	0	0	0	0	0
SAMEA7830010	SAMEA7830010	Tonacja	NA	NA	NA	NA	Elite cultivar	NA	149	0	0	0	0	74	43	0	0	0	0	0	0	0	32	0	0	0	0	0	0	0
SAMEA7829984	SAMEA7829984	Ibis	NA	NA	NA	NA	Elite cultivar	NA	148	0	0	29	0	0	36	0	0	56	0	0	0	0	0	0	0	0	0	0	0	27
SAMEA7830302	SAMEA7830302	Prinz	NA	NA	NA	NA	Elite cultivar	NA	148	0	0	31	0	26	28	0	0	63	0	0	0	0	0	0	0	0	0	0	0	0
SAMEA7826337	SAMEA7826337	TRI 24750	NA	TRI_24750_5690	C3861	NA	PGR	HEVERLEE 01 103/58	147	0	0	0	0	0	43	0	104	0	0	0	0	0	0	0	0	0	0	0	0	0
SAMEA7826555	SAMEA7826555	TRI 29477	NA	TRI_29477_5927	C942	NA	PGR	Lindos	147	0	0	0	0	104	43	0	0	0	0	0	0	0	0	0	0	0	0	0	0	0
SAMEA7826811	SAMEA7826811	Midas	3	-	NA	SAMEA10944493	Elite cultivar	NA	147	0	0	0	29	75	43	0	0	0	0	0	0	0	0	0	0	0	0	0	0	0
SAMEA7826856	SAMEA7826856	Tommi	NA	-	NA	NA	Elite cultivar	NA	147	0	0	0	29	75	43	0	0	0	0	0	0	0	0	0	0	0	0	0	0	0
SAMEA7828424	SAMEA7828424	TRI 24173	NA	TRI_24173_8919	C1631	NA	PGR	WERNA VILMORIN	147	0	0	0	0	0	43	0	0	0	0	0	0	104	0	0	0	0	0	0	0	0
SAMEA7821041	SAMEA7821041	Expert	NA	NA	NA	NA	Elite cultivar	NA	146	0	0	27	0	26	0	0	0	30	0	0	0	0	0	0	0	0	0	0	0	63
SAMEA7825826	SAMEA7825826	TRI 21926	NA	TRI_21926_5157	C298	NA	PGR	HACON	146	0	0	0	0	0	43	0	0	0	0	0	0	0	0	0	0	103	0	0	0	0
SAMEA7826037	SAMEA7826037	TRI 23237	NA	TRI_23237_5368	C273	NA	PGR	GASPARD DEPREZ	146	0	0	0	0	71	43	0	0	0	0	0	0	0	32	0	0	0	0	0	0	0
SAMEA7826725	SAMEA7826725	Attraktion	4	-	NA	SAMEA10944410	Elite cultivar	NA	146	0	0	0	0	68	43	0	0	0	35	0	0	0	0	0	0	0	0	0	0	0
SAMEA7826772	SAMEA7826772	Halvar	NA	-	NA	NA	Elite cultivar	NA	146	0	0	0	0	67	43	0	0	0	36	0	0	0	0	0	0	0	0	0	0	0
SAMEA7826784	SAMEA7826784	Kranich	4	-	NA	SAMEA10944467	Elite cultivar	NA	146	0	0	0	29	74	43	0	0	0	0	0	0	0	0	0	0	0	0	0	0	0
SAMEA7826793	SAMEA7826793	KWSPius	4	-	NA	SAMEA10944476	Elite cultivar	NA	146	0	0	0	29	74	43	0	0	0	0	0	0	0	0	0	0	0	0	0	0	0
SAMEA7826798	SAMEA7826798	LGImposanto	3	-	NA	SAMEA10944482	Elite cultivar	NA	146	0	0	0	29	67	50	0	0	0	0	0	0	0	0	0	0	0	0	0	0	0
SAMEA7828179	SAMEA7828179	TRI 22847	NA	TRI_22847_8671	C103	NA	PGR	WA G 16/99	146	0	0	0	0	71	43	0	0	0	0	0	0	0	32	0	0	0	0	0	0	0
SAMEA7821235	SAMEA7821235, SAMEA7829555, SAMEA7829554	TRI 16403	NA	TRI_16403_182	C2935	NA	PGR	Feu-vert	145	0	0	0	0	70	43	0	0	0	0	0	0	0	32	0	0	0	0	0	0	0
SAMEA7826713	SAMEA7826713	Akratos	NA	-	NA	NA	Elite cultivar	NA	145	0	0	0	0	69	43	0	0	0	0	0	0	0	33	0	0	0	0	0	0	0
SAMEA7826714	SAMEA7826714	Akteur	3	-	NA	SAMEA10944402	Elite cultivar	NA	145	0	0	0	0	69	43	0	0	0	0	0	0	0	33	0	0	0	0	0	0	0
SAMEA7826716	SAMEA7826716	Altigo	4	-	NA	SAMEA10944405	Elite cultivar	NA	145	0	0	0	29	73	43	0	0	0	0	0	0	0	0	0	0	0	0	0	0	0
SAMEA7830033	SAMEA7830033	Estica	NA	NA	NA	NA	Elite cultivar	NA	145	0	0	0	0	69	43	0	0	0	0	0	0	0	33	0	0	0	0	0	0	0
SAMEA7830282	SAMEA7830282	Expert	NA	NA	NA	NA	Elite cultivar	NA	145	0	0	27	0	25	0	0	0	48	0	0	0	0	0	0	0	0	0	0	0	45
SAMEA7825954	SAMEA7825954	TRI 23143	NA	TRI_23143_5352	C3597	NA	PGR	HYAZINTH	144	0	0	0	0	69	43	0	0	0	0	0	0	0	32	0	0	0	0	0	0	0
SAMEA7825094	SAMEA7825094	TRI 13429	NA	TRI_13429_4376	C2560	NA	PGR	----	143	0	0	0	0	0	58	0	0	0	55	0	0	0	0	0	0	0	0	0	30	0
SAMEA7825861	SAMEA7825861	TRI 22143	NA	TRI_22143_5192	C3465	NA	PGR	EURIKA	143	0	0	25	29	54	35	0	0	0	0	0	0	0	0	0	0	0	0	0	0	0
SAMEA7830135	SAMEA7830135	Gatsby	NA	NA	NA	NA	Elite cultivar	NA	143	0	0	0	85	26	0	0	0	0	0	0	0	0	32	0	0	0	0	0	0	0
SAMEA7823333	SAMEA7823333	TRI 23047	NA	TRI_23047_2451	C103	NA	PGR	WA G 27/99	141	0	0	0	0	66	43	0	0	0	0	0	0	0	32	0	0	0	0	0	0	0
SAMEA7826014	SAMEA7826014	TRI 23080	NA	TRI_23080_5344	C103	NA	PGR	WA G 14/99	141	0	0	0	0	66	43	0	0	0	0	0	0	0	32	0	0	0	0	0	0	0
SAMEA7826783	SAMEA7826783	Kometus	3	-	NA	SAMEA10944465	Elite cultivar	NA	141	0	0	0	0	65	43	0	0	0	0	0	0	0	33	0	0	0	0	0	0	0
SAMEA7821000	SAMEA7821000	Lynx	NA	NA	NA	NA	Elite cultivar	NA	140	0	0	35	0	0	0	0	0	33	0	0	0	0	0	0	0	0	0	0	0	72
SAMEA7826816	SAMEA7826816	Nordkap	4	-	NA	SAMEA10944504	Elite cultivar	NA	140	0	0	0	29	68	43	0	0	0	0	0	0	0	0	0	0	0	0	0	0	0
SAMEA7826807	SAMEA7826807	Meister	NA	-	NA	NA	Elite cultivar	NA	139	0	0	0	29	67	43	0	0	0	0	0	0	0	0	0	0	0	0	0	0	0
SAMEA7826814	SAMEA7826814	Mulan	4	-	NA	SAMEA10944496	Elite cultivar	NA	139	0	0	0	29	67	43	0	0	0	0	0	0	0	0	0	0	0	0	0	0	0
SAMEA7827371	SAMEA7827371	TRI 16464	NA	TRI_16464_7835	C1074	NA	PGR	Solina [vernacular name]	139	0	32	0	0	0	50	0	0	0	0	0	0	0	0	0	30	0	0	0	27	0
SAMEA7828235	SAMEA7828235	TRI 23289	NA	TRI_23289_8728	C1528	NA	PGR	AARDVARK	139	0	0	0	29	67	43	0	0	0	0	0	0	0	0	0	0	0	0	0	0	0
SAMEA7830126	SAMEA7830126	Position	NA	NA	NA	NA	Elite cultivar	NA	139	0	0	0	29	67	43	0	0	0	0	0	0	0	0	0	0	0	0	0	0	0
SAMEA7820983	SAMEA7820983	Gatsby	NA	NA	NA	NA	Elite cultivar	NA	138	0	0	27	85	26	0	0	0	0	0	0	0	0	0	0	0	0	0	0	0	0
SAMEA7821496	SAMEA7821496, SAMEA7828983, SAMEA7828982	TRI 7895	NA	TRI_7895_462	C4682	NA	PGR	Cledor-Blondeau	138	63	0	0	0	0	43	0	0	0	0	0	0	0	32	0	0	0	0	0	0	0
SAMEA7826019	SAMEA7826019	TRI 23131	NA	TRI_23131_5349	C3594	NA	PGR	TORYSA PIESTANY	138	0	0	0	0	70	35	0	0	0	0	0	0	0	33	0	0	0	0	0	0	0
SAMEA7826557	SAMEA7826557	TRI 29480	NA	TRI_29480_5929	C4045	NA	PGR	Motiv	138	0	0	0	0	63	43	0	0	0	0	0	0	0	32	0	0	0	0	0	0	0
SAMEA7826833	SAMEA7826833	Premio	NA	-	NA	NA	Elite cultivar	NA	138	0	0	0	30	65	43	0	0	0	0	0	0	0	0	0	0	0	0	0	0	0
SAMEA7826849	SAMEA7826849	Smaragd	3	-	NA	SAMEA10944533	Elite cultivar	NA	138	0	0	0	29	66	43	0	0	0	0	0	0	0	0	0	0	0	0	0	0	0
SAMEA7822108	SAMEA7822108	TRI 4524	NA	TRI_4524_1137	C4180	NA	PGR	----	137	0	0	0	0	0	0	0	0	0	0	0	0	0	80	57	0	0	0	0	0	0
SAMEA7826733	SAMEA7826733	Bonanza	NA	-	NA	NA	Elite cultivar	NA	136	0	0	0	29	64	43	0	0	0	0	0	0	0	0	0	0	0	0	0	0	0
SAMEA7823862	SAMEA7823862	TRI 15888	NA	TRI_15888_3010	C697	NA	PGR	Rendezvous	135	0	0	0	29	63	43	0	0	0	0	0	0	0	0	0	0	0	0	0	0	0
SAMEA7826850	SAMEA7826850	Sokrates	3	-	NA	SAMEA10944538	Elite cultivar	NA	135	0	0	0	0	59	43	0	0	0	0	0	0	0	33	0	0	0	0	0	0	0
SAMEA7828037	SAMEA7828037	TRI 22351	NA	TRI_22351_8527	C1434	NA	PGR	EURIS	135	0	0	0	0	60	43	0	0	0	0	0	0	0	32	0	0	0	0	0	0	0
SAMEA7830273	SAMEA7830273	Alchemy	NA	NA	NA	NA	Elite cultivar	NA	135	0	0	38	0	0	69	0	0	28	0	0	0	0	0	0	0	0	0	0	0	0
SAMEA7830285	SAMEA7830285	Zebedee	NA	NA	NA	NA	Elite cultivar	NA	135	0	0	39	0	0	65	0	0	0	0	0	0	0	0	0	0	0	31	0	0	0
SAMEA7820940	SAMEA7820940	Tonacja	NA	NA	NA	NA	Elite cultivar	NA	134	0	0	0	0	59	43	0	0	0	0	0	0	0	32	0	0	0	0	0	0	0
SAMEA7820965	SAMEA7820965	Malacca	NA	NA	NA	NA	Elite cultivar	NA	134	0	0	0	0	59	43	0	0	0	0	0	0	0	32	0	0	0	0	0	0	0
SAMEA7825882	SAMEA7825882	TRI 22393	NA	TRI_22393_5213	C3481	NA	PGR	ANDROS	134	0	0	0	0	58	43	0	0	0	0	0	0	0	33	0	0	0	0	0	0	0
SAMEA7830016	SAMEA7830016	Skalmeje	NA	NA	NA	NA	Elite cultivar	NA	134	0	0	0	0	59	43	0	0	0	0	0	0	0	32	0	0	0	0	0	0	0
SAMEA7824358	SAMEA7824358	TRI 10358	NA	TRI_10358_3551	C2008	NA	PGR	Slavonka	133	0	0	0	0	75	27	0	0	31	0	0	0	0	0	0	0	0	0	0	0	0
SAMEA7826770	SAMEA7826770	Gulliver	1	-	NA	SAMEA10944324	Elite cultivar	NA	133	0	0	0	0	133	0	0	0	0	0	0	0	0	0	0	0	0	0	0	0	0
SAMEA7828839	SAMEA7828839	TRI 28693	NA	TRI_28693_9358	C10	NA	PGR	ZDAR	133	0	0	32	0	25	43	0	0	0	0	0	0	0	33	0	0	0	0	0	0	0
SAMEA7830035	SAMEA7830035	Malacca	NA	NA	NA	NA	Elite cultivar	NA	133	0	0	0	0	66	35	0	0	0	0	0	0	0	32	0	0	0	0	0	0	0
SAMEA7830044	SAMEA7830044	Position	NA	NA	NA	NA	Elite cultivar	NA	133	0	0	0	29	61	43	0	0	0	0	0	0	0	0	0	0	0	0	0	0	0
SAMEA7830147	SAMEA7830147	Consort	NA	NA	NA	NA	Elite cultivar	NA	133	0	0	0	0	56	49	0	0	28	0	0	0	0	0	0	0	0	0	0	0	0
SAMEA7820917	SAMEA7820917	Figura	NA	NA	NA	NA	Elite cultivar	NA	132	0	0	38	0	26	0	0	0	36	0	0	0	0	0	0	0	0	32	0	0	0
SAMEA7822682	SAMEA7822682	B 64	NA	B_64_1743	C1914	NA	PGR	Lambriego Inia	132	0	0	0	0	0	43	0	0	0	0	0	30	0	33	0	26	0	0	0	0	0
SAMEA7823423	SAMEA7823423	TRI 16035	NA	TRI_16035_2552	C108	NA	PGR	RPB 84-75	132	0	0	0	0	56	43	0	0	0	0	0	0	0	33	0	0	0	0	0	0	0
SAMEA7827779	SAMEA7827779	TRI 19950	NA	TRI_19950_8256	C969	NA	PGR	RESISTENTE T61	132	0	0	0	0	0	49	0	0	54	0	0	0	0	0	0	0	0	0	29	0	0
SAMEA7830012	SAMEA7830012	Macro	NA	NA	NA	NA	Elite cultivar	NA	132	0	0	0	0	57	43	0	0	0	0	0	0	0	32	0	0	0	0	0	0	0
SAMEA7822190	SAMEA7822190	TRI 11071	NA	TRI_11071_1220	C411	NA	PGR	Belinda	131	0	0	0	29	59	43	0	0	0	0	0	0	0	0	0	0	0	0	0	0	0
SAMEA7828365	SAMEA7828365	TRI 23874	NA	TRI_23874_8859	C577	NA	PGR	PRIMAVERA	131	0	0	37	0	0	43	0	0	26	0	0	0	0	0	0	0	0	25	0	0	0
SAMEA7825306	SAMEA7825306	TRI 16457	NA	TRI_16457_4603	C2952	NA	PGR	----	130	0	0	25	0	54	26	0	0	25	0	0	0	0	0	0	0	0	0	0	0	0
SAMEA7830098	SAMEA7830098	Skalmeje	NA	NA	NA	NA	Elite cultivar	NA	130	0	0	0	0	55	43	0	0	0	0	0	0	0	32	0	0	0	0	0	0	0
SAMEA7830188	SAMEA7830188	Andi	NA	NA	NA	NA	Elite cultivar	NA	130	0	0	38	0	0	0	0	0	65	0	0	0	0	0	0	0	0	0	0	0	27
SAMEA7822524	SAMEA7822524	TRI 20040	NA	TRI_20040_1579	C151	NA	PGR	BERLIN 137/22	129	0	0	0	0	0	0	0	0	0	0	0	0	0	32	0	97	0	0	0	0	0
SAMEA7825881	SAMEA7825881	TRI 22388	NA	TRI_22388_5212	C3479	NA	PGR	OLIVIN	129	0	0	0	0	54	43	0	0	0	0	0	0	0	32	0	0	0	0	0	0	0
SAMEA7826862	SAMEA7826862	Xantippe	4	-	NA	SAMEA10944251	Elite cultivar	NA	129	0	0	0	29	0	43	0	0	25	0	0	0	0	32	0	0	0	0	0	0	0
SAMEA7820967	SAMEA7820967	Exsept	NA	NA	NA	NA	Elite cultivar	NA	128	0	0	31	0	0	35	0	0	30	0	0	0	0	32	0	0	0	0	0	0	0
SAMEA7826087	SAMEA7826087	TRI 23598	NA	TRI_23598_5420	C3657	NA	PGR	AVIR	128	0	0	0	0	61	35	0	0	0	0	0	0	0	32	0	0	0	0	0	0	0
SAMEA7826794	SAMEA7826794	KWSSalix	4	-	NA	SAMEA10944477	Elite cultivar	NA	128	0	0	0	29	56	43	0	0	0	0	0	0	0	0	0	0	0	0	0	0	0
SAMEA7827083	SAMEA7827083	TRI 9944	NA	TRI_9944_7240	C4885	NA	PGR	Als	128	0	0	34	0	0	35	0	0	0	0	0	0	0	0	0	0	0	32	0	0	27
SAMEA7828614	SAMEA7828614	TRI 24820	NA	TRI_24820_9116	C722	NA	PGR	BANCO	128	0	0	0	0	0	37	0	0	26	0	0	0	0	0	0	0	0	0	0	0	65
SAMEA7820906	SAMEA7820906	Smuggler	NA	NA	NA	NA	Elite cultivar	NA	126	0	0	0	0	59	35	0	0	0	0	0	0	0	32	0	0	0	0	0	0	0
SAMEA7823026	SAMEA7823026	TRI 11938	3	TRI_11938_2188	C478	SAMEA10944011	PGR	Mardler	126	0	0	0	0	59	35	0	0	0	0	0	0	0	32	0	0	0	0	0	0	0
SAMEA7826048	SAMEA7826048	TRI 23310	NA	TRI_23310_5378	C3625	NA	PGR	WA G 03/94	126	0	0	0	0	0	43	0	0	0	0	0	0	0	32	0	0	0	0	0	0	51
SAMEA7827995	SAMEA7827995	TRI 21803	NA	TRI_21803_8485	C1413	NA	PGR	TUERKISCHER	126	0	0	0	0	0	58	0	0	0	0	0	0	0	0	0	0	0	0	40	28	0
SAMEA7830172	SAMEA7830172	Naridana	NA	NA	NA	NA	Elite cultivar	NA	126	0	0	36	0	55	35	0	0	0	0	0	0	0	0	0	0	0	0	0	0	0
SAMEA7830400	SAMEA7830400	TRI 19521	NA	TRI_19521_2462	C3164	NA	PGR	SVALOEFS SKANDIA III	126	0	0	0	0	0	35	0	0	0	0	0	0	0	0	0	0	0	0	56	0	35
SAMEA7830261	SAMEA7830261	Naridana	NA	NA	NA	NA	Elite cultivar	NA	124	0	0	34	0	55	35	0	0	0	0	0	0	0	0	0	0	0	0	0	0	0
SAMEA7830091	SAMEA7830091	Viscount	NA	NA	NA	NA	Elite cultivar	NA	123	0	0	0	0	52	35	0	0	0	36	0	0	0	0	0	0	0	0	0	0	0
SAMEA7828826	SAMEA7828826	TRI 29465	NA	TRI_29465_9343	C1008	NA	PGR	Convent	122	0	0	0	0	79	43	0	0	0	0	0	0	0	0	0	0	0	0	0	0	0
SAMEA7830280	SAMEA7830280	Alceste	NA	NA	NA	NA	Elite cultivar	NA	122	0	0	26	25	0	35	0	0	0	36	0	0	0	0	0	0	0	0	0	0	0
SAMEA7821039	SAMEA7821039	Alceste	NA	NA	NA	NA	Elite cultivar	NA	121	0	0	25	26	0	35	0	0	0	35	0	0	0	0	0	0	0	0	0	0	0
SAMEA7824259	SAMEA7824259	TRI 1097	NA	TRI_1097_3443	C34	NA	PGR	Kirsches Dickkopf Langstroh	121	0	0	0	0	0	35	0	0	51	0	0	0	0	0	0	0	0	35	0	0	0
SAMEA7827778	SAMEA7827778	TRI 19953	NA	TRI_19953_8255	C1305	NA	PGR	TEOHEINAR 1	121	0	0	0	0	0	41	25	0	0	0	0	0	0	0	0	0	0	0	0	0	55
SAMEA7830277	SAMEA7830277	Andi	NA	NA	NA	NA	Elite cultivar	NA	121	0	0	38	0	0	0	0	0	26	0	0	0	0	0	0	0	0	32	0	0	25
SAMEA7830293	SAMEA7830293	Vivant	NA	NA	NA	NA	Elite cultivar	NA	121	0	0	0	0	60	30	0	0	0	0	0	0	0	0	0	0	0	31	0	0	0
SAMEA7830158	SAMEA7830158	Glasgow	NA	NA	NA	NA	Elite cultivar	NA	120	0	0	38	0	0	0	0	0	0	0	0	25	0	0	0	0	0	0	0	0	57
SAMEA7830247	SAMEA7830247	Glasgow	NA	NA	NA	NA	Elite cultivar	NA	120	0	0	28	0	0	35	0	0	25	0	0	0	0	0	0	0	0	32	0	0	0
SAMEA7825432	SAMEA7825432	TRI 19321	NA	TRI_19321_4745	C3132	NA	PGR	UNTERFRAENKISCHER LAND	119	0	0	25	0	0	0	0	0	30	0	0	0	0	0	0	0	0	26	0	38	0
SAMEA7827608	SAMEA7827608	TRI 19176	NA	TRI_19176_8077	C2	NA	PGR	----	119	0	0	0	0	0	0	87	0	32	0	0	0	0	0	0	0	0	0	0	0	0
SAMEA7828074	SAMEA7828074	TRI 21977	NA	TRI_21977_8564	C1453	NA	PGR	VIKING	119	0	0	0	0	76	43	0	0	0	0	0	0	0	0	0	0	0	0	0	0	0
SAMEA7820974	SAMEA7820974	Position	NA	NA	NA	NA	Elite cultivar	NA	118	0	0	0	29	54	35	0	0	0	0	0	0	0	0	0	0	0	0	0	0	0
SAMEA7821585	SAMEA7821585, SAMEA7829381, SAMEA7829380	TRI 23234	NA	TRI_23234_557	C3610	NA	PGR	JULIUS	118	0	0	0	0	75	43	0	0	0	0	0	0	0	0	0	0	0	0	0	0	0
SAMEA7821902	SAMEA7821902	TRI 10166	NA	TRI_10166_911	C297	NA	PGR	Preska OK 14154	118	0	0	0	0	0	0	0	0	118	0	0	0	0	0	0	0	0	0	0	0	0
SAMEA7823221	SAMEA7823221	TRI 23276	NA	TRI_23276_2325	C285	NA	PGR	WA G 12/97	118	0	0	0	0	75	43	0	0	0	0	0	0	0	0	0	0	0	0	0	0	0
SAMEA7823433	SAMEA7823433	TRI 24374	2	TRI_24374_2562	C297	SAMEA10944023	PGR	AGENT	118	0	0	0	0	0	0	0	0	118	0	0	0	0	0	0	0	0	0	0	0	0
SAMEA7826750	SAMEA7826750	Dialog	2	-	NA	SAMEA10944321	Elite cultivar	NA	118	0	0	0	0	75	43	0	0	0	0	0	0	0	0	0	0	0	0	0	0	0
SAMEA7827050	SAMEA7827050	TRI 11768	NA	TRI_11768_6529	C2250	NA	PGR	----	118	0	0	25	0	0	0	0	0	34	0	0	0	0	0	0	0	0	0	25	0	34
SAMEA7827642	SAMEA7827642	TRI 19653	NA	TRI_19653_8111	C297	NA	PGR	STW 61/2502 TRIUMPH	118	0	0	0	0	0	0	0	0	118	0	0	0	0	0	0	0	0	0	0	0	0
SAMEA7828053	SAMEA7828053	TRI 22127	NA	TRI_22127_8543	C1442	NA	PGR	VUKSHEBNAITZA	118	0	0	0	0	0	0	0	0	118	0	0	0	0	0	0	0	0	0	0	0	0
SAMEA7828532	SAMEA7828532	TRI 24698	NA	TRI_24698_9032	C1687	NA	PGR	----	118	0	0	0	0	0	0	0	0	118	0	0	0	0	0	0	0	0	0	0	0	0
SAMEA7830115	SAMEA7830115	Estica	NA	NA	NA	NA	Elite cultivar	NA	118	0	0	0	0	75	43	0	0	0	0	0	0	0	0	0	0	0	0	0	0	0
SAMEA7830255	SAMEA7830255	Orestis	NA	NA	NA	NA	Elite cultivar	NA	118	0	0	0	0	0	35	0	0	26	0	0	25	0	0	0	0	0	0	0	0	32
SAMEA7820979	SAMEA7820979	Ambition	NA	NA	NA	NA	Elite cultivar	NA	117	0	0	25	0	26	0	0	0	0	0	0	0	0	0	0	0	0	36	0	0	30
SAMEA7822907	SAMEA7822907	TRI 21221	NA	TRI_21221_1993	C3346	NA	PGR	R 16	117	0	0	0	0	0	49	0	0	0	68	0	0	0	0	0	0	0	0	0	0	0
SAMEA7827088	SAMEA7827088	TRI 5014	NA	TRI_5014_7245	C4261	NA	PGR	Imperial Amber	117	0	0	28	0	0	0	0	0	29	0	0	0	0	0	0	0	0	0	0	0	60
SAMEA7827149	SAMEA7827149	TRI 8102	NA	TRI_8102_7314	C4758	NA	PGR	Pin-Ueon 50	117	0	0	0	25	0	62	0	0	0	0	30	0	0	0	0	0	0	0	0	0	0
SAMEA7821081	SAMEA7821081, SAMEA7829493, SAMEA7829492	TRI 19119	NA	TRI_19119_13	C103	NA	PGR	WA G 12/99	116	0	0	0	0	73	43	0	0	0	0	0	0	0	0	0	0	0	0	0	0	0
SAMEA7822690	SAMEA7822690	TRI 21139	NA	TRI_21139_1752	C3332	NA	PGR	ZAPFS NEUZUCHT	116	0	0	0	0	0	43	0	0	0	28	0	0	0	0	0	0	0	0	45	0	0
SAMEA7826743	SAMEA7826743	CF_99007	3	-	NA	SAMEA10944319	Elite cultivar	NA	116	0	0	0	29	29	0	0	0	0	0	0	0	0	0	0	0	0	0	58	0	0
SAMEA7826748	SAMEA7826748	Dekan	NA	-	NA	NA	Elite cultivar	NA	116	0	0	0	0	73	43	0	0	0	0	0	0	0	0	0	0	0	0	0	0	0
SAMEA7823211	SAMEA7823211	TRI 7386	NA	TRI_7386_2314	C4598	NA	PGR	Vitka	115	0	0	115	0	0	0	0	0	0	0	0	0	0	0	0	0	0	0	0	0	0
SAMEA7826537	SAMEA7826537	TRI 28751	NA	TRI_28751_5909	C30	NA	PGR	MARIZA	115	0	0	0	0	25	0	0	0	0	52	0	0	0	0	0	0	0	0	0	38	0
SAMEA7825407	SAMEA7825407	TRI 17773	NA	TRI_17773_4717	C3099	NA	PGR	----	114	0	0	27	0	0	0	0	0	29	0	0	0	0	0	0	0	0	31	0	0	27
SAMEA7827980	SAMEA7827980	TRI 21845	NA	TRI_21845_8470	C1401	NA	PGR	PREDELA	114	0	35	0	0	0	0	0	0	0	48	0	0	0	0	0	0	0	0	0	31	0
SAMEA7828387	SAMEA7828387	TRI 23790	NA	TRI_23790_8882	C1612	NA	PGR	SIAN SHENSI	114	0	0	34	0	0	25	0	0	30	0	0	25	0	0	0	0	0	0	0	0	0
SAMEA7830066	SAMEA7830066	Ibis	NA	NA	NA	NA	Elite cultivar	NA	114	0	0	25	0	0	0	0	0	27	0	0	0	0	0	0	0	0	0	0	0	62
SAMEA7823956	SAMEA7823956	TRI 13442	NA	TRI_13442_3110	C671	NA	PGR	----	113	0	0	0	0	0	0	0	0	0	30	0	0	0	0	0	0	27	0	25	31	0
SAMEA7824140	SAMEA7824140	TRI 7405	NA	TRI_7405_3305	C678	NA	PGR	Elmar	113	0	0	25	0	0	0	0	0	63	0	0	25	0	0	0	0	0	0	0	0	0
SAMEA7827612	SAMEA7827612	TRI 19748	NA	TRI_19748_8081	C1224	NA	PGR	MONT CALME XXII	113	0	0	0	0	0	83	0	0	0	0	0	0	0	0	0	30	0	0	0	0	0
SAMEA7824102	SAMEA7824102	TRI 10354	1	TRI_10354_3264	C2007	SAMEA10944038	PGR	Kupa	112	0	0	25	0	0	32	0	0	0	0	0	0	0	0	0	0	0	25	0	0	30
SAMEA7824881	SAMEA7824881	TRI 1041	NA	TRI_1041_3394	C2029	NA	PGR	Ermischs Winterweizen	112	0	0	0	0	69	43	0	0	0	0	0	0	0	0	0	0	0	0	0	0	0
SAMEA7826775	SAMEA7826775	Horatio	NA	-	NA	NA	Elite cultivar	NA	112	0	0	0	0	0	43	0	0	0	36	0	0	0	33	0	0	0	0	0	0	0
SAMEA7826778	SAMEA7826778	Johnny	3	-	NA	SAMEA10944459	Elite cultivar	NA	112	0	0	0	0	0	43	0	0	0	36	0	0	0	33	0	0	0	0	0	0	0
SAMEA7826786	SAMEA7826786	KWSBarny	3	-	NA	SAMEA10944326	Elite cultivar	NA	112	0	0	0	0	0	43	0	0	0	36	0	0	0	33	0	0	0	0	0	0	0
SAMEA7826838	SAMEA7826838	RGTSacramento	NA	-	NA	NA	Elite cultivar	NA	112	0	0	0	29	83	0	0	0	0	0	0	0	0	0	0	0	0	0	0	0	0
SAMEA7827536	SAMEA7827536	TRI 16950	NA	TRI_16950_8002	C1180	NA	PGR	Kyungwang	112	0	41	0	0	0	0	0	0	0	0	0	0	0	0	0	0	0	0	0	71	0
SAMEA7820968	SAMEA7820968	Caesar	NA	NA	NA	NA	Elite cultivar	NA	111	0	0	25	0	26	0	0	0	0	0	0	0	0	0	0	0	0	31	0	0	29
SAMEA7823926	SAMEA7823926	TRI 7063	NA	TRI_7063_3078	C4562	NA	PGR	Vilmorin Ble Hybride 23	111	0	0	0	0	0	43	0	42	0	26	0	0	0	0	0	0	0	0	0	0	0
SAMEA7825863	SAMEA7825863	TRI 22151	NA	TRI_22151_5194	C3467	NA	PGR	ROSSINI	111	0	0	0	29	0	45	0	0	0	0	0	0	0	37	0	0	0	0	0	0	0
SAMEA7826785	SAMEA7826785	Kredo	NA	-	NA	NA	Elite cultivar	NA	111	0	0	0	0	0	43	0	0	0	36	0	0	0	32	0	0	0	0	0	0	0
SAMEA7826805	SAMEA7826805	Manitou	NA	-	NA	NA	Elite cultivar	NA	111	0	0	0	0	0	43	0	0	0	36	0	0	0	32	0	0	0	0	0	0	0
SAMEA7826818	SAMEA7826818	Oakley	NA	-	NA	NA	Elite cultivar	NA	111	0	0	0	0	0	43	0	0	0	36	0	0	0	32	0	0	0	0	0	0	0
SAMEA7827337	SAMEA7827337	TRI 14975	NA	TRI_14975_7799	C990	NA	PGR	----	111	0	0	0	0	0	41	0	0	30	0	0	0	0	0	0	0	0	0	40	0	0
SAMEA7828822	SAMEA7828822	TRI 29471	NA	TRI_29471_9339	C1008	NA	PGR	Habicht	111	0	0	0	0	68	43	0	0	0	0	0	0	0	0	0	0	0	0	0	0	0
SAMEA7822054	SAMEA7822054	TRI 8470	NA	TRI_8470_1078	C301	NA	PGR	Marimp 3	110	0	0	0	0	0	0	0	110	0	0	0	0	0	0	0	0	0	0	0	0	0
SAMEA7823617	SAMEA7823617	TRI 22037	NA	TRI_22037_2756	C3459	NA	PGR	TOM	110	0	0	0	0	67	43	0	0	0	0	0	0	0	0	0	0	0	0	0	0	0
SAMEA7825808	SAMEA7825808	TRI 21848	NA	TRI_21848_5139	C862	NA	PGR	TUENUEK	110	0	0	0	0	0	49	0	0	0	0	0	0	0	61	0	0	0	0	0	0	0
SAMEA7827826	SAMEA7827826	TRI 21013	NA	TRI_21013_8307	C862	NA	PGR	GARGIM	110	0	0	0	0	0	49	0	0	0	0	0	0	0	61	0	0	0	0	0	0	0
SAMEA7828027	SAMEA7828027	TRI 21563	NA	TRI_21563_8517	C1427	NA	PGR	ADULAR	110	0	0	0	0	67	43	0	0	0	0	0	0	0	0	0	0	0	0	0	0	0
SAMEA7828251	SAMEA7828251	TRI 23167	NA	TRI_23167_8745	C1538	NA	PGR	BERNINA	110	0	0	0	0	34	43	0	0	0	0	0	0	0	33	0	0	0	0	0	0	0
SAMEA7830013	SAMEA7830013	Korweta	NA	NA	NA	NA	Elite cultivar	NA	110	0	0	0	0	67	43	0	0	0	0	0	0	0	0	0	0	0	0	0	0	0
SAMEA7830043	SAMEA7830043	Vitus	NA	NA	NA	NA	Elite cultivar	NA	110	0	0	0	0	53	0	0	0	57	0	0	0	0	0	0	0	0	0	0	0	0
SAMEA7830224	SAMEA7830224	Gatsby	NA	NA	NA	NA	Elite cultivar	NA	110	0	0	0	84	26	0	0	0	0	0	0	0	0	0	0	0	0	0	0	0	0
SAMEA7823279	SAMEA7823279	TRI 4472	NA	TRI_4472_2388	C4166	NA	PGR	Slovenska Intenzivna	109	0	0	0	0	109	0	0	0	0	0	0	0	0	0	0	0	0	0	0	0	0
SAMEA7823505	SAMEA7823505	TRI 23307	NA	TRI_23307_2638	C103	NA	PGR	WA G 13/99	109	0	0	0	0	26	35	0	0	48	0	0	0	0	0	0	0	0	0	0	0	0
SAMEA7826777	SAMEA7826777	JBAsano	NA	-	NA	NA	Elite cultivar	NA	109	0	0	0	0	66	43	0	0	0	0	0	0	0	0	0	0	0	0	0	0	0
SAMEA7826834	SAMEA7826834	Primus	2	-	NA	SAMEA10944516	Elite cultivar	NA	109	0	0	0	0	66	43	0	0	0	0	0	0	0	0	0	0	0	0	0	0	0
SAMEA7826851	SAMEA7826851	Solehio	1	-	NA	SAMEA10944226	Elite cultivar	NA	109	0	80	0	29	0	0	0	0	0	0	0	0	0	0	0	0	0	0	0	0	0
SAMEA7828233	SAMEA7828233	TRI 23295	NA	TRI_23295_8726	C103	NA	PGR	WA G 25/99	109	0	0	0	0	66	43	0	0	0	0	0	0	0	0	0	0	0	0	0	0	0
SAMEA7828367	SAMEA7828367	TRI 23869	NA	TRI_23869_8861	C1600	NA	PGR	FRANZOESISCHER WINTERWEIZEN	109	0	0	0	0	0	0	0	0	54	0	0	25	0	0	0	0	0	0	0	0	30
SAMEA7828838	SAMEA7828838	TRI 28747	NA	TRI_28747_9357	C368	NA	PGR	LANGOS	109	0	0	0	0	66	43	0	0	0	0	0	0	0	0	0	0	0	0	0	0	0
SAMEA7825448	SAMEA7825448	TRI 19475	NA	TRI_19475_4762	C865	NA	PGR	RURAL	108	0	0	0	0	0	41	0	0	35	0	0	0	0	32	0	0	0	0	0	0	0
SAMEA7825591	SAMEA7825591	TRI 19939	NA	TRI_19939_4919	C2	NA	PGR	SVALOEFS SONNEN	108	0	0	0	0	0	35	0	73	0	0	0	0	0	0	0	0	0	0	0	0	0
SAMEA7826538	SAMEA7826538	TRI 28899	NA	TRI_28899_5910	C4027	NA	PGR	COLONAT	108	0	0	0	0	65	43	0	0	0	0	0	0	0	0	0	0	0	0	0	0	0
SAMEA7826787	SAMEA7826787	KWSFerrum	NA	-	NA	NA	Elite cultivar	NA	108	0	0	0	0	65	43	0	0	0	0	0	0	0	0	0	0	0	0	0	0	0
SAMEA7826820	SAMEA7826820	Ohio	3	-	NA	SAMEA10944506	Elite cultivar	NA	108	0	0	0	29	0	43	0	0	0	36	0	0	0	0	0	0	0	0	0	0	0
SAMEA7826841	SAMEA7826841	Rubisko	2	-	NA	SAMEA10944523	Elite cultivar	NA	108	0	0	0	29	0	43	0	0	0	36	0	0	0	0	0	0	0	0	0	0	0
SAMEA7821420	SAMEA7821420, SAMEA7829665, SAMEA7829664	TRI 13028	NA	TRI_13028_383	C91	NA	PGR	----	107	0	0	0	0	0	49	0	0	0	0	0	0	0	32	0	0	0	0	26	0	0
SAMEA7826046	SAMEA7826046	TRI 23306	NA	TRI_23306_5377	C103	NA	PGR	WA G 26/99	107	0	0	0	0	64	43	0	0	0	0	0	0	0	0	0	0	0	0	0	0	0
SAMEA7826548	SAMEA7826548	TRI 29455	NA	TRI_29455_5920	C4038	NA	PGR	Applaus	107	0	0	0	0	58	49	0	0	0	0	0	0	0	0	0	0	0	0	0	0	0
SAMEA7826735	SAMEA7826735	Bosporus	4	-	NA	SAMEA10944420	Elite cultivar	NA	107	0	0	0	0	64	43	0	0	0	0	0	0	0	0	0	0	0	0	0	0	0
SAMEA7826773	SAMEA7826773	Henrik	NA	-	NA	NA	Elite cultivar	NA	107	0	0	0	0	64	43	0	0	0	0	0	0	0	0	0	0	0	0	0	0	0
SAMEA7830168	SAMEA7830168	CPBTW130	NA	NA	NA	NA	Elite cultivar	NA	107	0	0	28	0	0	43	0	0	0	36	0	0	0	0	0	0	0	0	0	0	0
SAMEA7823839	SAMEA7823839	TRI 29481	NA	TRI_29481_2987	C4046	NA	PGR	Qualibo	106	0	0	0	30	0	43	0	0	0	0	0	0	0	33	0	0	0	0	0	0	0
SAMEA7821211	SAMEA7821211, SAMEA7829399, SAMEA7829398	TRI 22736	NA	TRI_22736_157	C3534	NA	PGR	DESPREZ HYBRIDE 46	105	0	0	0	0	72	0	0	0	0	0	0	0	0	33	0	0	0	0	0	0	0
SAMEA7821648	SAMEA7821648	TRI 16553	NA	TRI_16553_631	C239	NA	PGR	Sorbas	105	0	0	0	0	62	43	0	0	0	0	0	0	0	0	0	0	0	0	0	0	0
SAMEA7823896	SAMEA7823896	TRI 13624	NA	TRI_13624_3046	C2622	NA	PGR	----	105	0	31	0	0	0	43	0	0	31	0	0	0	0	0	0	0	0	0	0	0	0
SAMEA7825696	SAMEA7825696	TRI 21122	NA	TRI_21122_5025	C686	NA	PGR	WIRCHENBLATTER	105	0	0	25	0	0	25	0	0	55	0	0	0	0	0	0	0	0	0	0	0	0
SAMEA7826719	SAMEA7826719	Apache	NA	-	NA	NA	Elite cultivar	NA	105	0	0	0	29	0	43	0	0	0	0	0	0	0	33	0	0	0	0	0	0	0
SAMEA7826723	SAMEA7826723	Arktis	3	-	NA	SAMEA10944409	Elite cultivar	NA	105	0	0	0	29	0	43	0	0	0	0	0	0	0	33	0	0	0	0	0	0	0
SAMEA7826763	SAMEA7826763	Folklor	3	-	NA	SAMEA10944442	Elite cultivar	NA	105	0	0	0	29	0	43	0	0	0	0	0	0	0	33	0	0	0	0	0	0	0
SAMEA7826804	SAMEA7826804	Manager	4	-	NA	SAMEA10944489	Elite cultivar	NA	105	0	0	0	29	0	43	0	0	0	0	0	0	0	33	0	0	0	0	0	0	0
SAMEA7826837	SAMEA7826837	RGTReform	NA	-	NA	NA	Elite cultivar	NA	105	0	0	0	29	0	43	0	0	0	0	0	0	0	33	0	0	0	0	0	0	0
SAMEA7821512	SAMEA7821512, SAMEA7829963, SAMEA7829962	B 45	NA	B_45_478	C1899	NA	PGR	INTRO 615	104	0	0	0	0	0	72	0	0	0	0	0	0	0	32	0	0	0	0	0	0	0
SAMEA7824814	SAMEA7824814	TRI 16402	NA	TRI_16402_4075	C2934	NA	PGR	Epiroux	104	0	0	0	29	0	43	0	0	0	0	0	0	0	32	0	0	0	0	0	0	0
SAMEA7825316	SAMEA7825316	TRI 16495	NA	TRI_16495_4614	C2965	NA	PGR	----	104	0	0	36	0	0	0	0	0	34	0	0	0	0	0	0	0	0	34	0	0	0
SAMEA7826091	SAMEA7826091	TRI 23637	NA	TRI_23637_5424	C3660	NA	PGR	CARTERS ANGELA CAN LANDW	104	0	0	0	0	0	0	0	104	0	0	0	0	0	0	0	0	0	0	0	0	0
SAMEA7826577	SAMEA7826577	TRI 377	NA	TRI_377_5950	C2	NA	PGR	Ivanca	104	0	0	0	29	0	43	0	0	0	0	0	0	0	32	0	0	0	0	0	0	0
SAMEA7826746	SAMEA7826746	Colonia	3	-	NA	SAMEA10944427	Elite cultivar	NA	104	0	0	0	29	0	43	0	0	0	0	0	0	0	32	0	0	0	0	0	0	0
SAMEA7826853	SAMEA7826853	SUR_99934	NA	-	NA	NA	Elite cultivar	NA	104	0	0	0	29	0	43	0	0	0	0	0	0	0	32	0	0	0	0	0	0	0
SAMEA7828236	SAMEA7828236	TRI 23277	NA	TRI_23277_8729	C1529	NA	PGR	BALTIMOR	104	0	0	0	29	0	43	0	0	0	0	0	0	0	32	0	0	0	0	0	0	0
SAMEA7830002	SAMEA7830002	Zanatan	NA	NA	NA	NA	Elite cultivar	NA	104	0	0	0	0	0	0	0	0	45	0	0	0	0	0	0	0	0	0	0	0	59
SAMEA7830154	SAMEA7830154	Muza	NA	NA	NA	NA	Elite cultivar	NA	104	0	0	0	0	58	46	0	0	0	0	0	0	0	0	0	0	0	0	0	0	0
SAMEA7830198	SAMEA7830198	Trintella	NA	NA	NA	NA	Elite cultivar	NA	104	0	0	25	0	25	25	0	0	0	0	0	0	0	0	0	0	0	0	0	0	29
SAMEA7824051	SAMEA7824051	TRI 7165	NA	TRI_7165_3210	C4574	NA	PGR	----	103	0	0	0	0	0	0	0	0	0	0	0	0	0	0	0	0	0	0	0	103	0
SAMEA7824659	SAMEA7824659	TRI 6862	NA	TRI_6862_3895	C495	NA	PGR	Pia	103	0	0	0	0	0	43	0	0	27	0	0	0	0	33	0	0	0	0	0	0	0
SAMEA7826307	SAMEA7826307	TRI 24662	NA	TRI_24662_5658	C3843	NA	PGR	RIGOUDI	103	0	0	0	0	0	43	0	0	0	27	0	0	0	33	0	0	0	0	0	0	0
SAMEA7826476	SAMEA7826476	TRI 25543	NA	TRI_25543_5843	C2	NA	PGR	DIOSZEGER WEIZEN NR.777	103	0	0	0	0	0	50	0	0	0	0	0	0	0	0	0	53	0	0	0	0	0
SAMEA7827554	SAMEA7827554	TRI 19559	NA	TRI_19559_8021	C926	NA	PGR	OBEROESTERREICHISCHER WINTERWEIZEN	103	0	0	0	0	0	43	0	0	0	31	0	0	0	0	0	0	0	0	0	29	0
SAMEA7830240	SAMEA7830240	Batuta	NA	NA	NA	NA	Elite cultivar	NA	103	0	0	0	0	0	43	0	0	28	0	0	0	0	32	0	0	0	0	0	0	0
SAMEA7820963	SAMEA7820963	Estica	NA	NA	NA	NA	Elite cultivar	NA	102	0	0	0	0	59	43	0	0	0	0	0	0	0	0	0	0	0	0	0	0	0
SAMEA7821403	SAMEA7821403, SAMEA7829475, SAMEA7829474	TRI 19763	NA	TRI_19763_365	C3221	NA	PGR	MENTANA	102	0	0	28	0	0	49	0	0	25	0	0	0	0	0	0	0	0	0	0	0	0
SAMEA7821827	SAMEA7821827	TRI 23930	NA	TRI_23930_825	C273	NA	PGR	JACOB CATS TARWE	102	0	0	0	0	59	43	0	0	0	0	0	0	0	0	0	0	0	0	0	0	0
SAMEA7822658	SAMEA7822658	TRI 12938	NA	TRI_12938_1717	C2450	NA	PGR	Virtue	102	0	0	0	0	59	43	0	0	0	0	0	0	0	0	0	0	0	0	0	0	0
SAMEA7825690	SAMEA7825690	TRI 21103	NA	TRI_21103_5019	C3323	NA	PGR	BANKUTER 178	102	31	0	28	0	0	43	0	0	0	0	0	0	0	0	0	0	0	0	0	0	0
SAMEA7826452	SAMEA7826452	TRI 25323	NA	TRI_25323_5815	C884	NA	PGR	SOLID	102	0	0	27	0	0	43	0	0	0	0	0	0	0	0	0	0	0	32	0	0	0
SAMEA7826803	SAMEA7826803	Magnus	NA	-	NA	NA	Elite cultivar	NA	102	0	0	0	0	59	43	0	0	0	0	0	0	0	0	0	0	0	0	0	0	0
SAMEA7827977	SAMEA7827977	TRI 21860	NA	TRI_21860_8466	C417	NA	PGR	WA G 29/99	102	0	0	0	0	0	43	0	0	26	0	0	0	0	33	0	0	0	0	0	0	0
SAMEA7828156	SAMEA7828156	TRI 22944	NA	TRI_22944_8649	C2	NA	PGR	ECKENDORFER GLATTER DICKKOPF	102	0	0	25	0	0	35	0	0	0	0	0	0	0	42	0	0	0	0	0	0	0
SAMEA7828716	SAMEA7828716	TRI 25411	NA	TRI_25411_9227	C1788	NA	PGR	CZESKA SELEKEYJNA	102	0	0	28	0	0	43	0	0	0	0	0	0	0	0	0	0	0	0	0	31	0
SAMEA7830092	SAMEA7830092	Tonacja	NA	NA	NA	NA	Elite cultivar	NA	102	0	0	0	0	59	43	0	0	0	0	0	0	0	0	0	0	0	0	0	0	0
SAMEA7830117	SAMEA7830117	Malacca	NA	NA	NA	NA	Elite cultivar	NA	102	0	0	0	0	59	43	0	0	0	0	0	0	0	0	0	0	0	0	0	0	0
SAMEA7820956	SAMEA7820956	Ares	NA	NA	NA	NA	Elite cultivar	NA	101	0	0	34	0	0	35	0	0	0	0	0	0	0	0	0	0	0	32	0	0	0
SAMEA7824864	SAMEA7824864	TRI 8130	NA	TRI_8130_4129	C742	NA	PGR	Gernot	101	0	0	35	0	0	35	0	0	0	0	0	0	0	0	0	0	0	31	0	0	0
SAMEA7826040	SAMEA7826040	TRI 23278	NA	TRI_23278_5371	C3614	NA	PGR	DIAS	101	0	0	0	0	58	43	0	0	0	0	0	0	0	0	0	0	0	0	0	0	0
SAMEA7826827	SAMEA7826827	Piko	NA	-	NA	NA	Elite cultivar	NA	101	0	0	0	29	29	43	0	0	0	0	0	0	0	0	0	0	0	0	0	0	0
SAMEA7827222	SAMEA7827222	TRI 13511	NA	TRI_13511_7389	C2596	NA	PGR	----	101	0	0	34	0	0	67	0	0	0	0	0	0	0	0	0	0	0	0	0	0	0
SAMEA7827966	SAMEA7827966	TRI 21889	NA	TRI_21889_8456	C1394	NA	PGR	SIDERAL	101	0	0	0	0	25	43	0	0	0	0	0	0	0	33	0	0	0	0	0	0	0
SAMEA7821033	SAMEA7821033	Hanseat	NA	NA	NA	NA	Elite cultivar	NA	100	0	0	0	0	0	36	0	0	32	0	0	0	0	0	0	0	0	32	0	0	0
SAMEA7822376	SAMEA7822376	TRI 21268	NA	TRI_21268_1416	C2	NA	PGR	HATVANY 1109	100	31	0	28	41	0	0	0	0	0	0	0	0	0	0	0	0	0	0	0	0	0
SAMEA7826846	SAMEA7826846	Sheriff	3	-	NA	SAMEA10944531	Elite cultivar	NA	100	0	0	0	0	0	43	0	0	25	0	0	0	0	32	0	0	0	0	0	0	0
SAMEA7827740	SAMEA7827740	TRI 20164	NA	TRI_20164_8213	C266	NA	PGR	EISENKAPPEL	100	0	0	0	0	0	50	0	0	0	0	0	0	0	0	0	0	0	25	0	0	25
SAMEA7827745	SAMEA7827745	TRI 20145	NA	TRI_20145_8218	C1292	NA	PGR	DIETRICH	100	0	0	38	0	0	0	0	0	29	0	0	0	0	0	0	0	0	0	0	0	33
SAMEA7828099	SAMEA7828099	TRI 22666	NA	TRI_22666_8590	C1466	NA	PGR	BOSS	100	0	0	0	0	25	43	0	0	0	0	0	0	0	32	0	0	0	0	0	0	0
SAMEA7824145	SAMEA7824145	TRI 5399	NA	TRI_5399_3310	C560	NA	PGR	San Pastore	99	0	0	0	0	0	0	0	0	30	0	0	0	0	0	0	0	0	0	69	0	0
SAMEA7827062	SAMEA7827062	TRI 4888	NA	TRI_4888_7216	C2	NA	PGR	Passendorfer Goldweizen	99	0	0	0	0	0	0	0	0	26	0	0	0	0	0	0	0	0	0	0	0	73
SAMEA7827372	SAMEA7827372	TRI 16462	NA	TRI_16462_7836	C1075	NA	PGR	----	99	41	0	0	0	0	58	0	0	0	0	0	0	0	0	0	0	0	0	0	0	0
SAMEA7828200	SAMEA7828200	TRI 22770	NA	TRI_22770_8693	C960	NA	PGR	BERGER'S UNBEGRANNTER DICKKOPF	99	0	0	0	0	0	43	0	0	0	0	0	0	0	0	0	0	0	0	0	56	0
SAMEA7830070	SAMEA7830070	Stava	NA	NA	NA	NA	Elite cultivar	NA	99	0	0	0	0	64	35	0	0	0	0	0	0	0	0	0	0	0	0	0	0	0
SAMEA7830185	SAMEA7830185	Hanseat	NA	NA	NA	NA	Elite cultivar	NA	99	0	0	35	0	0	35	0	0	0	29	0	0	0	0	0	0	0	0	0	0	0
SAMEA7820946	SAMEA7820946	Skalmeje	NA	NA	NA	NA	Elite cultivar	NA	98	0	0	0	0	55	43	0	0	0	0	0	0	0	0	0	0	0	0	0	0	0
SAMEA7821002	SAMEA7821002	Muza	NA	NA	NA	NA	Elite cultivar	NA	98	0	0	0	0	55	43	0	0	0	0	0	0	0	0	0	0	0	0	0	0	0
SAMEA7822092	SAMEA7822092	TRI 23209	NA	TRI_23209_1121	C285	NA	PGR	WA G 10/97	98	0	0	0	0	55	43	0	0	0	0	0	0	0	0	0	0	0	0	0	0	0
SAMEA7823498	SAMEA7823498	B 69	1	B_69_2629	C1915	SAMEA10944379	PGR	Benni multifloret	98	0	0	0	0	0	73	0	0	0	0	0	0	0	0	0	0	0	0	0	25	0
SAMEA7826332	SAMEA7826332	TRI 24733	NA	TRI_24733_5685	C3858	NA	PGR	INDIANA 4945AG-1-2	98	0	0	0	0	98	0	0	0	0	0	0	0	0	0	0	0	0	0	0	0	0
SAMEA7826815	SAMEA7826815	Nelson	4	-	NA	SAMEA10944503	Elite cultivar	NA	98	0	0	0	30	25	43	0	0	0	0	0	0	0	0	0	0	0	0	0	0	0
SAMEA7827181	SAMEA7827181	TRI 11936	NA	TRI_11936_7348	C2303	NA	PGR	Kinsman	98	0	0	0	0	55	43	0	0	0	0	0	0	0	0	0	0	0	0	0	0	0
SAMEA7830063	SAMEA7830063	Jantarka	NA	NA	NA	NA	Elite cultivar	NA	98	0	0	0	0	55	43	0	0	0	0	0	0	0	0	0	0	0	0	0	0	0
SAMEA7830099	SAMEA7830099	Haven	NA	NA	NA	NA	Elite cultivar	NA	98	0	55	0	0	0	43	0	0	0	0	0	0	0	0	0	0	0	0	0	0	0
SAMEA7830241	SAMEA7830241	Lynx	NA	NA	NA	NA	Elite cultivar	NA	98	0	0	42	0	0	0	0	0	25	0	0	0	0	0	0	0	0	31	0	0	0
SAMEA7821009	SAMEA7821009	Fridolin	NA	NA	NA	NA	Elite cultivar	NA	97	0	0	0	0	0	68	0	0	0	0	0	0	0	0	0	0	0	29	0	0	0
SAMEA7822013	SAMEA7822013	TRI 28690	NA	TRI_28690_1035	C291	NA	PGR	HUBERTUS	97	0	0	0	0	54	43	0	0	0	0	0	0	0	0	0	0	0	0	0	0	0
SAMEA7822665	SAMEA7822665	TRI 10951	NA	TRI_10951_1725	C2095	NA	PGR	----	97	0	0	0	0	0	57	0	0	0	0	0	0	0	0	0	40	0	0	0	0	0
SAMEA7822880	SAMEA7822880	TRI 29	NA	TRI_29_1959	C4032	NA	PGR	Tenmarq	97	0	0	0	0	0	50	0	0	0	0	0	0	0	0	0	0	0	0	0	47	0
SAMEA7823712	SAMEA7823712	TRI 8289	NA	TRI_8289_2854	C176	NA	PGR	Pin Uon 50	97	0	0	0	0	0	0	0	0	0	0	33	0	0	0	64	0	0	0	0	0	0
SAMEA7824319	SAMEA7824319	TRI 7340	NA	TRI_7340_3505	C4586	NA	PGR	Flandres-Desprez	97	0	62	0	0	0	35	0	0	0	0	0	0	0	0	0	0	0	0	0	0	0
SAMEA7825376	SAMEA7825376	TRI 16887	NA	TRI_16887_4681	C3038	NA	PGR	Kontrast	97	0	0	35	0	0	32	0	0	30	0	0	0	0	0	0	0	0	0	0	0	0
SAMEA7826101	SAMEA7826101	TRI 23674	NA	TRI_23674_5434	C291	NA	PGR	WA G 05/96	97	0	0	0	0	54	43	0	0	0	0	0	0	0	0	0	0	0	0	0	0	0
SAMEA7827962	SAMEA7827962	TRI 21315	NA	TRI_21315_8452	C975	NA	PGR	BREUSTEDTS WERLA	97	0	0	37	0	0	35	0	0	0	0	0	0	0	0	0	0	0	0	0	0	25
SAMEA7828518	SAMEA7828518	TRI 24298	NA	TRI_24298_9017	C2	NA	PGR	CARSTEN IV	97	0	0	0	0	0	43	0	0	0	0	0	0	0	0	0	0	54	0	0	0	0
SAMEA7820988	SAMEA7820988	Robigus	NA	NA	NA	NA	Elite cultivar	NA	96	0	0	0	0	0	35	0	0	0	35	0	0	0	0	0	0	0	0	0	0	26
SAMEA7821016	SAMEA7821016	CPBTW130	NA	NA	NA	NA	Elite cultivar	NA	96	0	0	0	0	0	35	0	0	0	35	0	0	0	0	0	0	0	26	0	0	0
SAMEA7821445	SAMEA7821445, SAMEA7829077, SAMEA7829076	TRI 8101	NA	TRI_8101_410	C176	NA	PGR	Pin-Poan 50	96	0	0	0	0	0	0	0	0	0	0	31	0	0	0	65	0	0	0	0	0	0
SAMEA7822066	SAMEA7822066	TRI 11773	NA	TRI_11773_1091	C315	NA	PGR	----	96	0	0	0	0	0	0	0	0	0	0	0	0	0	96	0	0	0	0	0	0	0
SAMEA7825996	SAMEA7825996	TRI 22915	NA	TRI_22915_5326	C908	NA	PGR	WA G 06/99	96	35	0	0	0	26	35	0	0	0	0	0	0	0	0	0	0	0	0	0	0	0
SAMEA7827160	SAMEA7827160	TRI 13291	NA	TRI_13291_7325	C968	NA	PGR	----	96	0	0	25	0	0	26	0	0	0	0	0	0	0	0	0	0	0	0	0	0	45
SAMEA7822322	SAMEA7822322	TRI 11794	NA	TRI_11794_1358	C2	NA	PGR	----	95	0	0	0	0	52	43	0	0	0	0	0	0	0	0	0	0	0	0	0	0	0
SAMEA7824383	SAMEA7824383	TRI 6730	NA	TRI_6730_3576	C176	NA	PGR	Pin-Juj 50	95	0	0	0	0	0	0	0	0	0	0	33	0	0	0	62	0	0	0	0	0	0
SAMEA7826329	SAMEA7826329	TRI 24726	NA	TRI_24726_5682	C3856	NA	PGR	WISOKOLIKOWKA KLEZORYNISKICH	95	0	0	25	0	0	0	0	0	0	0	0	0	0	0	0	0	0	0	0	0	70
SAMEA7827796	SAMEA7827796	TRI 21109	NA	TRI_21109_8274	C925	NA	PGR	RECORD	95	0	0	0	0	60	35	0	0	0	0	0	0	0	0	0	0	0	0	0	0	0
SAMEA7827897	SAMEA7827897	TRI 21149	NA	TRI_21149_8382	C418	NA	PGR	FELIX	95	0	0	0	0	0	35	0	0	29	0	0	0	0	0	0	0	0	31	0	0	0
SAMEA7827906	SAMEA7827906	TRI 21493	NA	TRI_21493_8392	C1363	NA	PGR	NORDOST SANDOMIR	95	0	0	0	0	52	43	0	0	0	0	0	0	0	0	0	0	0	0	0	0	0
SAMEA7828339	SAMEA7828339	TRI 23469	NA	TRI_23469_8833	C2	NA	PGR	KUTSUPHLIANA	95	31	0	36	0	0	0	0	0	28	0	0	0	0	0	0	0	0	0	0	0	0
SAMEA7828487	SAMEA7828487	TRI 24435	NA	TRI_24435_8984	C66	NA	PGR	HEINES III(LANG WEISS)	95	0	0	35	0	0	35	0	0	0	0	0	0	0	0	0	0	0	0	0	0	25
SAMEA7830009	SAMEA7830009	Viscount	NA	NA	NA	NA	Elite cultivar	NA	95	0	0	0	0	25	35	0	0	0	35	0	0	0	0	0	0	0	0	0	0	0
SAMEA7830125	SAMEA7830125	Vitus	NA	NA	NA	NA	Elite cultivar	NA	95	0	0	42	0	0	0	0	0	53	0	0	0	0	0	0	0	0	0	0	0	0
SAMEA7830140	SAMEA7830140	Robigus	NA	NA	NA	NA	Elite cultivar	NA	95	0	0	0	0	0	35	0	0	0	35	0	0	0	0	0	0	0	0	0	0	25
SAMEA7830191	SAMEA7830191	Alceste	NA	NA	NA	NA	Elite cultivar	NA	95	0	0	0	25	0	35	0	0	0	35	0	0	0	0	0	0	0	0	0	0	0
SAMEA7830199	SAMEA7830199	KWSChamsin	NA	NA	NA	NA	Elite cultivar	NA	95	0	0	0	0	0	70	0	0	25	0	0	0	0	0	0	0	0	0	0	0	0
SAMEA7830201	SAMEA7830201	Sultan	NA	NA	NA	NA	Elite cultivar	NA	95	0	0	0	0	0	35	0	0	60	0	0	0	0	0	0	0	0	0	0	0	0
SAMEA7830236	SAMEA7830236	Consort	NA	NA	NA	NA	Elite cultivar	NA	95	0	0	0	0	54	41	0	0	0	0	0	0	0	0	0	0	0	0	0	0	0
SAMEA7830243	SAMEA7830243	Muza	NA	NA	NA	NA	Elite cultivar	NA	95	0	0	0	0	60	35	0	0	0	0	0	0	0	0	0	0	0	0	0	0	0
SAMEA7822738	SAMEA7822738	TRI 10287	NA	TRI_10287_1804	C460	NA	PGR	Maris Huntsman	94	0	0	0	0	51	43	0	0	0	0	0	0	0	0	0	0	0	0	0	0	0
SAMEA7823023	SAMEA7823023	TRI 25214	NA	TRI_25214_2117	C3952	NA	PGR	IRAN 1-28-8798	94	0	0	0	0	0	0	0	69	0	0	0	0	0	0	0	25	0	0	0	0	0
SAMEA7823813	SAMEA7823813	TRI 4469	NA	TRI_4469_2961	C634	NA	PGR	Dioszegi 1782	94	26	0	0	0	0	0	0	68	0	0	0	0	0	0	0	0	0	0	0	0	0
SAMEA7825003	SAMEA7825003	TRI 3803	NA	TRI_3803_4281	C2	NA	PGR	Zeiners Strusica	94	0	0	0	0	0	0	0	0	0	66	0	0	0	0	0	0	28	0	0	0	0
SAMEA7825600	SAMEA7825600	TRI 19962	NA	TRI_19962_4928	C274	NA	PGR	GOBELO	94	0	0	0	0	0	50	0	0	0	0	0	0	0	0	0	0	44	0	0	0	0
SAMEA7825916	SAMEA7825916	TRI 22577	NA	TRI_22577_5247	C3501	NA	PGR	BUTSCHAK	94	0	0	0	0	0	0	0	0	0	0	0	0	0	0	0	0	0	69	0	25	0
SAMEA7827758	SAMEA7827758	TRI 20038	NA	TRI_20038_8233	C861	NA	PGR	ELSAESSER ROT	94	0	0	0	0	69	0	0	0	25	0	0	0	0	0	0	0	0	0	0	0	0
SAMEA7828090	SAMEA7828090	TRI 21895	NA	TRI_21895_8581	C1460	NA	PGR	AFGHAN. NO. VAWW 408/55	94	0	0	0	0	0	43	0	25	0	26	0	0	0	0	0	0	0	0	0	0	0
SAMEA7828739	SAMEA7828739	TRI 25220	NA	TRI_25220_9252	C2	NA	PGR	SVALOEFS RENOTLADE	94	0	0	0	0	0	35	0	0	27	0	0	0	0	0	0	0	0	32	0	0	0
SAMEA7830038	SAMEA7830038	Caesar	NA	NA	NA	NA	Elite cultivar	NA	94	0	0	35	0	0	0	0	0	26	0	0	0	0	0	0	0	0	0	0	0	33
SAMEA7821040	SAMEA7821040	Aperitiv	NA	NA	NA	NA	Elite cultivar	NA	93	0	0	0	0	50	43	0	0	0	0	0	0	0	0	0	0	0	0	0	0	0
SAMEA7825429	SAMEA7825429	TRI 19160	NA	TRI_19160_4740	C883	NA	PGR	----	93	0	0	0	0	0	35	0	0	26	0	0	0	0	0	0	0	0	32	0	0	0
SAMEA7827473	SAMEA7827473	TRI 16552	NA	TRI_16552_7939	C1145	NA	PGR	SMH 1694	93	0	0	0	0	55	38	0	0	0	0	0	0	0	0	0	0	0	0	0	0	0
SAMEA7830131	SAMEA7830131	Ambition	NA	NA	NA	NA	Elite cultivar	NA	93	0	0	38	0	25	0	0	0	0	0	0	0	0	0	0	0	0	0	0	0	30
SAMEA7821357	SAMEA7821357, SAMEA7829613, SAMEA7829612	TRI 2413	NA	TRI_2413_315	C84	NA	PGR	----	92	0	0	0	34	0	58	0	0	0	0	0	0	0	0	0	0	0	0	0	0	0
SAMEA7828336	SAMEA7828336	TRI 23509	NA	TRI_23509_8831	C1587	NA	PGR	SENSOR	92	0	0	0	0	0	43	0	0	0	0	0	0	0	0	0	0	0	0	0	49	0
SAMEA7830110	SAMEA7830110	Rainer	NA	NA	NA	NA	Elite cultivar	NA	92	0	0	33	0	59	0	0	0	0	0	0	0	0	0	0	0	0	0	0	0	0
SAMEA7830192	SAMEA7830192	Aperitiv	NA	NA	NA	NA	Elite cultivar	NA	92	0	0	0	0	25	35	0	0	0	0	0	0	0	32	0	0	0	0	0	0	0
SAMEA7822808	SAMEA7822808	TRI 9450	NA	TRI_9450_1883	C511	NA	PGR	Bogrin	91	0	0	0	0	0	0	0	0	0	0	0	0	0	0	0	0	0	0	0	0	91
SAMEA7823256	SAMEA7823256	TRI 12724	NA	TRI_12724_2361	C2394	NA	PGR	Rostovcanka	91	0	0	0	0	0	0	0	0	0	0	0	0	0	0	0	0	0	0	91	0	0
SAMEA7824611	SAMEA7824611	TRI 228	NA	TRI_228_3841	C48	NA	PGR	Schreibers Sturmweizen	91	0	0	30	0	0	35	0	0	26	0	0	0	0	0	0	0	0	0	0	0	0
SAMEA7830084	SAMEA7830084	Zanatan	NA	NA	NA	NA	Elite cultivar	NA	91	0	0	34	0	0	31	0	0	26	0	0	0	0	0	0	0	0	0	0	0	0
SAMEA7820942	SAMEA7820942	Macro	NA	NA	NA	NA	Elite cultivar	NA	90	0	0	0	0	55	35	0	0	0	0	0	0	0	0	0	0	0	0	0	0	0
SAMEA7821024	SAMEA7821024	Transit	NA	NA	NA	NA	Elite cultivar	NA	90	0	0	0	0	0	30	0	0	0	0	0	0	0	0	0	0	0	32	0	0	28
SAMEA7821543	SAMEA7821543, SAMEA7829700, SAMEA7829699	TRI 1042	NA	TRI_1042_510	C29	NA	PGR	Hauters Zuchtweizen	90	0	0	0	0	0	0	0	0	0	0	0	0	0	33	0	0	0	57	0	0	0
SAMEA7821873	SAMEA7821873	TRI 3602	NA	TRI_3602_877	C4096	NA	PGR	Italico Sandro	90	0	0	0	0	90	0	0	0	0	0	0	0	0	0	0	0	0	0	0	0	0
SAMEA7822307	SAMEA7822307	TRI 16503	NA	TRI_16503_1344	C2	NA	PGR	----	90	0	0	0	0	41	49	0	0	0	0	0	0	0	0	0	0	0	0	0	0	0
SAMEA7827767	SAMEA7827767	TRI 19995	NA	TRI_19995_8243	C2	NA	PGR	CARSTENS V	90	0	0	0	0	0	35	0	0	0	0	0	25	0	0	0	0	0	0	0	0	30
SAMEA7828863	SAMEA7828863	TRI 26091	NA	TRI_26091_9382	C1857	NA	PGR	TORIO ALPE	90	0	0	0	0	0	0	0	0	0	25	0	0	0	0	65	0	0	0	0	0	0
SAMEA7830041	SAMEA7830041	Nutka	NA	NA	NA	NA	Elite cultivar	NA	90	0	0	0	0	55	35	0	0	0	0	0	0	0	0	0	0	0	0	0	0	0
SAMEA7830081	SAMEA7830081	Senat	NA	NA	NA	NA	Elite cultivar	NA	90	0	0	0	0	0	35	0	0	55	0	0	0	0	0	0	0	0	0	0	0	0
SAMEA7830101	SAMEA7830101	Cordiale	NA	NA	NA	NA	Elite cultivar	NA	90	0	0	0	0	0	35	0	0	28	0	0	0	0	0	0	0	0	27	0	0	0
SAMEA7821195	SAMEA7821195, SAMEA7829682, SAMEA7829681	TRI 16910	NA	TRI_16910_139	C38	NA	PGR	36896-CJ 54(2)/YT 54A	89	0	0	0	0	0	43	0	0	0	0	0	0	0	0	0	0	46	0	0	0	0
SAMEA7822882	SAMEA7822882	TRI 16041	NA	TRI_16041_1962	C236	NA	PGR	Rurik	89	0	0	0	0	59	30	0	0	0	0	0	0	0	0	0	0	0	0	0	0	0
SAMEA7824849	SAMEA7824849	TRI 23266	NA	TRI_23266_4113	C3613	NA	PGR	POLLUX	89	0	0	28	0	61	0	0	0	0	0	0	0	0	0	0	0	0	0	0	0	0
SAMEA7826000	SAMEA7826000	TRI 22985	NA	TRI_22985_5330	C3575	NA	PGR	CAPRIMUS	89	0	0	0	0	54	35	0	0	0	0	0	0	0	0	0	0	0	0	0	0	0
SAMEA7827213	SAMEA7827213	TRI 7922	NA	TRI_7922_7380	C971	NA	PGR	Holdfast	89	0	0	25	0	0	35	0	0	0	0	0	0	0	0	0	0	0	0	0	0	29
SAMEA7827224	SAMEA7827224	TRI 11312	NA	TRI_11312_7391	C2161	NA	PGR	Ardus	89	0	0	28	0	0	35	0	0	26	0	0	0	0	0	0	0	0	0	0	0	0
SAMEA7829973	SAMEA7829973	Cassiopeia	NA	NA	NA	NA	Elite cultivar	NA	89	0	0	34	0	0	30	0	0	0	0	0	25	0	0	0	0	0	0	0	0	0
SAMEA7830304	SAMEA7830304	Sakura	NA	NA	NA	NA	Elite cultivar	NA	89	0	0	0	29	25	35	0	0	0	0	0	0	0	0	0	0	0	0	0	0	0
SAMEA7822002	SAMEA7822002	TRI 22993	2	TRI_22993_1023	C236	SAMEA10944000	PGR	HEIDUCK	88	0	0	0	0	53	35	0	0	0	0	0	0	0	0	0	0	0	0	0	0	0
SAMEA7823116	SAMEA7823116	TRI 25017	NA	TRI_25017_2284	C3915	NA	PGR	TEXAS 58C9	88	0	0	0	0	0	43	0	0	0	0	0	0	0	0	0	0	0	0	0	0	45
SAMEA7823984	SAMEA7823984	TRI 1793	NA	TRI_1793_3140	C3110	NA	PGR	Tassilo x Zapf Tz 117	88	0	0	0	0	0	43	0	0	0	0	0	0	0	0	0	0	0	0	45	0	0
SAMEA7825819	SAMEA7825819	TRI 21879	NA	TRI_21879_5150	C108	NA	PGR	BERT	88	0	0	0	0	53	35	0	0	0	0	0	0	0	0	0	0	0	0	0	0	0
SAMEA7825979	SAMEA7825979	TRI 22861	NA	TRI_22861_5309	C103	NA	PGR	KONSTANCJA SELECTY	88	0	0	0	0	55	33	0	0	0	0	0	0	0	0	0	0	0	0	0	0	0
SAMEA7829972	SAMEA7829972	Marin	NA	NA	NA	NA	Elite cultivar	NA	88	0	0	27	0	0	0	0	0	29	0	0	0	0	0	0	0	0	32	0	0	0
SAMEA7829981	SAMEA7829981	Jantarka	NA	NA	NA	NA	Elite cultivar	NA	88	0	0	0	0	58	30	0	0	0	0	0	0	0	0	0	0	0	0	0	0	0
SAMEA7830180	SAMEA7830180	Symbol	NA	NA	NA	NA	Elite cultivar	NA	88	0	0	0	0	53	35	0	0	0	0	0	0	0	0	0	0	0	0	0	0	0
SAMEA7821023	SAMEA7821023	Tambor	NA	NA	NA	NA	Elite cultivar	NA	87	0	0	0	0	0	27	0	0	0	0	0	0	0	0	0	0	0	0	0	0	60
SAMEA7821668	SAMEA7821668	TRI 7597	0	TRI_7597_652	C4624	SAMEA10944351	PGR	Languedoc	87	0	0	0	58	0	29	0	0	0	0	0	0	0	0	0	0	0	0	0	0	0
SAMEA7824149	SAMEA7824149	TRI 7071	NA	TRI_7071_3315	C12	NA	PGR	Weihenstephaner Diva	87	0	0	35	0	0	0	0	0	0	0	0	0	0	0	0	0	0	0	26	0	26
SAMEA7824336	SAMEA7824336	TRI 9453	NA	TRI_9453_3525	C4823	NA	PGR	Mistral	87	0	0	0	0	0	54	0	0	0	0	0	0	0	33	0	0	0	0	0	0	0
SAMEA7824974	SAMEA7824974	TRI 10470	NA	TRI_10470_4250	C2042	NA	PGR	Pakistani [land race]	87	0	0	0	0	0	0	0	0	0	31	0	0	0	0	0	31	0	0	0	25	0
SAMEA7827566	SAMEA7827566	TRI 19526	NA	TRI_19526_8033	C2	NA	PGR	FRANCEST	87	0	0	0	0	0	54	0	0	0	0	0	0	0	33	0	0	0	0	0	0	0
SAMEA7828358	SAMEA7828358	TRI 23914	NA	TRI_23914_8852	C1597	NA	PGR	FRANZOESISCHER WINTERWEIZEN	87	0	0	25	0	0	35	0	0	27	0	0	0	0	0	0	0	0	0	0	0	0
SAMEA7828787	SAMEA7828787	TRI 25808	NA	TRI_25808_9303	C488	NA	PGR	DUMMERSDORFER III	87	0	0	25	0	0	0	0	0	0	0	62	0	0	0	0	0	0	0	0	0	0
SAMEA7829980	SAMEA7829980	KWSOzon	NA	NA	NA	NA	Elite cultivar	NA	87	0	0	33	28	26	0	0	0	0	0	0	0	0	0	0	0	0	0	0	0	0
SAMEA7830258	SAMEA7830258	Eurojet	NA	NA	NA	NA	Elite cultivar	NA	87	0	0	0	0	0	0	0	0	62	0	0	0	0	0	0	0	0	25	0	0	0
SAMEA7830286	SAMEA7830286	Kingdom	NA	NA	NA	NA	Elite cultivar	NA	87	0	0	27	0	0	60	0	0	0	0	0	0	0	0	0	0	0	0	0	0	0
SAMEA7820985	SAMEA7820985	Solitaer	NA	NA	NA	NA	Elite cultivar	NA	86	0	0	0	0	26	28	0	0	0	0	0	0	0	0	0	0	0	32	0	0	0
SAMEA7824219	SAMEA7824219	TRI 11255	NA	TRI_11255_3396	C235	NA	PGR	Miniluna	86	0	0	0	0	0	86	0	0	0	0	0	0	0	0	0	0	0	0	0	0	0
SAMEA7825732	SAMEA7825732	TRI 21371	NA	TRI_21371_5062	C1	NA	PGR	ENGELENS ATTILA	86	0	0	51	0	0	35	0	0	0	0	0	0	0	0	0	0	0	0	0	0	0
SAMEA7825832	SAMEA7825832	TRI 21949	NA	TRI_21949_5163	C3444	NA	PGR	JAE KWANG	86	0	0	0	0	0	49	0	37	0	0	0	0	0	0	0	0	0	0	0	0	0
SAMEA7827970	SAMEA7827970	TRI 21877	NA	TRI_21877_8459	C551	NA	PGR	YONG KWANG	86	0	86	0	0	0	0	0	0	0	0	0	0	0	0	0	0	0	0	0	0	0
SAMEA7828100	SAMEA7828100	TRI 22652	NA	TRI_22652_8592	C1467	NA	PGR	KATLSCHONER BART	86	0	0	0	0	0	54	0	0	0	0	0	0	0	32	0	0	0	0	0	0	0
SAMEA7828425	SAMEA7828425	TRI 24171	NA	TRI_24171_8920	C1632	NA	PGR	HYBRIDE DE LABEAU	86	0	0	0	0	0	35	0	0	51	0	0	0	0	0	0	0	0	0	0	0	0
SAMEA7830006	SAMEA7830006	Lona	NA	NA	NA	NA	Elite cultivar	NA	86	0	0	0	0	27	31	0	0	28	0	0	0	0	0	0	0	0	0	0	0	0
SAMEA7830054	SAMEA7830054	Marin	NA	NA	NA	NA	Elite cultivar	NA	86	0	0	0	0	0	60	0	26	0	0	0	0	0	0	0	0	0	0	0	0	0
SAMEA7830213	SAMEA7830213	Prinz	NA	NA	NA	NA	Elite cultivar	NA	86	0	0	0	0	26	28	0	0	0	0	0	0	0	0	0	0	0	32	0	0	0
SAMEA7822974	SAMEA7822974	TRI 173	NA	TRI_173_2066	C2	NA	PGR	Ungarischer Theissweizen von Karcag	85	31	0	28	26	0	0	0	0	0	0	0	0	0	0	0	0	0	0	0	0	0
SAMEA7825807	SAMEA7825807	TRI 21846	NA	TRI_21846_5138	C3420	NA	PGR	----	85	0	0	0	0	42	43	0	0	0	0	0	0	0	0	0	0	0	0	0	0	0
SAMEA7827122	SAMEA7827122	TRI 7892	NA	TRI_7892_7286	C2	NA	PGR	Francest	85	0	0	0	0	0	53	0	0	0	0	0	0	0	32	0	0	0	0	0	0	0
SAMEA7827950	SAMEA7827950	TRI 21359	NA	TRI_21359_8438	C408	NA	PGR	ROBUSTA	85	0	0	0	0	0	85	0	0	0	0	0	0	0	0	0	0	0	0	0	0	0
SAMEA7820973	SAMEA7820973	Vitus	NA	NA	NA	NA	Elite cultivar	NA	84	0	0	28	0	0	28	0	0	28	0	0	0	0	0	0	0	0	0	0	0	0
SAMEA7821821	SAMEA7821821	TRI 3341	NA	TRI_3341_818	C4067	NA	PGR	----	84	0	0	0	0	0	50	0	34	0	0	0	0	0	0	0	0	0	0	0	0	0
SAMEA7823276	SAMEA7823276	TRI 13338	NA	TRI_13338_2385	C2550	NA	PGR	Albatros	84	0	0	0	0	0	51	0	0	0	0	0	0	0	33	0	0	0	0	0	0	0
SAMEA7823798	SAMEA7823798	TRI 1348	NA	TRI_1348_2946	C667	NA	PGR	Zeiners Strusi	84	0	0	0	0	0	84	0	0	0	0	0	0	0	0	0	0	0	0	0	0	0
SAMEA7824085	SAMEA7824085	TRI 21737	NA	TRI_21737_3245	C3402	NA	PGR	N 86L177	84	0	0	0	0	0	51	0	0	0	0	0	0	0	33	0	0	0	0	0	0	0
SAMEA7827374	SAMEA7827374	TRI 16449	NA	TRI_16449_7838	C1077	NA	PGR	Biancola und Rusciola [vernacular name]	84	0	32	0	0	0	52	0	0	0	0	0	0	0	0	0	0	0	0	0	0	0
SAMEA7827488	SAMEA7827488	TRI 16486	NA	TRI_16486_7954	C214	NA	PGR	----	84	0	0	0	0	0	51	0	0	0	0	0	0	0	33	0	0	0	0	0	0	0
SAMEA7828466	SAMEA7828466	TRI 24516	NA	TRI_24516_8963	C1000	NA	PGR	RED ROSAM A I	84	0	0	27	0	0	0	0	0	26	0	0	0	0	0	0	0	0	0	0	0	31
SAMEA7828525	SAMEA7828525	TRI 24276	NA	TRI_24276_9025	C2	NA	PGR	LALA	84	31	0	28	0	0	0	0	0	0	0	0	0	0	25	0	0	0	0	0	0	0
SAMEA7830017	SAMEA7830017	Haven	NA	NA	NA	NA	Elite cultivar	NA	84	0	41	0	0	0	43	0	0	0	0	0	0	0	0	0	0	0	0	0	0	0
SAMEA7820930	SAMEA7820930	Hereward	NA	NA	NA	NA	Elite cultivar	NA	83	0	0	0	0	0	58	0	0	0	0	0	0	0	25	0	0	0	0	0	0	0
SAMEA7821063	SAMEA7821063	Sakura	NA	NA	NA	NA	Elite cultivar	NA	83	0	0	0	29	26	28	0	0	0	0	0	0	0	0	0	0	0	0	0	0	0
SAMEA7821945	SAMEA7821945	TRI 15923	NA	TRI_15923_960	C2889	NA	PGR	93 - II/22 - A	83	0	0	0	0	0	83	0	0	0	0	0	0	0	0	0	0	0	0	0	0	0
SAMEA7823323	SAMEA7823323	TRI 1151	NA	TRI_1151_2438	C2	NA	PGR	Gabriels Mühlbach III	83	0	0	0	0	0	83	0	0	0	0	0	0	0	0	0	0	0	0	0	0	0
SAMEA7823492	SAMEA7823492	TRI 14207	NA	TRI_14207_2623	C2720	NA	PGR	----	83	0	0	0	0	0	58	0	0	0	0	25	0	0	0	0	0	0	0	0	0	0
SAMEA7823571	SAMEA7823571	TRI 5072	NA	TRI_5072_2708	C2	NA	PGR	Rieti Orditto	83	0	0	0	0	0	83	0	0	0	0	0	0	0	0	0	0	0	0	0	0	0
SAMEA7823759	SAMEA7823759	TRI 9377	NA	TRI_9377_2905	C4806	NA	PGR	Copromar 6	83	0	0	0	0	0	50	0	0	0	0	0	0	0	33	0	0	0	0	0	0	0
SAMEA7824712	SAMEA7824712	TRI 1677	NA	TRI_1677_3956	C3017	NA	PGR	----	83	0	0	0	0	0	83	0	0	0	0	0	0	0	0	0	0	0	0	0	0	0
SAMEA7825704	SAMEA7825704	TRI 21144	NA	TRI_21144_5033	C834	NA	PGR	GG I L	83	0	0	0	0	0	51	0	0	0	0	0	0	0	32	0	0	0	0	0	0	0
SAMEA7826340	SAMEA7826340	TRI 24757	NA	TRI_24757_5693	C3863	NA	PGR	KRAKAUER LAND	83	0	0	0	0	0	83	0	0	0	0	0	0	0	0	0	0	0	0	0	0	0
SAMEA7826407	SAMEA7826407	TRI 25050	NA	TRI_25050_5766	C585	NA	PGR	SCHORRS FRANKEN	83	0	0	0	0	0	83	0	0	0	0	0	0	0	0	0	0	0	0	0	0	0
SAMEA7826484	SAMEA7826484	TRI 25724	NA	TRI_25724_5853	C3983	NA	PGR	ST.H.3016/58/2174 X PRIMA	83	0	0	0	0	0	83	0	0	0	0	0	0	0	0	0	0	0	0	0	0	0
SAMEA7826966	SAMEA7826966	TRI 13150	NA	TRI_13150_6414	C320	NA	PGR	Vala	83	0	0	0	0	0	50	0	0	0	0	0	0	0	33	0	0	0	0	0	0	0
SAMEA7826979	SAMEA7826979	TRI 14148	NA	TRI_14148_6433	C2708	NA	PGR	----	83	0	0	0	0	0	83	0	0	0	0	0	0	0	0	0	0	0	0	0	0	0
SAMEA7827023	SAMEA7827023	TRI 2302	NA	TRI_2302_6486	C706	NA	PGR	----	83	0	0	44	0	0	39	0	0	0	0	0	0	0	0	0	0	0	0	0	0	0
SAMEA7827125	SAMEA7827125	TRI 1150	NA	TRI_1150_7289	C2	NA	PGR	Hohenheimer Senkinger G. 5	83	0	0	0	0	0	83	0	0	0	0	0	0	0	0	0	0	0	0	0	0	0
SAMEA7827280	SAMEA7827280	TRI 10788	NA	TRI_10788_7727	C1028	NA	PGR	----	83	0	0	0	0	0	83	0	0	0	0	0	0	0	0	0	0	0	0	0	0	0
SAMEA7827452	SAMEA7827452	TRI 16730	NA	TRI_16730_7916	C793	NA	PGR	----	83	0	0	0	0	0	51	0	0	0	0	0	0	0	32	0	0	0	0	0	0	0
SAMEA7827523	SAMEA7827523	TRI 17294	NA	TRI_17294_7989	C557	NA	PGR	----	83	0	0	0	0	0	51	0	0	0	0	0	0	0	32	0	0	0	0	0	0	0
SAMEA7827588	SAMEA7827588	TRI 19466	NA	TRI_19466_8056	C1210	NA	PGR	VIMIRAMAR 15	83	0	0	0	0	0	50	0	0	0	0	0	0	0	33	0	0	0	0	0	0	0
SAMEA7827659	SAMEA7827659	TRI 19603	NA	TRI_19603_8129	C2	NA	PGR	RIDIT KW8	83	0	0	0	0	0	83	0	0	0	0	0	0	0	0	0	0	0	0	0	0	0
SAMEA7828524	SAMEA7828524	TRI 24280	NA	TRI_24280_9024	C1681	NA	PGR	VLESK, MUEHLE	83	0	0	0	0	0	83	0	0	0	0	0	0	0	0	0	0	0	0	0	0	0
SAMEA7828530	SAMEA7828530	TRI 24702	NA	TRI_24702_9030	C1685	NA	PGR	VILMORIN	83	0	0	0	0	0	83	0	0	0	0	0	0	0	0	0	0	0	0	0	0	0
SAMEA7828828	SAMEA7828828	TRI 29344	NA	TRI_29344_9347	C1840	NA	PGR	----	83	0	0	0	0	0	83	0	0	0	0	0	0	0	0	0	0	0	0	0	0	0
SAMEA7829988	SAMEA7829988	Stava	NA	NA	NA	NA	Elite cultivar	NA	83	0	0	0	0	83	0	0	0	0	0	0	0	0	0	0	0	0	0	0	0	0
SAMEA7830381	SAMEA7830381	TRI 21210	NA	TRI_21210_2942	C3344	NA	PGR	FRANCKS STRASSENHEIMER LAND	83	0	0	0	0	0	83	0	0	0	0	0	0	0	0	0	0	0	0	0	0	0
SAMEA7821301	SAMEA7821301, SAMEA7828890, SAMEA7828889	TRI 9977	NA	TRI_9977_254	C135	NA	PGR	MM	82	0	0	0	0	0	49	0	0	0	0	0	0	0	33	0	0	0	0	0	0	0
SAMEA7821487	SAMEA7821487, SAMEA7829271, SAMEA7829270	TRI 311	NA	TRI_311_453	C4057	NA	PGR	----	82	0	0	0	0	0	82	0	0	0	0	0	0	0	0	0	0	0	0	0	0	0
SAMEA7821562	SAMEA7821562, SAMEA7829967, SAMEA7829966	B 26	NA	B_26_531	C1886	NA	PGR	Acciaio	82	0	0	0	0	0	49	0	0	0	0	0	0	0	33	0	0	0	0	0	0	0
SAMEA7821846	SAMEA7821846	TRI 14248	NA	TRI_14248_848	C2	NA	PGR	----	82	0	0	0	0	0	49	0	0	0	0	0	0	0	33	0	0	0	0	0	0	0
SAMEA7822260	SAMEA7822260	TRI 16758	NA	TRI_16758_1293	C2	NA	PGR	----	82	0	0	0	0	0	49	0	0	0	0	0	0	0	33	0	0	0	0	0	0	0
SAMEA7822644	SAMEA7822644	TRI 11244	NA	TRI_11244_1702	C2144	NA	PGR	Gaillard	82	0	0	0	0	0	50	0	0	0	0	0	0	0	32	0	0	0	0	0	0	0
SAMEA7822689	SAMEA7822689	TRI 14310	NA	TRI_14310_1751	C2752	NA	PGR	----	82	0	0	0	0	0	50	0	0	0	0	0	0	0	0	0	0	0	32	0	0	0
SAMEA7822803	SAMEA7822803	TRI 14116	NA	TRI_14116_1876	C135	NA	PGR	----	82	0	0	0	0	0	49	0	0	0	0	0	0	0	33	0	0	0	0	0	0	0
SAMEA7823274	SAMEA7823274	TRI 12765	NA	TRI_12765_2383	C2	NA	PGR	----	82	0	0	0	0	0	51	0	0	0	0	31	0	0	0	0	0	0	0	0	0	0
SAMEA7823318	SAMEA7823318	TRI 1325	NA	TRI_1325_2432	C2528	NA	PGR	Buchers Begrannter	82	0	0	0	0	0	82	0	0	0	0	0	0	0	0	0	0	0	0	0	0	0
SAMEA7824116	SAMEA7824116	B 7	NA	B_7_3281	C1916	NA	PGR	Hira	82	0	0	0	0	47	0	0	0	0	0	0	0	0	0	0	0	0	0	0	35	0
SAMEA7824755	SAMEA7824755	TRI 16558	NA	TRI_16558_4007	C763	NA	PGR	WW 32388	82	0	0	0	0	0	0	0	0	0	0	0	0	0	0	0	0	0	0	45	0	37
SAMEA7825071	SAMEA7825071	TRI 13252	NA	TRI_13252_4351	C320	NA	PGR	----	82	0	0	0	0	0	50	0	0	0	0	0	0	0	32	0	0	0	0	0	0	0
SAMEA7825357	SAMEA7825357	TRI 16783	NA	TRI_16783_4662	C145	NA	PGR	----	82	0	0	0	0	0	49	0	0	0	0	0	0	0	33	0	0	0	0	0	0	0
SAMEA7825740	SAMEA7825740	TRI 21410	NA	TRI_21410_5071	C2	NA	PGR	HOHENFINOWER STAMM 51/35	82	0	0	0	0	0	0	0	0	0	0	0	0	0	0	0	0	0	0	45	0	37
SAMEA7825983	SAMEA7825983	TRI 22874	NA	TRI_22874_5313	C3558	NA	PGR	IWANTSCHA 157	82	0	0	0	0	0	0	0	0	0	0	0	0	0	82	0	0	0	0	0	0	0
SAMEA7826589	SAMEA7826589	TRI 5093	NA	TRI_5093_5963	C4189	NA	PGR	Sobieszynska 44	82	0	0	0	0	0	0	0	0	0	0	0	0	0	0	0	0	0	0	45	0	37
SAMEA7827150	SAMEA7827150	TRI 10889	NA	TRI_10889_7315	C59	NA	PGR	----	82	0	0	25	0	0	27	0	0	30	0	0	0	0	0	0	0	0	0	0	0	0
SAMEA7827270	SAMEA7827270	TRI 9841	NA	TRI_9841_7714	C1022	NA	PGR	Kaliakra	82	0	0	0	0	0	49	0	0	0	0	0	0	0	33	0	0	0	0	0	0	0
SAMEA7827724	SAMEA7827724	TRI 19775	NA	TRI_19775_8196	C1280	NA	PGR	VILLA CLORI X MIRACOLO 42	82	0	0	0	0	0	47	0	0	35	0	0	0	0	0	0	0	0	0	0	0	0
SAMEA7828021	SAMEA7828021	TRI 21596	NA	TRI_21596_8511	C1422	NA	PGR	FREGATT	82	0	0	0	0	0	50	0	0	0	0	0	0	0	32	0	0	0	0	0	0	0
SAMEA7830120	SAMEA7830120	Caesar	NA	NA	NA	NA	Elite cultivar	NA	82	0	0	25	0	0	0	0	0	26	0	0	0	0	0	0	0	0	31	0	0	0
SAMEA7830274	SAMEA7830274	Hanseat	NA	NA	NA	NA	Elite cultivar	NA	82	0	0	47	0	0	35	0	0	0	0	0	0	0	0	0	0	0	0	0	0	0
SAMEA7821702	SAMEA7821702	TRI 16562	NA	TRI_16562_687	C2	NA	PGR	----	81	0	0	0	0	0	49	0	0	0	0	0	0	0	32	0	0	0	0	0	0	0
SAMEA7821947	SAMEA7821947	TRI 7371	NA	TRI_7371_978	C260	NA	PGR	Ausonia	81	0	0	0	0	0	49	0	0	0	0	0	0	0	32	0	0	0	0	0	0	0
SAMEA7822979	SAMEA7822979	TRI 10490	NA	TRI_10490_2071	C497	NA	PGR	----	81	0	0	0	0	0	49	0	0	0	0	0	0	0	32	0	0	0	0	0	0	0
SAMEA7823062	SAMEA7823062	TRI 15207	NA	TRI_15207_2157	C2	NA	PGR	----	81	0	0	0	0	0	49	0	0	0	0	0	0	0	32	0	0	0	0	0	0	0
SAMEA7823187	SAMEA7823187	TRI 17256	NA	TRI_17256_2290	C145	NA	PGR	----	81	0	0	0	0	0	49	0	0	0	0	0	0	0	32	0	0	0	0	0	0	0
SAMEA7823632	SAMEA7823632	TRI 16800	NA	TRI_16800_2771	C2	NA	PGR	----	81	0	0	0	0	0	49	0	0	0	0	0	0	0	32	0	0	0	0	0	0	0
SAMEA7824282	SAMEA7824282	TRI 11964	NA	TRI_11964_3466	C438	NA	PGR	Castan	81	0	0	0	0	0	49	0	0	0	0	0	0	0	32	0	0	0	0	0	0	0
SAMEA7824433	SAMEA7824433	TRI 12826	NA	TRI_12826_3632	C2	NA	PGR	----	81	0	0	0	0	0	43	0	0	0	0	0	0	0	0	0	0	0	0	38	0	0
SAMEA7824490	SAMEA7824490	TRI 12777	NA	TRI_12777_3694	C2	NA	PGR	----	81	0	0	0	0	0	50	0	0	0	0	31	0	0	0	0	0	0	0	0	0	0
SAMEA7824511	SAMEA7824511	TRI 11034	NA	TRI_11034_3720	C561	NA	PGR	BL-H8	81	0	0	0	0	0	49	0	0	0	0	0	0	0	32	0	0	0	0	0	0	0
SAMEA7824571	SAMEA7824571	B 34	NA	B_34_3786	C1892	NA	PGR	Sofija	81	0	0	0	0	0	49	0	0	0	0	0	0	0	32	0	0	0	0	0	0	0
SAMEA7825308	SAMEA7825308	TRI 16465	NA	TRI_16465_4605	C63	NA	PGR	Solina [vernacular name]	81	0	0	0	0	0	49	0	0	0	0	0	0	0	0	0	0	0	0	0	32	0
SAMEA7825339	SAMEA7825339	TRI 16703	NA	TRI_16703_4643	C3001	NA	PGR	Riale	81	0	0	0	0	0	49	0	0	0	0	0	0	0	32	0	0	0	0	0	0	0
SAMEA7825528	SAMEA7825528	TRI 19746	NA	TRI_19746_4855	C3218	NA	PGR	PROBSTDORFER KOLBEN STAMM 101	81	0	0	0	0	0	49	0	0	0	0	0	0	0	32	0	0	0	0	0	0	0
SAMEA7826001	SAMEA7826001	TRI 22994	NA	TRI_22994_5331	C145	NA	PGR	FARNEZE X MEC. 44/4	81	0	0	0	0	0	49	0	0	0	0	0	0	0	32	0	0	0	0	0	0	0
SAMEA7826294	SAMEA7826294	TRI 24626	NA	TRI_24626_5644	C3830	NA	PGR	ANTONOMIA B	81	0	0	0	0	0	49	0	0	0	0	0	0	0	32	0	0	0	0	0	0	0
SAMEA7827440	SAMEA7827440	TRI 16815	NA	TRI_16815_7903	C1124	NA	PGR	Abbondanza	81	0	0	0	0	0	49	0	0	0	0	0	0	0	32	0	0	0	0	0	0	0
SAMEA7827450	SAMEA7827450	TRI 16739	NA	TRI_16739_7914	C145	NA	PGR	----	81	0	0	0	0	0	49	0	0	0	0	0	0	0	32	0	0	0	0	0	0	0
SAMEA7827522	SAMEA7827522	TRI 17404	NA	TRI_17404_7988	C793	NA	PGR	----	81	0	0	0	0	0	49	0	0	0	0	0	0	0	32	0	0	0	0	0	0	0
SAMEA7828366	SAMEA7828366	TRI 23873	NA	TRI_23873_8860	C552	NA	PGR	CADET	81	0	0	25	0	0	0	0	0	56	0	0	0	0	0	0	0	0	0	0	0	0
SAMEA7830062	SAMEA7830062	KWSOzon	NA	NA	NA	NA	Elite cultivar	NA	81	0	0	27	0	26	0	0	0	0	0	0	0	0	0	0	0	0	0	0	0	28
SAMEA7830290	SAMEA7830290	Sultan	NA	NA	NA	NA	Elite cultivar	NA	81	0	0	0	0	0	55	0	0	26	0	0	0	0	0	0	0	0	0	0	0	0
SAMEA7822233	SAMEA7822233	TRI 10376	NA	TRI_10376_1264	C2013	NA	PGR	Cebeco 97	80	0	0	0	0	0	43	0	0	0	0	0	0	0	0	0	0	0	0	0	0	37
SAMEA7822429	SAMEA7822429	B 80	NA	B_80_1477	C1926	NA	PGR	ZGKT 159/82	80	0	0	0	0	0	43	0	0	0	0	0	0	0	0	0	0	37	0	0	0	0
SAMEA7822437	SAMEA7822437	TRI 7617	NA	TRI_7617_1486	C4632	NA	PGR	Skorospelka 3-6	80	0	0	0	0	0	49	0	0	0	31	0	0	0	0	0	0	0	0	0	0	0
SAMEA7824041	SAMEA7824041	B 79	NA	B_79_3199	C1925	NA	PGR	Holly E	80	0	0	0	0	0	0	0	0	0	0	0	0	0	80	0	0	0	0	0	0	0
SAMEA7824623	SAMEA7824623	TRI 9670	NA	TRI_9670_3856	C580	NA	PGR	Erythrospermum 19-16	80	0	0	0	0	0	49	0	0	0	31	0	0	0	0	0	0	0	0	0	0	0
SAMEA7824845	SAMEA7824845	B 5	NA	B_5_4109	C1904	NA	PGR	F 4 4687	80	0	0	0	0	0	43	37	0	0	0	0	0	0	0	0	0	0	0	0	0	0
SAMEA7826321	SAMEA7826321	TRI 24692	NA	TRI_24692_5672	C2	NA	PGR	SAXOVETE	80	0	0	0	0	0	43	0	0	0	0	0	0	0	0	0	0	0	0	0	0	37
SAMEA7826543	SAMEA7826543	TRI 28957	NA	TRI_28957_5915	C4030	NA	PGR	Salzmuender Ella; Weizen [vernacular name]	80	0	0	0	0	0	43	0	0	0	0	0	0	0	0	0	0	0	0	0	0	37
SAMEA7827086	SAMEA7827086	TRI 4663	NA	TRI_4663_7243	C964	NA	PGR	Bayle Kujawa	80	0	0	0	0	0	43	0	0	0	0	0	0	0	0	0	0	0	0	0	0	37
SAMEA7827218	SAMEA7827218	TRI 14243	NA	TRI_14243_7385	C2733	NA	PGR	----	80	0	0	0	0	0	50	0	0	0	0	0	0	0	0	0	0	0	30	0	0	0
SAMEA7827790	SAMEA7827790	TRI 21126	NA	TRI_21126_8268	C272	NA	PGR	A GRIFFONI	80	0	0	0	0	0	43	0	0	0	0	0	0	0	0	0	37	0	0	0	0	0
SAMEA7828167	SAMEA7828167	TRI 22884	NA	TRI_22884_8660	C2	NA	PGR	SVALOEFS GYLLEN II	80	0	0	0	0	0	43	0	0	0	0	0	0	0	0	0	0	0	0	0	0	37
SAMEA7828699	SAMEA7828699	TRI 24925	NA	TRI_24925_9210	C1778	NA	PGR	HAZRETH SULTAN	80	0	0	0	0	80	0	0	0	0	0	0	0	0	0	0	0	0	0	0	0	0
SAMEA7828821	SAMEA7828821	TRI 25513	NA	TRI_25513_9338	C2	NA	PGR	AERINGVETE	80	0	0	0	0	0	43	0	0	0	0	0	0	0	0	0	0	0	0	0	0	37
SAMEA7830007	SAMEA7830007	Arina	NA	NA	NA	NA	Elite cultivar	NA	80	0	0	25	0	0	29	0	0	26	0	0	0	0	0	0	0	0	0	0	0	0
SAMEA7830104	SAMEA7830104	SWHurtig	NA	NA	NA	NA	Elite cultivar	NA	80	0	0	0	0	0	43	0	0	0	0	0	0	0	0	0	0	0	0	0	0	37
SAMEA7821240	SAMEA7821240, SAMEA7829247, SAMEA7829246	TRI 3393	1	TRI_3393_188	C4084	SAMEA10944353	PGR	----	79	0	0	0	0	0	49	0	0	0	0	0	0	0	0	0	30	0	0	0	0	0
SAMEA7821267	SAMEA7821267, SAMEA7829716, SAMEA7829715	TRI 8282	NA	TRI_8282_217	C56	NA	PGR	----	79	0	0	0	0	0	43	36	0	0	0	0	0	0	0	0	0	0	0	0	0	0
SAMEA7822384	SAMEA7822384	TRI 13487	NA	TRI_13487_1424	C2580	NA	PGR	----	79	0	30	0	0	0	49	0	0	0	0	0	0	0	0	0	0	0	0	0	0	0
SAMEA7824177	SAMEA7824177	TRI 24607	NA	TRI_24607_3344	C3828	NA	PGR	INVALEABLE NAVARRO 63030	79	0	0	0	0	0	49	0	0	30	0	0	0	0	0	0	0	0	0	0	0	0
SAMEA7824680	SAMEA7824680	TRI 10859	NA	TRI_10859_3921	C2083	NA	PGR	----	79	0	0	0	0	0	43	0	0	0	36	0	0	0	0	0	0	0	0	0	0	0
SAMEA7826720	SAMEA7826720	Apian	NA	-	NA	NA	Elite cultivar	NA	79	0	0	0	0	0	43	0	0	0	36	0	0	0	0	0	0	0	0	0	0	0
SAMEA7826756	SAMEA7826756	Elixer	3	-	NA	SAMEA10944433	Elite cultivar	NA	79	0	0	0	0	0	43	0	0	0	36	0	0	0	0	0	0	0	0	0	0	0
SAMEA7826769	SAMEA7826769	Gordian	NA	-	NA	NA	Elite cultivar	NA	79	0	0	0	0	0	43	0	0	0	36	0	0	0	0	0	0	0	0	0	0	0
SAMEA7826774	SAMEA7826774	Hermann	NA	-	NA	NA	Elite cultivar	NA	79	0	0	0	0	0	43	0	0	0	36	0	0	0	0	0	0	0	0	0	0	0
SAMEA7826855	SAMEA7826855	Tobak	NA	-	NA	NA	Elite cultivar	NA	79	0	0	0	0	0	43	0	0	0	36	0	0	0	0	0	0	0	0	0	0	0
SAMEA7827162	SAMEA7827162	TRI 1667	NA	TRI_1667_7328	C2996	NA	PGR	----	79	0	0	0	0	0	49	0	0	30	0	0	0	0	0	0	0	0	0	0	0	0
SAMEA7827329	SAMEA7827329	TRI 15108	NA	TRI_15108_7789	C2	NA	PGR	E-Mai 6	79	0	0	0	0	0	49	0	0	30	0	0	0	0	0	0	0	0	0	0	0	0
SAMEA7828694	SAMEA7828694	TRI 24938	NA	TRI_24938_9205	C2	NA	PGR	MALKWITZER	79	0	0	0	0	0	43	0	0	0	0	0	0	0	0	0	0	36	0	0	0	0
SAMEA7823233	SAMEA7823233	TRI 11203	NA	TRI_11203_2337	C2	NA	PGR	----	78	0	0	0	0	27	51	0	0	0	0	0	0	0	0	0	0	0	0	0	0	0
SAMEA7824807	SAMEA7824807	TRI 19450	NA	TRI_19450_4066	C63	NA	PGR	AUTONOMIA B	78	0	0	0	0	0	49	0	0	0	0	29	0	0	0	0	0	0	0	0	0	0
SAMEA7825620	SAMEA7825620	TRI 20103	NA	TRI_20103_4948	C217	NA	PGR	BELOCERKOVSKAJA 198	78	0	0	0	26	0	27	0	0	25	0	0	0	0	0	0	0	0	0	0	0	0
SAMEA7826345	SAMEA7826345	TRI 24768	NA	TRI_24768_5698	C724	NA	PGR	MARIENHOFER BART	78	0	0	35	0	0	43	0	0	0	0	0	0	0	0	0	0	0	0	0	0	0
SAMEA7827002	SAMEA7827002	TRI 13419	NA	TRI_13419_6461	C2557	NA	PGR	----	78	0	0	0	0	0	78	0	0	0	0	0	0	0	0	0	0	0	0	0	0	0
SAMEA7821092	SAMEA7821092, SAMEA7829599, SAMEA7829598	TRI 14224	1	TRI_14224_25	C2727	SAMEA10943974	PGR	----	77	0	0	0	0	0	43	0	0	0	0	0	0	0	0	0	0	0	34	0	0	0
SAMEA7821696	SAMEA7821696	TRI 6825	NA	TRI_6825_681	C195	NA	PGR	Olza	77	0	0	0	0	0	51	0	0	0	0	0	0	0	26	0	0	0	0	0	0	0
SAMEA7822315	SAMEA7822315	TRI 13416	NA	TRI_13416_1351	C2555	NA	PGR	Romanella	77	0	0	0	0	0	77	0	0	0	0	0	0	0	0	0	0	0	0	0	0	0
SAMEA7823499	SAMEA7823499	TRI 6505	NA	TRI_6505_2630	C4399	NA	PGR	----	77	0	0	0	0	0	49	0	0	28	0	0	0	0	0	0	0	0	0	0	0	0
SAMEA7825572	SAMEA7825572	TRI 19892	NA	TRI_19892_4901	C833	NA	PGR	DORNBURGER STAMM 412	77	0	0	0	0	0	43	0	0	0	0	0	0	0	0	0	0	0	0	0	0	34
SAMEA7825817	SAMEA7825817	TRI 21872	NA	TRI_21872_5148	C3428	NA	PGR	ANSTRAL	77	0	0	0	0	0	51	0	0	0	0	0	0	0	26	0	0	0	0	0	0	0
SAMEA7826125	SAMEA7826125	TRI 23787	NA	TRI_23787_5463	C3696	NA	PGR	DUECENTODIECI	77	0	0	0	0	0	49	0	0	0	0	0	0	0	0	0	0	28	0	0	0	0
SAMEA7826241	SAMEA7826241	TRI 24370	NA	TRI_24370_5588	C2	NA	PGR	DT. DICKKOPFWEIZEN	77	0	0	0	0	0	43	0	0	0	0	0	0	0	0	0	0	0	34	0	0	0
SAMEA7826297	SAMEA7826297	TRI 24630	NA	TRI_24630_5647	C910	NA	PGR	VARONNE UNBEGRANNT LOCKER	77	0	0	25	0	0	0	0	0	0	27	0	0	0	0	0	0	0	0	0	25	0
SAMEA7826843	SAMEA7826843	Sailor	2	-	NA	SAMEA10944526	Elite cultivar	NA	77	0	0	0	0	77	0	0	0	0	0	0	0	0	0	0	0	0	0	0	0	0
SAMEA7826901	SAMEA7826901	TRI 7870	NA	TRI_7870_6309	C4673	NA	PGR	----	77	0	0	0	0	0	51	0	0	0	26	0	0	0	0	0	0	0	0	0	0	0
SAMEA7830095	SAMEA7830095	Korweta	NA	NA	NA	NA	Elite cultivar	NA	77	0	0	0	0	34	43	0	0	0	0	0	0	0	0	0	0	0	0	0	0	0
SAMEA7821089	SAMEA7821089, SAMEA7829153, SAMEA7829152	TRI 4858	2	TRI_4858_21	C10	SAMEA10943971	PGR	Leutewitzer Dickkopf	76	0	0	0	0	0	43	0	0	0	0	0	0	0	33	0	0	0	0	0	0	0
SAMEA7821149	SAMEA7821149, SAMEA7829589, SAMEA7829588	TRI 14853	NA	TRI_14853_91	C2791	NA	PGR	----	76	0	0	0	0	0	76	0	0	0	0	0	0	0	0	0	0	0	0	0	0	0
SAMEA7821196	SAMEA7821196, SAMEA7829696, SAMEA7829695	TRI 12932	NA	TRI_12932_141	C95	NA	PGR	Brigand	76	0	0	0	0	0	43	0	0	0	0	0	0	0	33	0	0	0	0	0	0	0
SAMEA7821430	SAMEA7821430, SAMEA7829395, SAMEA7829394	TRI 22749	NA	TRI_22749_394	C3537	NA	PGR	EST-EWR 2	76	0	0	0	0	0	43	0	0	0	0	0	0	0	33	0	0	0	0	0	0	0
SAMEA7821493	SAMEA7821493, SAMEA7829463, SAMEA7829462	TRI 19958	NA	TRI_19958_459	C3268	NA	PGR	BONFERMIER BANAT	76	0	0	0	0	0	43	0	0	0	0	0	0	0	33	0	0	0	0	0	0	0
SAMEA7821881	SAMEA7821881	TRI 1673	NA	TRI_1673_887	C229	NA	PGR	----	76	0	0	0	0	27	49	0	0	0	0	0	0	0	0	0	0	0	0	0	0	0
SAMEA7822773	SAMEA7822773	TRI 9671	NA	TRI_9671_1841	C456	NA	PGR	Rusalka	76	0	0	0	0	0	49	0	0	0	27	0	0	0	0	0	0	0	0	0	0	0
SAMEA7823220	SAMEA7823220	TRI 25248	NA	TRI_25248_2324	C572	NA	PGR	RAUX CHAMPIGNY	76	0	0	0	0	0	43	0	0	0	0	0	0	0	33	0	0	0	0	0	0	0
SAMEA7823480	SAMEA7823480	TRI 10411	NA	TRI_10411_2611	C580	NA	PGR	F 216-68	76	0	0	0	0	0	49	0	0	0	27	0	0	0	0	0	0	0	0	0	0	0
SAMEA7823650	SAMEA7823650	TRI 11848	NA	TRI_11848_2790	C2279	NA	PGR	Arno	76	0	0	0	0	0	43	0	0	0	0	0	0	0	33	0	0	0	0	0	0	0
SAMEA7823920	SAMEA7823920	TRI 13565	NA	TRI_13565_3070	C2609	NA	PGR	----	76	0	0	0	0	0	76	0	0	0	0	0	0	0	0	0	0	0	0	0	0	0
SAMEA7824284	SAMEA7824284	TRI 23671	NA	TRI_23671_3468	C661	NA	PGR	WA G 02/98	76	0	0	0	0	0	43	0	0	0	0	0	0	0	33	0	0	0	0	0	0	0
SAMEA7824430	SAMEA7824430	TRI 9899	NA	TRI_9899_3628	C766	NA	PGR	Viking	76	0	0	0	0	0	43	0	0	0	0	0	0	0	33	0	0	0	0	0	0	0
SAMEA7824782	SAMEA7824782	B 38	NA	B_38_4041	C456	NA	PGR	Rusalka	76	0	0	0	0	0	49	0	0	0	27	0	0	0	0	0	0	0	0	0	0	0
SAMEA7824949	SAMEA7824949	TRI 11658	NA	TRI_11658_4224	C2229	NA	PGR	----	76	0	0	0	0	0	0	0	0	0	0	0	0	0	0	0	27	0	49	0	0	0
SAMEA7825117	SAMEA7825117	TRI 13581	NA	TRI_13581_4400	C206	NA	PGR	Okapi	76	0	0	0	0	0	43	0	0	0	0	0	0	0	33	0	0	0	0	0	0	0
SAMEA7825167	SAMEA7825167	TRI 14189	NA	TRI_14189_4453	C325	NA	PGR	----	76	0	0	0	0	0	0	0	0	76	0	0	0	0	0	0	0	0	0	0	0	0
SAMEA7825438	SAMEA7825438	TRI 19441	NA	TRI_19441_4751	C3140	NA	PGR	MARHEIN 21	76	0	0	0	0	0	43	0	0	0	0	0	0	0	33	0	0	0	0	0	0	0
SAMEA7825482	SAMEA7825482	TRI 19600	NA	TRI_19600_4809	C3185	NA	PGR	BEZOSTAJA 4	76	0	0	27	0	0	49	0	0	0	0	0	0	0	0	0	0	0	0	0	0	0
SAMEA7826115	SAMEA7826115	TRI 23725	NA	TRI_23725_5449	C3685	NA	PGR	SIAN SHENSI	76	0	0	0	0	0	50	0	0	0	26	0	0	0	0	0	0	0	0	0	0	0
SAMEA7826536	SAMEA7826536	TRI 28695	NA	TRI_28695_5908	C4024	NA	PGR	COPAIN	76	0	0	0	0	0	43	0	0	0	0	0	0	0	33	0	0	0	0	0	0	0
SAMEA7826686	SAMEA7826686	TRI 7880	NA	TRI_7880_6064	C2	NA	PGR	Arromanches	76	0	0	0	0	0	43	0	0	0	0	0	0	0	33	0	0	0	0	0	0	0
SAMEA7826695	SAMEA7826695	TRI 13253	NA	TRI_13253_6073	C320	NA	PGR	----	76	0	0	0	0	0	43	0	0	0	0	0	0	0	33	0	0	0	0	0	0	0
SAMEA7826707	SAMEA7826707	TRI 6875	NA	TRI_6875_6085	C892	NA	PGR	Valdor-Momont	76	0	0	0	0	0	43	0	0	0	0	0	0	0	33	0	0	0	0	0	0	0
SAMEA7826740	SAMEA7826740	Bussard	2	-	NA	SAMEA10944423	Elite cultivar	NA	76	0	0	0	0	0	43	0	0	0	0	0	0	0	33	0	0	0	0	0	0	0
SAMEA7826760	SAMEA7826760	Faustus	2	-	NA	SAMEA10944438	Elite cultivar	NA	76	0	0	0	0	0	43	0	0	0	0	0	0	0	33	0	0	0	0	0	0	0
SAMEA7826762	SAMEA7826762	Florian	3	-	NA	SAMEA10944441	Elite cultivar	NA	76	0	0	0	0	0	43	0	0	0	0	0	0	0	33	0	0	0	0	0	0	0
SAMEA7826781	SAMEA7826781	KWSLoft	3	-	NA	SAMEA10944471	Elite cultivar	NA	76	0	0	0	0	0	43	0	0	0	0	0	0	0	33	0	0	0	0	0	0	0
SAMEA7826795	SAMEA7826795	KWSSmart	NA	-	NA	NA	Elite cultivar	NA	76	0	0	0	0	0	43	0	0	0	0	0	0	0	33	0	0	0	0	0	0	0
SAMEA7826812	SAMEA7826812	Monopol	NA	-	NA	NA	Elite cultivar	NA	76	0	0	0	0	0	43	0	0	0	0	0	0	0	33	0	0	0	0	0	0	0
SAMEA7826831	SAMEA7826831	Porthus	NA	-	NA	NA	Elite cultivar	NA	76	0	0	0	0	0	43	0	0	0	0	0	0	0	33	0	0	0	0	0	0	0
SAMEA7826847	SAMEA7826847	Skagen	NA	-	NA	NA	Elite cultivar	NA	76	0	0	0	0	0	43	0	0	0	0	0	0	0	33	0	0	0	0	0	0	0
SAMEA7826991	SAMEA7826991	TRI 13695	NA	TRI_13695_6448	C2660	NA	PGR	----	76	0	0	0	0	0	43	0	0	0	0	0	0	0	33	0	0	0	0	0	0	0
SAMEA7827277	SAMEA7827277	TRI 11967	NA	TRI_11967_7722	C1027	NA	PGR	Glanor	76	0	0	0	0	0	43	0	0	0	0	0	0	0	33	0	0	0	0	0	0	0
SAMEA7827424	SAMEA7827424	TRI 15892	NA	TRI_15892_7887	C876	NA	PGR	Ignaz	76	0	0	0	0	0	43	0	0	0	0	0	0	0	33	0	0	0	0	0	0	0
SAMEA7827455	SAMEA7827455	TRI 16720	NA	TRI_16720_7919	C10	NA	PGR	----	76	0	0	0	0	0	43	0	0	0	0	0	0	0	33	0	0	0	0	0	0	0
SAMEA7827520	SAMEA7827520	TRI 17702	NA	TRI_17702_7986	C2	NA	PGR	Bounty	76	0	0	0	0	0	43	0	0	0	0	0	0	0	33	0	0	0	0	0	0	0
SAMEA7827524	SAMEA7827524	TRI 17290	NA	TRI_17290_7990	C1174	NA	PGR	Gun-To-Maj	76	0	0	0	0	0	76	0	0	0	0	0	0	0	0	0	0	0	0	0	0	0
SAMEA7827611	SAMEA7827611	TRI 19749	NA	TRI_19749_8080	C782	NA	PGR	LIBERATOR	76	0	0	0	0	0	43	0	0	0	0	0	0	0	33	0	0	0	0	0	0	0
SAMEA7828003	SAMEA7828003	TRI 21778	NA	TRI_21778_8493	C435	NA	PGR	ABS 0	76	0	0	0	0	0	43	0	0	0	0	0	0	0	33	0	0	0	0	0	0	0
SAMEA7828010	SAMEA7828010	TRI 21727	NA	TRI_21727_8500	C1417	NA	PGR	ORKAN	76	0	0	0	0	0	43	0	0	0	0	0	0	0	33	0	0	0	0	0	0	0
SAMEA7828011	SAMEA7828011	TRI 21725	NA	TRI_21725_8501	C534	NA	PGR	----	76	0	0	0	0	0	43	0	0	0	0	0	0	0	33	0	0	0	0	0	0	0
SAMEA7828031	SAMEA7828031	TRI 22377	NA	TRI_22377_8521	C1430	NA	PGR	CLUB	76	0	0	0	0	0	43	0	0	0	0	0	0	0	33	0	0	0	0	0	0	0
SAMEA7828032	SAMEA7828032	TRI 22359	NA	TRI_22359_8522	C1431	NA	PGR	EST-W	76	0	0	0	0	0	43	0	0	0	0	0	0	0	33	0	0	0	0	0	0	0
SAMEA7828088	SAMEA7828088	TRI 21905	NA	TRI_21905_8579	C597	NA	PGR	BOXER	76	0	0	0	0	0	43	0	0	0	0	0	0	0	33	0	0	0	0	0	0	0
SAMEA7828142	SAMEA7828142	TRI 22431	NA	TRI_22431_8635	C1483	NA	PGR	EST-E	76	0	0	0	0	0	43	0	0	0	0	0	0	0	33	0	0	0	0	0	0	0
SAMEA7828149	SAMEA7828149	TRI 22396	NA	TRI_22396_8643	C883	NA	PGR	----	76	0	0	0	0	0	43	0	0	0	0	0	0	0	33	0	0	0	0	0	0	0
SAMEA7828151	SAMEA7828151	TRI 22986	NA	TRI_22986_8645	C1488	NA	PGR	WA G 12/98	76	0	0	0	0	0	43	0	0	0	0	0	0	0	33	0	0	0	0	0	0	0
SAMEA7828240	SAMEA7828240	TRI 23255	NA	TRI_23255_8733	C1532	NA	PGR	WA G 72/90	76	0	0	0	0	0	43	0	0	0	0	0	0	0	33	0	0	0	0	0	0	0
SAMEA7828265	SAMEA7828265	TRI 23068	NA	TRI_23068_8759	C1546	NA	PGR	BASALT	76	0	0	0	0	0	43	0	0	0	0	0	0	0	33	0	0	0	0	0	0	0
SAMEA7828546	SAMEA7828546	TRI 24667	NA	TRI_24667_9046	C2	NA	PGR	PHERMIDOR	76	0	0	0	0	0	43	0	0	0	0	0	0	0	33	0	0	0	0	0	0	0
SAMEA7828547	SAMEA7828547	TRI 24661	NA	TRI_24661_9047	C1695	NA	PGR	GAILLARD	76	0	0	0	0	0	43	0	0	0	0	0	0	0	33	0	0	0	0	0	0	0
SAMEA7828567	SAMEA7828567	TRI 24584	NA	TRI_24584_9069	C1704	NA	PGR	GRANTA	76	0	0	0	0	0	43	0	0	0	0	0	0	0	33	0	0	0	0	0	0	0
SAMEA7828646	SAMEA7828646	TRI 24714	NA	TRI_24714_9151	C1746	NA	PGR	BANKUTI 1055	76	0	0	0	0	0	43	0	0	0	0	0	0	0	33	0	0	0	0	0	0	0
SAMEA7828752	SAMEA7828752	TRI 25179	NA	TRI_25179_9265	C929	NA	PGR	DRUCHAMP	76	0	0	0	0	0	43	0	0	0	0	0	0	0	33	0	0	0	0	0	0	0
SAMEA7828771	SAMEA7828771	TRI 25901	NA	TRI_25901_9287	C1815	NA	PGR	HEVERLEE 0488/58	76	0	0	0	0	0	43	0	0	0	0	0	0	0	33	0	0	0	0	0	0	0
SAMEA7828825	SAMEA7828825	TRI 29466	NA	TRI_29466_9342	C905	NA	PGR	Cortez	76	0	0	0	0	0	43	0	0	0	0	0	0	0	33	0	0	0	0	0	0	0
SAMEA7828841	SAMEA7828841	TRI 28689	NA	TRI_28689_9360	C1847	NA	PGR	TAMARO	76	0	0	0	0	0	43	0	0	0	0	0	0	0	33	0	0	0	0	0	0	0
SAMEA7828859	SAMEA7828859	TRI 27237	NA	TRI_27237_9378	C1854	NA	PGR	CONDUR	76	0	0	0	0	0	43	0	0	0	0	0	0	0	33	0	0	0	0	0	0	0
SAMEA7828867	SAMEA7828867	TRI 26051	NA	TRI_26051_9386	C1859	NA	PGR	Oenus	76	0	0	0	0	0	43	0	0	0	0	0	0	0	33	0	0	0	0	0	0	0
SAMEA7830132	SAMEA7830132	Amundsen	NA	NA	NA	NA	Elite cultivar	NA	76	0	0	25	0	0	51	0	0	0	0	0	0	0	0	0	0	0	0	0	0	0
SAMEA7830177	SAMEA7830177	Natula	NA	NA	NA	NA	Elite cultivar	NA	76	0	0	0	0	0	43	0	0	0	0	0	0	0	33	0	0	0	0	0	0	0
SAMEA7830366	SAMEA7830366	TRI 12768	NA	TRI_12768_3801	C756	NA	PGR	----	76	0	0	0	0	0	43	0	0	0	0	0	0	0	33	0	0	0	0	0	0	0
SAMEA7820972	SAMEA7820972	SWHarnesk	NA	NA	NA	NA	Elite cultivar	NA	75	0	0	0	0	0	43	0	0	0	0	0	0	0	32	0	0	0	0	0	0	0
SAMEA7821100	SAMEA7821100, SAMEA7829201, SAMEA7829200	TRI 13468	NA	TRI_13468_35	C2574	NA	PGR	----	75	0	0	0	0	0	49	0	0	0	0	0	0	0	0	0	0	0	0	26	0	0
SAMEA7821392	SAMEA7821392, SAMEA7829315, SAMEA7829314	TRI 24652	NA	TRI_24652_353	C3839	NA	PGR	LURON	75	0	0	0	0	0	43	0	0	0	0	0	0	0	32	0	0	0	0	0	0	0
SAMEA7821397	SAMEA7821397, SAMEA7829365, SAMEA7829364	TRI 23662	NA	TRI_23662_358	C3670	NA	PGR	FARMER	75	0	0	0	0	0	43	0	0	0	0	0	0	0	32	0	0	0	0	0	0	0
SAMEA7821441	SAMEA7821441, SAMEA7829601, SAMEA7829600	TRI 13628	NA	TRI_13628_405	C2626	NA	PGR	----	75	0	0	0	0	0	43	0	0	0	0	0	0	0	32	0	0	0	0	0	0	0
SAMEA7821483	SAMEA7821483, SAMEA7829155, SAMEA7829154	TRI 4844	NA	TRI_4844_449	C2	NA	PGR	Klein Vencedor	75	0	0	0	0	0	49	0	0	0	26	0	0	0	0	0	0	0	0	0	0	0
SAMEA7821488	SAMEA7821488, SAMEA7829405, SAMEA7829404	TRI 22235	NA	TRI_22235_454	C73	NA	PGR	MARKUS	75	0	0	0	0	0	43	0	0	0	0	0	0	0	32	0	0	0	0	0	0	0
SAMEA7821553	SAMEA7821553, SAMEA7828888, SAMEA7828887	TRI 12834	NA	TRI_12834_522	C144	NA	PGR	Aquila	75	0	0	0	0	0	43	0	0	0	0	0	0	0	32	0	0	0	0	0	0	0
SAMEA7821594	SAMEA7821594	TRI 12925	2	TRI_12925_569	C2447	SAMEA10944037	PGR	Cora	75	0	0	0	0	0	43	0	0	0	0	0	0	0	32	0	0	0	0	0	0	0
SAMEA7821624	SAMEA7821624	TRI 8066	NA	TRI_8066_602	C194	NA	PGR	Czin-Da 4197	75	0	0	0	0	0	43	0	0	0	0	0	0	0	32	0	0	0	0	0	0	0
SAMEA7821635	SAMEA7821635	TRI 11264	NA	TRI_11264_614	C2152	NA	PGR	Trio	75	0	0	0	0	0	43	0	0	0	0	0	0	0	32	0	0	0	0	0	0	0
SAMEA7821642	SAMEA7821642	TRI 11858	2	TRI_11858_622	C320	SAMEA10944009	PGR	ST - VUR 37	75	0	0	0	0	0	43	0	0	0	0	0	0	0	32	0	0	0	0	0	0	0
SAMEA7821647	SAMEA7821647	TRI 19890	NA	TRI_19890_630	C206	NA	PGR	CARIBO	75	0	0	0	0	0	43	0	0	0	0	0	0	0	32	0	0	0	0	0	0	0
SAMEA7821826	SAMEA7821826	TRI 22389	NA	TRI_22389_824	C3480	NA	PGR	EST-WMRJ 2	75	0	0	0	0	0	43	0	0	0	0	0	0	0	32	0	0	0	0	0	0	0
SAMEA7821939	SAMEA7821939	TRI 8305	NA	TRI_8305_953	C2	NA	PGR	Topaze	75	0	0	0	0	0	43	0	0	0	0	0	0	0	32	0	0	0	0	0	0	0
SAMEA7822049	SAMEA7822049	TRI 11338	NA	TRI_11338_1071	C2164	NA	PGR	Kupa	75	0	0	0	0	0	43	0	0	0	0	0	0	0	32	0	0	0	0	0	0	0
SAMEA7822101	SAMEA7822101	TRI 19778	NA	TRI_19778_1130	C3224	NA	PGR	MAITRE PIERRE	75	0	0	0	0	0	43	0	0	0	0	0	0	0	32	0	0	0	0	0	0	0
SAMEA7822119	SAMEA7822119	B 13	NA	B_13_1148	C118	NA	PGR	Durin	75	0	0	0	0	0	43	0	0	0	0	0	0	0	32	0	0	0	0	0	0	0
SAMEA7822187	SAMEA7822187	TRI 13637	NA	TRI_13637_1217	C2631	NA	PGR	----	75	0	0	0	0	0	43	0	0	0	0	0	0	0	32	0	0	0	0	0	0	0
SAMEA7822255	SAMEA7822255	TRI 6863	NA	TRI_6863_1288	C4520	NA	PGR	Pilote	75	0	0	0	0	0	43	0	0	0	0	0	0	0	32	0	0	0	0	0	0	0
SAMEA7822263	SAMEA7822263	TRI 6846	NA	TRI_6846_1296	C4516	NA	PGR	Aube-Desprez	75	0	0	0	0	0	43	0	0	0	0	0	0	0	32	0	0	0	0	0	0	0
SAMEA7822290	SAMEA7822290	TRI 21284	NA	TRI_21284_1323	C141	NA	PGR	JURA	75	0	0	0	0	0	43	0	0	0	0	0	0	0	32	0	0	0	0	0	0	0
SAMEA7822344	SAMEA7822344	TRI 7693	NA	TRI_7693_1382	C341	NA	PGR	Authari	75	0	0	0	0	0	43	0	0	0	0	0	0	0	32	0	0	0	0	0	0	0
SAMEA7822496	SAMEA7822496	TRI 4890	NA	TRI_4890_1548	C87	NA	PGR	Pax	75	0	0	0	0	0	43	0	0	0	0	0	0	0	32	0	0	0	0	0	0	0
SAMEA7822641	SAMEA7822641	TRI 12931	NA	TRI_12931_1699	C2	NA	PGR	Bounty	75	0	0	0	0	0	43	0	0	0	0	0	0	0	32	0	0	0	0	0	0	0
SAMEA7822651	SAMEA7822651	TRI 11968	NA	TRI_11968_1710	C389	NA	PGR	Marius	75	0	0	0	0	0	43	0	0	0	0	0	0	0	32	0	0	0	0	0	0	0
SAMEA7822778	SAMEA7822778	TRI 7706	NA	TRI_7706_1846	C465	NA	PGR	Turmalin	75	0	0	0	0	0	43	0	0	0	0	0	0	0	32	0	0	0	0	0	0	0
SAMEA7822878	SAMEA7822878	TRI 7707	NA	TRI_7707_1957	C435	NA	PGR	Jubilar	75	0	0	0	0	0	43	0	0	0	0	0	0	0	32	0	0	0	0	0	0	0
SAMEA7822894	SAMEA7822894	TRI 6841	NA	TRI_6841_1978	C4514	NA	PGR	Alba	75	0	0	0	0	0	43	0	0	0	0	0	0	0	32	0	0	0	0	0	0	0
SAMEA7822997	SAMEA7822997	TRI 7802	NA	TRI_7802_2090	C491	NA	PGR	----	75	0	0	0	0	0	43	0	0	0	0	0	0	0	0	0	0	0	0	0	32	0
SAMEA7823038	SAMEA7823038	TRI 14762	2	TRI_14762_2132	C483	SAMEA10943975	PGR	Mission	75	0	0	0	0	0	43	0	0	0	0	0	0	0	32	0	0	0	0	0	0	0
SAMEA7823225	SAMEA7823225	TRI 11251	NA	TRI_11251_2329	C421	NA	PGR	Lapis	75	0	0	0	0	0	43	0	0	0	0	0	0	0	32	0	0	0	0	0	0	0
SAMEA7823488	SAMEA7823488	TRI 5245	NA	TRI_5245_2619	C2	NA	PGR	Cappelle Desprez	75	0	0	0	0	0	43	0	0	0	0	0	0	0	32	0	0	0	0	0	0	0
SAMEA7823496	SAMEA7823496	TRI 23199	NA	TRI_23199_2627	C3606	NA	PGR	ARINA	75	0	0	0	0	0	43	0	0	0	0	0	0	0	32	0	0	0	0	0	0	0
SAMEA7823526	SAMEA7823526	TRI 6886	NA	TRI_6886_2661	C623	NA	PGR	Yga Blondeau	75	0	0	0	0	0	43	0	0	0	0	0	0	0	32	0	0	0	0	0	0	0
SAMEA7823556	SAMEA7823556	TRI 5118	NA	TRI_5118_2692	C571	NA	PGR	Vogels T 42 Weiß Dicht	75	0	0	0	0	0	43	0	0	0	0	0	0	0	32	0	0	0	0	0	0	0
SAMEA7823601	SAMEA7823601	TRI 25193	NA	TRI_25193_2740	C3947	NA	PGR	----	75	0	0	0	0	0	43	0	0	0	0	0	0	0	32	0	0	0	0	0	0	0
SAMEA7823679	SAMEA7823679	TRI 11942	NA	TRI_11942_2820	C320	NA	PGR	Slavia	75	0	0	0	0	0	43	0	0	0	0	0	0	0	32	0	0	0	0	0	0	0
SAMEA7823718	SAMEA7823718	TRI 11297	NA	TRI_11297_2860	C2	NA	PGR	----	75	0	0	0	0	0	50	0	0	0	0	0	25	0	0	0	0	0	0	0	0	0
SAMEA7823756	SAMEA7823756	TRI 9380	NA	TRI_9380_2902	C676	NA	PGR	Demar 4	75	0	0	0	0	0	43	0	0	0	0	0	0	0	32	0	0	0	0	0	0	0
SAMEA7823780	SAMEA7823780	TRI 5133	NA	TRI_5133_2926	C677	NA	PGR	Probus	75	0	0	0	0	0	43	0	0	0	0	0	0	0	32	0	0	0	0	0	0	0
SAMEA7823978	SAMEA7823978	TRI 9989	NA	TRI_9989_3133	C4894	NA	PGR	Rallay	75	0	0	0	0	0	43	0	0	0	0	0	0	0	32	0	0	0	0	0	0	0
SAMEA7824064	SAMEA7824064	TRI 10122	NA	TRI_10122_3224	C663	NA	PGR	Osser	75	0	0	0	0	0	43	0	0	0	0	0	0	0	32	0	0	0	0	0	0	0
SAMEA7824072	SAMEA7824072	TRI 21198	NA	TRI_21198_3232	C2	NA	PGR	KRAFFTS SIEGERLAENDER I	75	0	0	0	0	0	75	0	0	0	0	0	0	0	0	0	0	0	0	0	0	0
SAMEA7824125	SAMEA7824125	TRI 6989	NA	TRI_6989_3290	C194	NA	PGR	Molinel	75	0	0	0	0	0	43	0	0	0	0	0	0	0	32	0	0	0	0	0	0	0
SAMEA7824133	SAMEA7824133	TRI 10156	NA	TRI_10156_3298	C1959	NA	PGR	Flinor	75	0	0	0	0	0	43	0	0	0	0	0	0	0	0	0	0	0	32	0	0	0
SAMEA7824318	SAMEA7824318	TRI 6854	NA	TRI_6854_3504	C2	NA	PGR	Lille-Desprez	75	0	0	0	0	0	43	0	0	0	0	0	0	0	32	0	0	0	0	0	0	0
SAMEA7824500	SAMEA7824500	TRI 11260	NA	TRI_11260_3707	C2150	NA	PGR	Panis	75	0	0	0	0	0	43	0	0	0	0	0	0	0	32	0	0	0	0	0	0	0
SAMEA7824526	SAMEA7824526	TRI 11075	NA	TRI_11075_3737	C537	NA	PGR	Domino	75	0	0	0	0	0	43	0	0	0	0	0	0	0	32	0	0	0	0	0	0	0
SAMEA7824749	SAMEA7824749	TRI 16546	NA	TRI_16546_3999	C2976	NA	PGR	L.P. 10989/80	75	0	0	0	0	0	43	0	0	0	0	0	0	0	32	0	0	0	0	0	0	0
SAMEA7824771	SAMEA7824771	TRI 7893	NA	TRI_7893_4026	C4681	NA	PGR	Primepi	75	0	0	0	0	0	43	0	0	0	0	0	0	0	32	0	0	0	0	0	0	0
SAMEA7824811	SAMEA7824811	TRI 29398	NA	TRI_29398_4072	C4035	NA	PGR	Yinchuan Nr. 1 [vernacular name]	75	0	0	0	0	0	43	0	0	0	0	0	0	0	32	0	0	0	0	0	0	0
SAMEA7824821	SAMEA7824821	TRI 16418	NA	TRI_16418_4082	C2940	NA	PGR	Scipion	75	0	0	0	0	0	43	0	0	0	0	0	0	0	32	0	0	0	0	0	0	0
SAMEA7825015	SAMEA7825015	TRI 10161	NA	TRI_10161_4293	C571	NA	PGR	Promesse	75	0	0	0	0	0	43	0	0	0	0	0	0	0	32	0	0	0	0	0	0	0
SAMEA7825073	SAMEA7825073	TRI 13257	NA	TRI_13257_4353	C2532	NA	PGR	----	75	0	0	0	0	0	42	0	0	0	0	0	0	0	33	0	0	0	0	0	0	0
SAMEA7825424	SAMEA7825424	TRI 19108	NA	TRI_19108_4735	C3123	NA	PGR	JUBILAR	75	0	0	0	0	0	43	0	0	0	0	0	0	0	32	0	0	0	0	0	0	0
SAMEA7825673	SAMEA7825673	TRI 21054	NA	TRI_21054_5003	C851	NA	PGR	KURZSTROHWEIZEN AUS ULTRASCHALLBEHANDLUNG	75	0	0	0	0	0	43	0	0	0	0	0	0	0	32	0	0	0	0	0	0	0
SAMEA7825686	SAMEA7825686	TRI 21096	NA	TRI_21096_5015	C859	NA	PGR	MULTIBRAUN	75	0	0	0	0	0	43	0	0	0	0	0	0	0	32	0	0	0	0	0	0	0
SAMEA7825702	SAMEA7825702	TRI 21140	NA	TRI_21140_5031	C844	NA	PGR	STRENGS MARSCHALL	75	0	0	0	0	0	43	0	0	0	0	0	0	0	32	0	0	0	0	0	0	0
SAMEA7825706	SAMEA7825706	TRI 21152	NA	TRI_21152_5035	C844	NA	PGR	GOLDENER AUEN	75	0	0	0	0	0	43	0	0	0	0	0	0	0	32	0	0	0	0	0	0	0
SAMEA7825813	SAMEA7825813	TRI 21859	NA	TRI_21859_5144	C206	NA	PGR	Okapi	75	0	0	0	0	0	43	0	0	0	0	0	0	0	32	0	0	0	0	0	0	0
SAMEA7825833	SAMEA7825833	TRI 21955	NA	TRI_21955_5165	C3446	NA	PGR	RONOS	75	0	0	0	0	0	43	0	0	0	0	0	0	0	32	0	0	0	0	0	0	0
SAMEA7825834	SAMEA7825834	TRI 21967	NA	TRI_21967_5166	C3449	NA	PGR	EST-EMRJ 4	75	0	0	0	0	0	43	0	0	0	0	0	0	0	32	0	0	0	0	0	0	0
SAMEA7825871	SAMEA7825871	TRI 22346	NA	TRI_22346_5202	C534	NA	PGR	----	75	0	0	0	0	0	43	0	0	0	0	0	0	0	32	0	0	0	0	0	0	0
SAMEA7825887	SAMEA7825887	TRI 22411	NA	TRI_22411_5218	C3484	NA	PGR	EST-E	75	0	0	0	0	0	43	0	0	0	0	0	0	0	32	0	0	0	0	0	0	0
SAMEA7825934	SAMEA7825934	TRI 22650	NA	TRI_22650_5265	C3516	NA	PGR	EST-EWS 3	75	0	0	0	0	0	43	0	0	0	0	0	0	0	32	0	0	0	0	0	0	0
SAMEA7825956	SAMEA7825956	TRI 22756	NA	TRI_22756_5286	C3538	NA	PGR	EST-E	75	0	0	0	0	0	43	0	0	0	0	0	0	0	32	0	0	0	0	0	0	0
SAMEA7825976	SAMEA7825976	TRI 22853	NA	TRI_22853_5306	C638	NA	PGR	WA G 33/99	75	0	0	0	0	0	43	0	0	0	0	0	0	0	32	0	0	0	0	0	0	0
SAMEA7825986	SAMEA7825986	TRI 22878	NA	TRI_22878_5316	C286	NA	PGR	CARISTERN	75	0	0	0	0	0	43	0	0	0	0	0	0	0	32	0	0	0	0	0	0	0
SAMEA7826029	SAMEA7826029	TRI 23205	NA	TRI_23205_5360	C3607	NA	PGR	WA G 11/94	75	0	0	0	0	0	43	0	0	0	0	0	0	0	32	0	0	0	0	0	0	0
SAMEA7826045	SAMEA7826045	TRI 23303	NA	TRI_23303_5376	C3623	NA	PGR	EST-WWR 2	75	0	0	0	0	0	43	0	0	0	0	0	0	0	32	0	0	0	0	0	0	0
SAMEA7826135	SAMEA7826135	TRI 23821	NA	TRI_23821_5473	C2	NA	PGR	BENDELEBENER HARZ	75	0	0	0	0	0	43	0	0	0	0	0	0	0	0	0	0	0	32	0	0	0
SAMEA7826158	SAMEA7826158	TRI 23917	NA	TRI_23917_5495	C3726	NA	PGR	BLANC HATIF CAMBRIER	75	0	0	0	0	0	43	0	0	0	0	0	0	0	32	0	0	0	0	0	0	0
SAMEA7826170	SAMEA7826170	TRI 24024	NA	TRI_24024_5510	C3735	NA	PGR	TAMICO	75	0	0	0	0	0	43	0	0	0	0	0	0	0	32	0	0	0	0	0	0	0
SAMEA7826406	SAMEA7826406	TRI 25047	NA	TRI_25047_5765	C929	NA	PGR	OMAR	75	0	0	0	0	0	43	0	0	0	0	0	0	0	32	0	0	0	0	0	0	0
SAMEA7826467	SAMEA7826467	TRI 25503	NA	TRI_25503_5834	C1	NA	PGR	SPELTOID	75	0	0	32	0	0	43	0	0	0	0	0	0	0	0	0	0	0	0	0	0	0
SAMEA7826532	SAMEA7826532	TRI 27614	NA	TRI_27614_5904	C946	NA	PGR	----	75	0	0	0	0	0	43	0	0	0	0	0	0	0	32	0	0	0	0	0	0	0
SAMEA7826649	SAMEA7826649	TRI 6827	NA	TRI_6827_6024	C945	NA	PGR	Ostka Kazimierska	75	0	0	0	0	0	50	0	0	0	0	0	25	0	0	0	0	0	0	0	0	0
SAMEA7826745	SAMEA7826745	Chiron	2	-	NA	SAMEA10944320	Elite cultivar	NA	75	0	0	0	0	0	43	0	0	0	0	0	0	0	32	0	0	0	0	0	0	0
SAMEA7826758	SAMEA7826758	Estivus	2	-	NA	SAMEA10944434	Elite cultivar	NA	75	0	0	0	0	0	43	0	0	0	0	0	0	0	32	0	0	0	0	0	0	0
SAMEA7826766	SAMEA7826766	Genius	NA	-	NA	NA	Elite cultivar	NA	75	0	0	0	0	75	0	0	0	0	0	0	0	0	0	0	0	0	0	0	0	0
SAMEA7826790	SAMEA7826790	KWSMagic	3	-	NA	SAMEA10944472	Elite cultivar	NA	75	0	0	0	0	0	43	0	0	0	0	0	0	0	32	0	0	0	0	0	0	0
SAMEA7826826	SAMEA7826826	Patras	2	-	NA	SAMEA10944512	Elite cultivar	NA	75	0	0	0	0	0	43	0	0	0	0	0	0	0	32	0	0	0	0	0	0	0
SAMEA7826929	SAMEA7826929	TRI 11834	NA	TRI_11834_6348	C2273	NA	PGR	----	75	0	0	0	0	0	43	0	0	0	32	0	0	0	0	0	0	0	0	0	0	0
SAMEA7827167	SAMEA7827167	TRI 4973	NA	TRI_4973_7333	C2	NA	PGR	Breisgauer Land, Glatter	75	0	0	0	0	0	75	0	0	0	0	0	0	0	0	0	0	0	0	0	0	0
SAMEA7827289	SAMEA7827289	TRI 10100	NA	TRI_10100_7737	C1034	NA	PGR	Val	75	0	0	0	0	0	43	0	0	0	0	0	0	0	32	0	0	0	0	0	0	0
SAMEA7827294	SAMEA7827294	TRI 8339	NA	TRI_8339_7746	C855	NA	PGR	Cama	75	0	0	0	0	0	43	0	0	0	0	0	0	0	32	0	0	0	0	0	0	0
SAMEA7827406	SAMEA7827406	TRI 16012	NA	TRI_16012_7871	C1103	NA	PGR	Galahad	75	0	0	0	0	0	43	0	0	0	0	0	0	0	32	0	0	0	0	0	0	0
SAMEA7827562	SAMEA7827562	TRI 19537	NA	TRI_19537_8029	C1196	NA	PGR	VILMORIN 0049	75	0	0	0	0	0	43	0	0	0	0	0	0	0	32	0	0	0	0	0	0	0
SAMEA7827571	SAMEA7827571	TRI 19514	NA	TRI_19514_8038	C663	NA	PGR	OSSER	75	0	0	0	0	0	43	0	0	0	0	0	0	0	32	0	0	0	0	0	0	0
SAMEA7827616	SAMEA7827616	TRI 19737	NA	TRI_19737_8085	C463	NA	PGR	RENFORT	75	0	0	0	0	0	43	0	0	0	0	0	0	0	32	0	0	0	0	0	0	0
SAMEA7827673	SAMEA7827673	TRI 19916	NA	TRI_19916_8145	C1252	NA	PGR	MONT CALME 268	75	0	0	0	0	0	47	0	0	0	0	0	0	0	0	0	0	28	0	0	0	0
SAMEA7827712	SAMEA7827712	TRI 19805	NA	TRI_19805_8184	C757	NA	PGR	PANTUS	75	0	0	0	0	0	43	0	0	0	0	0	0	0	32	0	0	0	0	0	0	0
SAMEA7827888	SAMEA7827888	TRI 21183	NA	TRI_21183_8371	C33	NA	PGR	ORLANDI	75	0	0	0	0	0	50	0	0	0	0	0	0	0	0	0	25	0	0	0	0	0
SAMEA7827915	SAMEA7827915	TRI 21464	NA	TRI_21464_8401	C73	NA	PGR	MARKUS LICHTI	75	0	0	0	0	0	43	0	0	0	0	0	0	0	32	0	0	0	0	0	0	0
SAMEA7828045	SAMEA7828045	TRI 22213	NA	TRI_22213_8535	C1437	NA	PGR	EST-W	75	0	0	0	0	0	43	0	0	0	0	0	0	0	32	0	0	0	0	0	0	0
SAMEA7828050	SAMEA7828050	TRI 22146	NA	TRI_22146_8540	C118	NA	PGR	MARIS HOBBIT	75	0	0	0	0	0	43	0	0	0	0	0	0	0	32	0	0	0	0	0	0	0
SAMEA7828080	SAMEA7828080	TRI 21940	NA	TRI_21940_8570	C883	NA	PGR	----	75	0	0	0	0	0	43	0	0	0	0	0	0	0	32	0	0	0	0	0	0	0
SAMEA7828150	SAMEA7828150	TRI 22386	NA	TRI_22386_8644	C1487	NA	PGR	TOPAS (HEGE)	75	0	0	0	0	0	43	0	0	0	0	0	0	0	32	0	0	0	0	0	0	0
SAMEA7828152	SAMEA7828152	TRI 23240	NA	TRI_23240_8734	C1533	NA	PGR	CAMINO	75	0	0	0	0	0	43	0	0	0	0	0	0	0	32	0	0	0	0	0	0	0
SAMEA7828202	SAMEA7828202	TRI 22765	NA	TRI_22765_8695	C1514	NA	PGR	ERBACHSHOFER BRAUN	75	0	0	0	0	0	43	0	0	0	0	0	0	0	32	0	0	0	0	0	0	0
SAMEA7828207	SAMEA7828207	TRI 22730	NA	TRI_22730_8700	C1517	NA	PGR	BRETAGNE DEPREZ	75	0	0	0	0	0	43	0	0	0	0	0	0	0	32	0	0	0	0	0	0	0
SAMEA7828231	SAMEA7828231	TRI 23299	NA	TRI_23299_8724	C1526	NA	PGR	ARTUS	75	0	0	0	0	0	43	0	0	0	0	0	0	0	32	0	0	0	0	0	0	0
SAMEA7828241	SAMEA7828241	TRI 23236	NA	TRI_23236_8735	C1534	NA	PGR	HYBRIDE DU JONCQUOIS	75	0	0	0	0	0	43	0	0	0	0	0	0	0	32	0	0	0	0	0	0	0
SAMEA7828243	SAMEA7828243	TRI 23219	NA	TRI_23219_8737	C1536	NA	PGR	JACOBY 2	75	0	0	0	0	0	43	0	0	0	0	0	0	0	32	0	0	0	0	0	0	0
SAMEA7828247	SAMEA7828247	TRI 23216	NA	TRI_23216_8740	C144	NA	PGR	AQUILA	75	0	0	0	0	0	43	0	0	0	0	0	0	0	32	0	0	0	0	0	0	0
SAMEA7828307	SAMEA7828307	TRI 23622	NA	TRI_23622_8801	C1567	NA	PGR	WA G 09/96	75	0	0	0	0	0	43	0	0	0	0	0	0	0	32	0	0	0	0	0	0	0
SAMEA7828377	SAMEA7828377	TRI 23833	NA	TRI_23833_8872	C2	NA	PGR	MOETTINGER	75	0	0	0	0	0	50	0	0	0	0	0	0	0	0	0	0	0	0	0	0	25
SAMEA7828388	SAMEA7828388	TRI 23788	NA	TRI_23788_8883	C33	NA	PGR	ITALIENISCHER FRUEH	75	0	0	0	0	0	49	0	0	0	0	0	0	0	0	0	26	0	0	0	0	0
SAMEA7828392	SAMEA7828392	TRI 23776	NA	TRI_23776_8887	C2	NA	PGR	SALTO	75	0	0	0	0	0	43	0	0	0	0	0	0	0	32	0	0	0	0	0	0	0
SAMEA7828676	SAMEA7828676	TRI 25031	NA	TRI_25031_9183	C465	NA	PGR	TURMALIN	75	0	0	0	0	0	43	0	0	0	0	0	0	0	32	0	0	0	0	0	0	0
SAMEA7830000	SAMEA7830000	Hereward	NA	NA	NA	NA	Elite cultivar	NA	75	0	0	0	0	0	43	0	0	32	0	0	0	0	0	0	0	0	0	0	0	0
SAMEA7830060	SAMEA7830060	Gallant	NA	NA	NA	NA	Elite cultivar	NA	75	0	0	0	0	0	43	0	0	0	0	0	0	0	32	0	0	0	0	0	0	0
SAMEA7830096	SAMEA7830096	Ketchum	NA	NA	NA	NA	Elite cultivar	NA	75	0	0	0	0	0	43	0	0	0	0	0	0	0	32	0	0	0	0	0	0	0
SAMEA7830124	SAMEA7830124	SWHarnesk	NA	NA	NA	NA	Elite cultivar	NA	75	0	0	0	0	0	43	0	0	0	0	0	0	0	32	0	0	0	0	0	0	0
SAMEA7830266	SAMEA7830266	Natula	NA	NA	NA	NA	Elite cultivar	NA	75	0	0	0	0	0	43	0	0	0	0	0	0	0	32	0	0	0	0	0	0	0
SAMEA7830294	SAMEA7830294	Legenda	NA	NA	NA	NA	Elite cultivar	NA	75	0	0	0	0	0	43	0	0	0	0	0	0	0	32	0	0	0	0	0	0	0
SAMEA7830305	SAMEA7830305	Muskat	NA	NA	NA	NA	Elite cultivar	NA	75	0	0	0	0	0	35	0	0	0	0	0	0	0	0	0	0	0	0	0	0	40
SAMEA7830306	SAMEA7830306	H05606	NA	NA	NA	NA	Elite cultivar	NA	75	0	0	0	0	0	43	0	0	0	0	0	0	0	32	0	0	0	0	0	0	0
SAMEA7830356	SAMEA7830356	TRI 10384	4	TRI_10384_3515	C768	SAMEA10944363	PGR	WPM 1.1.3.5.	75	0	0	0	0	0	43	0	0	0	0	0	0	0	32	0	0	0	0	0	0	0
SAMEA7820966	SAMEA7820966	Fregata	NA	NA	NA	NA	Elite cultivar	NA	74	0	0	0	0	0	43	0	0	0	0	0	0	0	0	0	0	0	31	0	0	0
SAMEA7821007	SAMEA7821007	Tower	NA	NA	NA	NA	Elite cultivar	NA	74	0	0	0	0	0	43	0	0	0	0	0	0	0	31	0	0	0	0	0	0	0
SAMEA7821334	SAMEA7821334, SAMEA7829659, SAMEA7829658	TRI 13045	NA	TRI_13045_290	C2480	NA	PGR	----	74	0	0	0	0	0	74	0	0	0	0	0	0	0	0	0	0	0	0	0	0	0
SAMEA7821976	SAMEA7821976	TRI 391	NA	TRI_391_996	C192	NA	PGR	----	74	0	0	0	0	0	43	0	0	0	0	0	0	0	0	0	0	0	31	0	0	0
SAMEA7823224	SAMEA7823224	TRI 6778	NA	TRI_6778_2328	C189	NA	PGR	Lutescens 238	74	0	0	0	0	0	49	0	0	25	0	0	0	0	0	0	0	0	0	0	0	0
SAMEA7823472	SAMEA7823472	TRI 599	NA	TRI_599_2602	C565	NA	PGR	----	74	0	0	0	0	0	74	0	0	0	0	0	0	0	0	0	0	0	0	0	0	0
SAMEA7823489	SAMEA7823489	TRI 1731	NA	TRI_1731_2620	C3073	NA	PGR	----	74	0	0	0	0	0	74	0	0	0	0	0	0	0	0	0	0	0	0	0	0	0
SAMEA7823989	SAMEA7823989	TRI 2336	NA	TRI_2336_3146	C631	NA	PGR	Sampo	74	0	0	0	0	0	74	0	0	0	0	0	0	0	0	0	0	0	0	0	0	0
SAMEA7824124	SAMEA7824124	TRI 19772	NA	TRI_19772_3289	C585	NA	PGR	RESTAURACAO	74	0	0	0	0	0	74	0	0	0	0	0	0	0	0	0	0	0	0	0	0	0
SAMEA7824951	SAMEA7824951	TRI 21064	NA	TRI_21064_4226	C3316	NA	PGR	CRASS 7-61	74	0	0	0	0	0	43	31	0	0	0	0	0	0	0	0	0	0	0	0	0	0
SAMEA7826067	SAMEA7826067	TRI 23546	NA	TRI_23546_5400	C3641	NA	PGR	KLEIN COMETA	74	0	0	0	0	0	49	0	0	0	25	0	0	0	0	0	0	0	0	0	0	0
SAMEA7826610	SAMEA7826610	TRI 1751	NA	TRI_1751_5984	C514	NA	PGR	----	74	0	0	0	0	0	41	0	0	0	0	0	0	0	0	0	0	0	33	0	0	0
SAMEA7827008	SAMEA7827008	TRI 6795	NA	TRI_6795_6468	C491	NA	PGR	Chulygo Mestnaja	74	0	0	0	0	0	74	0	0	0	0	0	0	0	0	0	0	0	0	0	0	0
SAMEA7827219	SAMEA7827219	TRI 9370	NA	TRI_9370_7386	C63	NA	PGR	Autonomia B	74	0	0	0	25	0	49	0	0	0	0	0	0	0	0	0	0	0	0	0	0	0
SAMEA7827988	SAMEA7827988	TRI 21819	NA	TRI_21819_8478	C729	NA	PGR	BIELA KOKA	74	0	0	0	0	0	74	0	0	0	0	0	0	0	0	0	0	0	0	0	0	0
SAMEA7828628	SAMEA7828628	TRI 24762	NA	TRI_24762_9131	C1733	NA	PGR	ZMUDKA 147	74	0	0	27	0	0	0	0	0	0	0	0	0	0	0	0	0	0	0	0	0	47
SAMEA7828717	SAMEA7828717	TRI 24969	NA	TRI_24969_9228	C973	NA	PGR	NS 4R	74	0	0	0	0	0	49	0	0	0	0	0	0	0	25	0	0	0	0	0	0	0
SAMEA7830159	SAMEA7830159	Tower	NA	NA	NA	NA	Elite cultivar	NA	74	0	0	0	0	0	43	0	0	0	0	0	0	0	31	0	0	0	0	0	0	0
SAMEA7821759	SAMEA7821759	TRI 19589	NA	TRI_19589_747	C245	NA	PGR	MAKSIMIR KRISANCE III	73	0	0	0	0	0	40	0	0	0	0	0	0	0	33	0	0	0	0	0	0	0
SAMEA7822212	SAMEA7822212	TRI 9993	1	TRI_9993_1243	C419	SAMEA10944106	PGR	Rustique	73	0	0	38	0	0	35	0	0	0	0	0	0	0	0	0	0	0	0	0	0	0
SAMEA7825262	SAMEA7825262	TRI 15906	NA	TRI_15906_4558	C802	NA	PGR	Cloches 27	73	0	0	0	0	0	25	48	0	0	0	0	0	0	0	0	0	0	0	0	0	0
SAMEA7825318	SAMEA7825318	TRI 16506	NA	TRI_16506_4617	C2969	NA	PGR	----	73	0	0	0	0	0	41	0	0	0	0	0	0	0	32	0	0	0	0	0	0	0
SAMEA7826637	SAMEA7826637	TRI 7062	NA	TRI_7062_6011	C4561	NA	PGR	Vilmorin Bon Fermier	73	0	0	0	0	36	37	0	0	0	0	0	0	0	0	0	0	0	0	0	0	0
SAMEA7828375	SAMEA7828375	TRI 23841	NA	TRI_23841_8870	C1604	NA	PGR	GENERAL	73	0	0	0	0	0	43	0	0	0	0	0	0	0	30	0	0	0	0	0	0	0
SAMEA7828571	SAMEA7828571	TRI 28908	NA	TRI_28908_9073	C1707	NA	PGR	KAUZ	73	0	0	0	0	0	43	0	0	0	0	0	0	0	30	0	0	0	0	0	0	0
SAMEA7828718	SAMEA7828718	TRI 24965	NA	TRI_24965_9229	C1789	NA	PGR	BLONDEAU RUDEST	73	0	0	30	0	0	43	0	0	0	0	0	0	0	0	0	0	0	0	0	0	0
SAMEA7830082	SAMEA7830082	Hereward	NA	NA	NA	NA	Elite cultivar	NA	73	0	0	0	0	0	43	0	0	30	0	0	0	0	0	0	0	0	0	0	0	0
SAMEA7830114	SAMEA7830114	Torrild	NA	NA	NA	NA	Elite cultivar	NA	73	0	0	0	0	0	43	0	0	0	0	0	0	0	0	0	0	0	0	0	0	30
SAMEA7820952	SAMEA7820952	SWHurtig	NA	NA	NA	NA	Elite cultivar	NA	72	0	0	0	0	0	35	0	0	0	0	0	0	0	0	0	0	0	0	0	0	37
SAMEA7821680	SAMEA7821680	B 6	NA	B_6_676	C1910	NA	PGR	Minister Dwarf	72	0	0	0	29	0	43	0	0	0	0	0	0	0	0	0	0	0	0	0	0	0
SAMEA7822566	SAMEA7822566	TRI 7797	NA	TRI_7797_1624	C4650	NA	PGR	Eno	72	0	0	0	0	29	43	0	0	0	0	0	0	0	0	0	0	0	0	0	0	0
SAMEA7822956	SAMEA7822956	TRI 29467	NA	TRI_29467_2047	C4041	NA	PGR	Creativ	72	0	0	0	29	0	43	0	0	0	0	0	0	0	0	0	0	0	0	0	0	0
SAMEA7823885	SAMEA7823885	TRI 117	NA	TRI_117_3034	C2	NA	PGR	Panzer III	72	0	0	0	0	0	43	0	0	0	0	0	0	0	0	0	0	0	0	0	29	0
SAMEA7823890	SAMEA7823890	TRI 8303	NA	TRI_8303_3040	C4781	NA	PGR	Lutece	72	0	0	0	0	0	40	0	0	0	0	0	0	0	32	0	0	0	0	0	0	0
SAMEA7824487	SAMEA7824487	TRI 9655	NA	TRI_9655_3691	C724	NA	PGR	59 AF. 223	72	29	0	0	0	0	43	0	0	0	0	0	0	0	0	0	0	0	0	0	0	0
SAMEA7825010	SAMEA7825010	TRI 11723	NA	TRI_11723_4288	C2	NA	PGR	----	72	0	0	0	29	0	43	0	0	0	0	0	0	0	0	0	0	0	0	0	0	0
SAMEA7825033	SAMEA7825033	TRI 13029	NA	TRI_13029_4314	C2474	NA	PGR	----	72	0	0	0	0	43	29	0	0	0	0	0	0	0	0	0	0	0	0	0	0	0
SAMEA7826013	SAMEA7826013	TRI 23061	NA	TRI_23061_5343	C3588	NA	PGR	ARBER	72	0	0	0	0	0	43	0	0	0	0	0	0	0	0	0	0	0	29	0	0	0
SAMEA7826717	SAMEA7826717	Ambello	NA	-	NA	NA	Elite cultivar	NA	72	0	0	0	29	0	43	0	0	0	0	0	0	0	0	0	0	0	0	0	0	0
SAMEA7826730	SAMEA7826730	Benchmark	3	-	NA	SAMEA10944416	Elite cultivar	NA	72	0	0	0	29	0	43	0	0	0	0	0	0	0	0	0	0	0	0	0	0	0
SAMEA7826731	SAMEA7826731	Bergamo	NA	-	NA	NA	Elite cultivar	NA	72	0	0	0	29	0	43	0	0	0	0	0	0	0	0	0	0	0	0	0	0	0
SAMEA7826776	SAMEA7826776	Impression	3	-	NA	SAMEA10944454	Elite cultivar	NA	72	0	0	0	29	0	43	0	0	0	0	0	0	0	0	0	0	0	0	0	0	0
SAMEA7826788	SAMEA7826788	KWSGymnast	3	-	NA	SAMEA10944470	Elite cultivar	NA	72	0	0	0	29	0	43	0	0	0	0	0	0	0	0	0	0	0	0	0	0	0
SAMEA7826791	SAMEA7826791	KWSMilaneco	2	-	NA	SAMEA10944473	Elite cultivar	NA	72	0	0	0	29	0	43	0	0	0	0	0	0	0	0	0	0	0	0	0	0	0
SAMEA7826792	SAMEA7826792	KWSMontana	2	-	NA	SAMEA10944474	Elite cultivar	NA	72	0	0	0	29	0	43	0	0	0	0	0	0	0	0	0	0	0	0	0	0	0
SAMEA7826801	SAMEA7826801	Linus	3	-	NA	SAMEA10944485	Elite cultivar	NA	72	0	0	0	29	0	43	0	0	0	0	0	0	0	0	0	0	0	0	0	0	0
SAMEA7826809	SAMEA7826809	Mentor	3	-	NA	SAMEA10944492	Elite cultivar	NA	72	0	0	0	29	0	43	0	0	0	0	0	0	0	0	0	0	0	0	0	0	0
SAMEA7826810	SAMEA7826810	Mescal	3	-	NA	SAMEA10944332	Elite cultivar	NA	72	0	0	0	29	0	43	0	0	0	0	0	0	0	0	0	0	0	0	0	0	0
SAMEA7826813	SAMEA7826813	Moschus	NA	-	NA	NA	Elite cultivar	NA	72	0	0	0	29	0	43	0	0	0	0	0	0	0	0	0	0	0	0	0	0	0
SAMEA7826817	SAMEA7826817	Norin	3	-	NA	SAMEA10944505	Elite cultivar	NA	72	0	0	0	29	0	43	0	0	0	0	0	0	0	0	0	0	0	0	0	0	0
SAMEA7826821	SAMEA7826821	Opal	NA	-	NA	NA	Elite cultivar	NA	72	0	0	0	29	0	43	0	0	0	0	0	0	0	0	0	0	0	0	0	0	0
SAMEA7826823	SAMEA7826823	Oxal	3	-	NA	SAMEA10944508	Elite cultivar	NA	72	0	0	0	29	0	43	0	0	0	0	0	0	0	0	0	0	0	0	0	0	0
SAMEA7826830	SAMEA7826830	Ponticus	2	-	NA	SAMEA10944514	Elite cultivar	NA	72	0	0	0	29	0	43	0	0	0	0	0	0	0	0	0	0	0	0	0	0	0
SAMEA7826839	SAMEA7826839	RibbeckPZO	3	-	NA	SAMEA10944520	Elite cultivar	NA	72	0	0	0	29	0	43	0	0	0	0	0	0	0	0	0	0	0	0	0	0	0
SAMEA7826859	SAMEA7826859	Tuerkis	NA	-	NA	NA	Elite cultivar	NA	72	0	0	0	29	0	43	0	0	0	0	0	0	0	0	0	0	0	0	0	0	0
SAMEA7826865	SAMEA7826865	TRI 10384	NA	TRI_10384_6243	C768	NA	PGR	WPM 1.1.3.5.	72	0	0	0	29	0	43	0	0	0	0	0	0	0	0	0	0	0	0	0	0	0
SAMEA7830022	SAMEA7830022	SWHurtig	NA	NA	NA	NA	Elite cultivar	NA	72	0	0	0	0	0	35	0	0	0	0	0	0	0	0	0	0	0	0	0	0	37
SAMEA7830113	SAMEA7830113	P05312	NA	NA	NA	NA	Elite cultivar	NA	72	0	0	0	29	0	43	0	0	0	0	0	0	0	0	0	0	0	0	0	0	0
SAMEA7822490	SAMEA7822490	TRI 12014	NA	TRI_12014_1543	C74	NA	PGR	----	71	0	0	0	0	34	37	0	0	0	0	0	0	0	0	0	0	0	0	0	0	0
SAMEA7823681	SAMEA7823681	TRI 21861	NA	TRI_21861_2822	C2	NA	PGR	SUN	71	0	0	36	0	0	35	0	0	0	0	0	0	0	0	0	0	0	0	0	0	0
SAMEA7824178	SAMEA7824178	TRI 1171	NA	TRI_1171_3345	C2	NA	PGR	Hohenheimer Sopotka So 4	71	0	0	28	0	0	43	0	0	0	0	0	0	0	0	0	0	0	0	0	0	0
SAMEA7824547	SAMEA7824547	TRI 6750	NA	TRI_6750_3759	C437	NA	PGR	Bol-Bugda	71	0	0	35	0	0	36	0	0	0	0	0	0	0	0	0	0	0	0	0	0	0
SAMEA7825108	SAMEA7825108	TRI 13498	NA	TRI_13498_4391	C2589	NA	PGR	----	71	0	0	0	0	0	0	0	0	0	0	0	0	0	0	0	0	0	71	0	0	0
SAMEA7825545	SAMEA7825545	TRI 19798	NA	TRI_19798_4872	C3230	NA	PGR	MINHARDI	71	0	0	0	0	0	43	0	0	28	0	0	0	0	0	0	0	0	0	0	0	0
SAMEA7826121	SAMEA7826121	TRI 23751	NA	TRI_23751_5456	C939	NA	PGR	----	71	0	0	0	0	0	43	0	0	0	0	0	0	0	28	0	0	0	0	0	0	0
SAMEA7826603	SAMEA7826603	TRI 4851	NA	TRI_4851_5977	C168	NA	PGR	Kuhnows Deutscher Manitoba	71	0	0	0	0	0	43	0	0	0	0	0	0	0	0	0	0	0	0	0	28	0
SAMEA7822917	SAMEA7822917	TRI 9354	NA	TRI_9354_2004	C4800	NA	PGR	Nr. 41 [breeder's line]	70	0	0	0	0	0	43	0	0	0	0	0	0	0	0	0	27	0	0	0	0	0
SAMEA7824504	SAMEA7824504	TRI 4606	NA	TRI_4606_3712	C295	NA	PGR	----	70	0	0	35	0	0	35	0	0	0	0	0	0	0	0	0	0	0	0	0	0	0
SAMEA7824789	SAMEA7824789	TRI 6899	NA	TRI_6899_4048	C4531	NA	PGR	Sillon d Or	70	0	0	0	0	0	37	0	0	0	0	0	0	0	33	0	0	0	0	0	0	0
SAMEA7825345	SAMEA7825345	TRI 16721	NA	TRI_16721_4649	C3007	NA	PGR	----	70	0	0	0	0	0	42	0	0	28	0	0	0	0	0	0	0	0	0	0	0	0
SAMEA7828105	SAMEA7828105	TRI 22634	NA	TRI_22634_8598	C1	NA	PGR	CHRISTIAN	70	0	0	0	0	0	43	0	0	0	27	0	0	0	0	0	0	0	0	0	0	0
SAMEA7830108	SAMEA7830108	Ares	NA	NA	NA	NA	Elite cultivar	NA	70	0	0	35	0	0	35	0	0	0	0	0	0	0	0	0	0	0	0	0	0	0
SAMEA7830257	SAMEA7830257	CPBTW130	NA	NA	NA	NA	Elite cultivar	NA	70	0	0	0	0	0	35	0	0	0	35	0	0	0	0	0	0	0	0	0	0	0
SAMEA7820997	SAMEA7820997	Timber	NA	NA	NA	NA	Elite cultivar	NA	69	0	0	34	0	0	35	0	0	0	0	0	0	0	0	0	0	0	0	0	0	0
SAMEA7821147	SAMEA7821147, SAMEA7829303, SAMEA7829302	TRI 25001	NA	TRI_25001_89	C123	NA	PGR	WIKA	69	0	0	0	0	0	43	0	0	0	26	0	0	0	0	0	0	0	0	0	0	0
SAMEA7821920	SAMEA7821920	TRI 7439	NA	TRI_7439_932	C249	NA	PGR	Hivernal	69	0	0	0	0	0	43	0	0	0	0	0	0	0	0	0	26	0	0	0	0	0
SAMEA7823699	SAMEA7823699	TRI 21340	NA	TRI_21340_2841	C3364	NA	PGR	GEMBLOUX	69	0	0	0	0	0	43	0	0	0	26	0	0	0	0	0	0	0	0	0	0	0
SAMEA7823833	SAMEA7823833	TRI 12771	NA	TRI_12771_2981	C2402	NA	PGR	----	69	0	0	0	0	0	38	0	0	31	0	0	0	0	0	0	0	0	0	0	0	0
SAMEA7823933	SAMEA7823933	TRI 7919	NA	TRI_7919_3085	C4693	NA	PGR	Sambo	69	0	0	0	0	0	43	0	0	0	0	0	0	0	0	0	26	0	0	0	0	0
SAMEA7824172	SAMEA7824172	TRI 4672	NA	TRI_4672_3339	C643	NA	PGR	Biala B	69	0	0	0	0	0	43	0	0	0	0	26	0	0	0	0	0	0	0	0	0	0
SAMEA7824446	SAMEA7824446	TRI 19773	NA	TRI_19773_3646	C747	NA	PGR	GIROLAMO CARUSO	69	0	0	0	0	0	37	0	0	0	0	0	0	0	32	0	0	0	0	0	0	0
SAMEA7824604	SAMEA7824604	TRI 22631	NA	TRI_22631_3833	C3511	NA	PGR	HEIL'S DICKKOPF	69	0	0	34	0	0	35	0	0	0	0	0	0	0	0	0	0	0	0	0	0	0
SAMEA7824964	SAMEA7824964	TRI 10154	NA	TRI_10154_4240	C637	NA	PGR	Etendard	69	0	0	0	0	0	43	0	0	0	0	0	0	0	0	0	26	0	0	0	0	0
SAMEA7826806	SAMEA7826806	Matrix	2	-	NA	SAMEA10944491	Elite cultivar	NA	69	0	0	0	0	0	43	0	0	0	26	0	0	0	0	0	0	0	0	0	0	0
SAMEA7826988	SAMEA7826988	TRI 5199	NA	TRI_5199_6444	C823	NA	PGR	Brucker Harrachweizen	69	0	26	0	0	0	43	0	0	0	0	0	0	0	0	0	0	0	0	0	0	0
SAMEA7827325	SAMEA7827325	TRI 16014	NA	TRI_16014_7870	C835	NA	PGR	Obelisk	69	0	0	26	0	0	43	0	0	0	0	0	0	0	0	0	0	0	0	0	0	0
SAMEA7827477	SAMEA7827477	TRI 16533	NA	TRI_16533_7943	C1148	NA	PGR	----	69	0	0	0	0	44	0	0	0	0	0	0	0	0	0	0	25	0	0	0	0	0
SAMEA7827499	SAMEA7827499	TRI 18250	NA	TRI_18250_7965	C1161	NA	PGR	----	69	0	0	25	0	0	44	0	0	0	0	0	0	0	0	0	0	0	0	0	0	0
SAMEA7827613	SAMEA7827613	TRI 19742	NA	TRI_19742_8082	C688	NA	PGR	VILMORIN GROS BLE	69	0	0	0	0	0	37	0	0	0	0	0	0	0	32	0	0	0	0	0	0	0
SAMEA7827730	SAMEA7827730	TRI 19758	NA	TRI_19758_8202	C1283	NA	PGR	VILMORINS 27	69	0	0	0	0	0	43	0	0	26	0	0	0	0	0	0	0	0	0	0	0	0
SAMEA7827951	SAMEA7827951	TRI 21357	NA	TRI_21357_8439	C2	NA	PGR	ERCHINGER DICKKOPF	69	0	0	0	0	0	43	0	0	0	0	0	0	0	0	0	0	0	0	26	0	0
SAMEA7828114	SAMEA7828114	TRI 22607	NA	TRI_22607_8607	C1475	NA	PGR	KSIEZNA ELEONORA	69	0	0	0	0	0	43	0	0	0	0	0	0	0	0	0	26	0	0	0	0	0
SAMEA7828430	SAMEA7828430	TRI 24292	NA	TRI_24292_9021	C1678	NA	PGR	PEGANI	69	0	0	34	0	0	35	0	0	0	0	0	0	0	0	0	0	0	0	0	0	0
SAMEA7828792	SAMEA7828792	TRI 25782	NA	TRI_25782_9308	C32	NA	PGR	HEINES 3973/58	69	0	0	0	0	0	43	0	0	26	0	0	0	0	0	0	0	0	0	0	0	0
SAMEA7830093	SAMEA7830093	Mikon	NA	NA	NA	NA	Elite cultivar	NA	69	0	0	0	0	0	43	0	0	26	0	0	0	0	0	0	0	0	0	0	0	0
SAMEA7830122	SAMEA7830122	Corsaire	NA	NA	NA	NA	Elite cultivar	NA	69	0	0	37	0	0	0	0	0	0	0	0	0	0	0	0	0	0	32	0	0	0
SAMEA7830250	SAMEA7830250	Fridolin	NA	NA	NA	NA	Elite cultivar	NA	69	0	0	0	0	0	35	0	0	0	0	0	0	0	0	0	0	0	0	0	0	34
SAMEA7830377	SAMEA7830377	TRI 7450	NA	TRI_7450_2825	C637	NA	PGR	Akatsukikomugi	69	0	0	0	0	0	43	0	0	0	0	0	0	0	0	0	26	0	0	0	0	0
SAMEA7821382	SAMEA7821382, SAMEA7829007, SAMEA7829006	TRI 7692	2	TRI_7692_343	C141	SAMEA10944031	PGR	Jura	68	0	0	0	0	0	43	0	0	0	0	0	0	0	25	0	0	0	0	0	0	0
SAMEA7821815	SAMEA7821815	TRI 9653	NA	TRI_9653_811	C4844	NA	PGR	Neuhof Nr. 1	68	0	25	0	0	0	43	0	0	0	0	0	0	0	0	0	0	0	0	0	0	0
SAMEA7823174	SAMEA7823174	TRI 21059	NA	TRI_21059_2275	C3315	NA	PGR	LANGS TRAUBLINGER BRAUN	68	0	0	25	0	0	43	0	0	0	0	0	0	0	0	0	0	0	0	0	0	0
SAMEA7823436	SAMEA7823436	TRI 19729	1	TRI_19729_2565	C3213	SAMEA10944012	PGR	PADEIRA	68	27	0	0	0	0	41	0	0	0	0	0	0	0	0	0	0	0	0	0	0	0
SAMEA7824406	SAMEA7824406	TRI 23330	NA	TRI_23330_3600	C3627	NA	PGR	SEVERIN	68	0	0	25	0	0	43	0	0	0	0	0	0	0	0	0	0	0	0	0	0	0
SAMEA7824685	SAMEA7824685	TRI 12918	NA	TRI_12918_3927	C282	NA	PGR	Potaissa	68	0	25	0	0	0	43	0	0	0	0	0	0	0	0	0	0	0	0	0	0	0
SAMEA7825842	SAMEA7825842	TRI 22002	NA	TRI_22002_5174	C3454	NA	PGR	Oklahoma STW 597739	68	0	25	0	0	0	43	0	0	0	0	0	0	0	0	0	0	0	0	0	0	0
SAMEA7825917	SAMEA7825917	TRI 22590	NA	TRI_22590_5248	C3502	NA	PGR	POOK	68	0	0	0	0	0	43	0	0	0	0	0	0	0	0	0	0	0	25	0	0	0
SAMEA7826305	SAMEA7826305	TRI 24657	NA	TRI_24657_5656	C3842	NA	PGR	AMERIKANISCHER WINTERWEIZEN	68	0	25	0	0	0	43	0	0	0	0	0	0	0	0	0	0	0	0	0	0	0
SAMEA7826486	SAMEA7826486	TRI 25746	NA	TRI_25746_5855	C126	NA	PGR	SVALOEFS GLUTEN	68	0	0	25	0	0	43	0	0	0	0	0	0	0	0	0	0	0	0	0	0	0
SAMEA7826596	SAMEA7826596	TRI 4245	NA	TRI_4245_5970	C2	NA	PGR	Weibulls Standard II	68	0	0	25	0	0	43	0	0	0	0	0	0	0	0	0	0	0	0	0	0	0
SAMEA7827237	SAMEA7827237	TRI 3777	NA	TRI_3777_7404	C4118	NA	PGR	----	68	0	0	0	0	0	35	0	33	0	0	0	0	0	0	0	0	0	0	0	0	0
SAMEA7827387	SAMEA7827387	TRI 16393	NA	TRI_16393_7851	C1088	NA	PGR	Apexal	68	0	25	0	0	0	43	0	0	0	0	0	0	0	0	0	0	0	0	0	0	0
SAMEA7828071	SAMEA7828071	TRI 21984	NA	TRI_21984_8561	C1450	NA	PGR	EST-EMRJ 2	68	0	0	0	0	0	43	0	0	0	0	0	0	0	0	0	25	0	0	0	0	0
SAMEA7828570	SAMEA7828570	TRI 24580	NA	TRI_24580_9072	C1706	NA	PGR	STRICKHOF X JOHANNSEN	68	0	0	0	0	0	68	0	0	0	0	0	0	0	0	0	0	0	0	0	0	0
SAMEA7828730	SAMEA7828730	TRI 25285	NA	TRI_25285_9242	C386	NA	PGR	LUENEBURGER KOLBEN	68	0	0	25	0	0	43	0	0	0	0	0	0	0	0	0	0	0	0	0	0	0
SAMEA7830256	SAMEA7830256	P06079	NA	NA	NA	NA	Elite cultivar	NA	68	0	0	25	0	0	43	0	0	0	0	0	0	0	0	0	0	0	0	0	0	0
SAMEA7820936	SAMEA7820936	Lona	NA	NA	NA	NA	Elite cultivar	NA	67	0	0	31	0	36	0	0	0	0	0	0	0	0	0	0	0	0	0	0	0	0
SAMEA7820943	SAMEA7820943	Korweta	NA	NA	NA	NA	Elite cultivar	NA	67	0	0	0	0	67	0	0	0	0	0	0	0	0	0	0	0	0	0	0	0	0
SAMEA7823763	SAMEA7823763	TRI 11070	NA	TRI_11070_2909	C2105	NA	PGR	Ardent	67	0	0	0	0	0	35	0	0	0	0	0	0	0	32	0	0	0	0	0	0	0
SAMEA7824109	SAMEA7824109	TRI 19755	NA	TRI_19755_3272	C3220	NA	PGR	AISNE	67	0	0	0	0	0	35	0	0	0	0	0	0	0	32	0	0	0	0	0	0	0
SAMEA7824728	SAMEA7824728	TRI 9679	NA	TRI_9679_3972	C4851	NA	PGR	Maris Ranger	67	0	0	0	0	0	35	0	0	0	0	0	0	0	32	0	0	0	0	0	0	0
SAMEA7825441	SAMEA7825441	TRI 19449	NA	TRI_19449_4754	C3143	NA	PGR	MUCABA II	67	0	0	0	0	0	35	0	0	0	0	0	0	0	32	0	0	0	0	0	0	0
SAMEA7825841	SAMEA7825841	TRI 21998	NA	TRI_21998_5173	C3453	NA	PGR	ABS-J	67	0	0	0	0	0	35	0	0	0	0	0	0	0	32	0	0	0	0	0	0	0
SAMEA7826097	SAMEA7826097	TRI 23658	NA	TRI_23658_5430	C3668	NA	PGR	MILAN	67	0	0	0	0	0	35	0	0	0	0	0	0	0	32	0	0	0	0	0	0	0
SAMEA7826206	SAMEA7826206	TRI 24177	NA	TRI_24177_5550	C3772	NA	PGR	ROUX DE CHAMPIGNY	67	0	0	0	0	0	0	35	0	0	0	0	0	0	32	0	0	0	0	0	0	0
SAMEA7826355	SAMEA7826355	TRI 24818	NA	TRI_24818_5708	C3874	NA	PGR	PROBSTDORFER ST.22	67	0	0	0	0	0	35	0	0	0	0	0	0	0	32	0	0	0	0	0	0	0
SAMEA7826377	SAMEA7826377	TRI 24911	NA	TRI_24911_5733	C3891	NA	PGR	BARBINGER BRAUN	67	0	0	0	0	0	0	0	67	0	0	0	0	0	0	0	0	0	0	0	0	0
SAMEA7827170	SAMEA7827170	TRI 11861	NA	TRI_11861_7336	C2283	NA	PGR	HE 270/122	67	0	0	0	0	0	42	0	0	0	0	0	0	0	25	0	0	0	0	0	0	0
SAMEA7827732	SAMEA7827732	TRI 19751	NA	TRI_19751_8205	C2	NA	PGR	CAPPELLE DESPREZ	67	0	0	0	0	0	35	0	0	0	0	0	0	0	32	0	0	0	0	0	0	0
SAMEA7828438	SAMEA7828438	TRI 24103	NA	TRI_24103_8935	C1639	NA	PGR	POSTELBERGER ST.19	67	0	0	0	0	0	35	0	0	0	0	0	0	0	32	0	0	0	0	0	0	0
SAMEA7830014	SAMEA7830014	Ketchum	NA	NA	NA	NA	Elite cultivar	NA	67	0	0	0	0	0	35	0	0	0	0	0	0	0	32	0	0	0	0	0	0	0
SAMEA7830167	SAMEA7830167	P06079	NA	NA	NA	NA	Elite cultivar	NA	67	0	0	0	0	0	35	0	0	0	0	0	0	0	0	0	0	0	0	0	0	32
SAMEA7830184	SAMEA7830184	Alchemy	NA	NA	NA	NA	Elite cultivar	NA	67	0	0	27	0	0	40	0	0	0	0	0	0	0	0	0	0	0	0	0	0	0
SAMEA7821051	SAMEA7821051	Renan	NA	NA	NA	NA	Elite cultivar	NA	66	0	0	0	0	0	40	0	0	0	0	0	0	0	26	0	0	0	0	0	0	0
SAMEA7821164	SAMEA7821164, SAMEA7828951, SAMEA7828950	TRI 8304	1	TRI_8304_105	C4782	SAMEA10944102	PGR	Pascal	66	0	0	0	0	0	33	0	0	0	0	0	0	0	33	0	0	0	0	0	0	0
SAMEA7821362	SAMEA7821362, SAMEA7829804, SAMEA7829803	TRI 6451	NA	TRI_6451_320	C4378	NA	PGR	----	66	0	0	0	0	0	0	0	0	0	0	35	0	0	0	0	31	0	0	0	0	0
SAMEA7821415	SAMEA7821415, SAMEA7829393, SAMEA7829392	TRI 22865	NA	TRI_22865_379	C108	NA	PGR	THUNSTALL	66	0	0	0	0	26	40	0	0	0	0	0	0	0	0	0	0	0	0	0	0	0
SAMEA7822276	SAMEA7822276	TRI 11238	NA	TRI_11238_1309	C385	NA	PGR	Polesskaja 70	66	0	0	38	0	0	28	0	0	0	0	0	0	0	0	0	0	0	0	0	0	0
SAMEA7826639	SAMEA7826639	TRI 6690	NA	TRI_6690_6014	C124	NA	PGR	----	66	0	0	0	37	0	0	0	0	29	0	0	0	0	0	0	0	0	0	0	0	0
SAMEA7827030	SAMEA7827030	TRI 10374	NA	TRI_10374_6496	C61	NA	PGR	Bezostaja Rannjaja	66	0	0	0	0	0	0	0	66	0	0	0	0	0	0	0	0	0	0	0	0	0
SAMEA7827240	SAMEA7827240	TRI 1473	NA	TRI_1473_7408	C654	NA	PGR	----	66	0	0	35	0	0	0	0	0	0	0	0	0	0	0	0	0	0	31	0	0	0
SAMEA7830202	SAMEA7830202	Tulsa	NA	NA	NA	NA	Elite cultivar	NA	66	0	0	0	0	0	30	0	0	0	0	0	0	0	0	0	0	0	36	0	0	0
SAMEA7830209	SAMEA7830209	Striker	NA	NA	NA	NA	Elite cultivar	NA	66	0	0	0	0	0	0	0	0	35	0	0	0	0	0	0	0	0	0	0	0	31
SAMEA7830220	SAMEA7830220	Hyperion	NA	NA	NA	NA	Elite cultivar	NA	66	0	0	0	0	0	38	0	0	28	0	0	0	0	0	0	0	0	0	0	0	0
SAMEA7821494	SAMEA7821494, SAMEA7829935, SAMEA7829934	TRI 10170	0	TRI_10170_460	C17	SAMEA10943962	PGR	Nudif TP 3	65	0	0	0	0	0	0	0	0	0	0	0	0	0	0	65	0	0	0	0	0	0
SAMEA7822099	SAMEA7822099	TRI 21098	NA	TRI_21098_1128	C304	NA	PGR	DIRECTEUR DE JOURNEE	65	0	0	0	0	0	33	0	0	0	0	0	0	0	0	0	0	0	32	0	0	0
SAMEA7822583	SAMEA7822583	TRI 6865	NA	TRI_6865_1641	C4522	NA	PGR	Poncheau	65	0	0	0	0	0	33	0	0	0	0	0	0	0	32	0	0	0	0	0	0	0
SAMEA7822720	SAMEA7822720	TRI 7432	1	TRI_7432_1784	C4611	SAMEA10944073	PGR	Erla Kolben	65	0	0	0	0	0	33	0	0	0	0	0	0	0	32	0	0	0	0	0	0	0
SAMEA7822924	SAMEA7822924	B 82	NA	B_82_2010	C512	NA	PGR	Centurk	65	0	0	0	0	0	33	0	0	0	0	0	0	0	32	0	0	0	0	0	0	0
SAMEA7824795	SAMEA7824795	TRI 16463	NA	TRI_16463_4053	C2954	NA	PGR	----	65	0	0	35	0	0	30	0	0	0	0	0	0	0	0	0	0	0	0	0	0	0
SAMEA7826056	SAMEA7826056	TRI 23430	NA	TRI_23430_5386	C3629	NA	PGR	VJATSKAJA 4	65	0	0	34	0	0	0	0	0	0	0	0	0	0	0	0	0	0	31	0	0	0
SAMEA7826197	SAMEA7826197	TRI 24130	NA	TRI_24130_5541	C2	NA	PGR	VILMORIN BON MOULIN	65	0	0	35	0	0	0	0	0	0	0	0	0	0	0	0	0	0	0	0	0	30
SAMEA7826291	SAMEA7826291	TRI 24592	NA	TRI_24592_5641	C49	NA	PGR	STOLLS LANGER DICKKOPF	65	0	0	0	0	0	35	0	0	30	0	0	0	0	0	0	0	0	0	0	0	0
SAMEA7826469	SAMEA7826469	TRI 25507	NA	TRI_25507_5836	C3971	NA	PGR	----	65	0	32	0	0	33	0	0	0	0	0	0	0	0	0	0	0	0	0	0	0	0
SAMEA7827098	SAMEA7827098	TRI 7727	NA	TRI_7727_7256	C599	NA	PGR	Basta	65	0	0	0	0	0	35	0	0	0	0	0	0	0	0	0	0	0	0	0	0	30
SAMEA7827438	SAMEA7827438	TRI 16836	NA	TRI_16836_7901	C61	NA	PGR	citeli dolis puri [vernacular name]	65	0	0	0	0	26	0	0	0	0	0	0	0	0	0	0	39	0	0	0	0	0
SAMEA7827800	SAMEA7827800	TRI 21094	NA	TRI_21094_8280	C747	NA	PGR	GIROLOMO CARUSO	65	0	0	0	0	0	33	0	0	0	0	0	0	0	32	0	0	0	0	0	0	0
SAMEA7828041	SAMEA7828041	TRI 22303	NA	TRI_22303_8531	C1435	NA	PGR	JAGUAR	65	0	0	0	0	0	35	0	0	30	0	0	0	0	0	0	0	0	0	0	0	0
SAMEA7830176	SAMEA7830176	Transit	NA	NA	NA	NA	Elite cultivar	NA	65	0	0	35	0	0	30	0	0	0	0	0	0	0	0	0	0	0	0	0	0	0
SAMEA7830204	SAMEA7830204	Vivant	NA	NA	NA	NA	Elite cultivar	NA	65	0	0	0	0	25	40	0	0	0	0	0	0	0	0	0	0	0	0	0	0	0
SAMEA7824816	SAMEA7824816	TRI 9960	NA	TRI_9960_4077	C4889	NA	PGR	Hybrid 162	64	0	0	0	0	0	0	0	0	0	35	0	0	0	29	0	0	0	0	0	0	0
SAMEA7825498	SAMEA7825498	TRI 19644	NA	TRI_19644_4825	C3197	NA	PGR	STW 59/6803-1	64	0	0	0	0	0	0	0	0	0	64	0	0	0	0	0	0	0	0	0	0	0
SAMEA7826132	SAMEA7826132	TRI 23807	NA	TRI_23807_5470	C3704	NA	PGR	MAGYAROVAR	64	0	0	35	0	0	0	0	0	0	0	0	0	0	0	0	0	0	0	0	0	29
SAMEA7826759	SAMEA7826759	Famulus	3	-	NA	SAMEA10944437	Elite cultivar	NA	64	0	0	0	29	0	35	0	0	0	0	0	0	0	0	0	0	0	0	0	0	0
SAMEA7827655	SAMEA7827655	TRI 19615	NA	TRI_19615_8125	C1243	NA	PGR	STW 59/7113-5	64	0	0	0	0	0	0	0	0	0	0	0	0	0	0	0	0	0	64	0	0	0
SAMEA7828008	SAMEA7828008	TRI 21729	NA	TRI_21729_8498	C300	NA	PGR	HAUTERS II	64	0	0	0	0	0	0	0	0	0	31	0	0	0	33	0	0	0	0	0	0	0
SAMEA7828391	SAMEA7828391	TRI 23781	NA	TRI_23781_8886	C2	NA	PGR	OTTOKAR	64	0	0	0	29	0	35	0	0	0	0	0	0	0	0	0	0	0	0	0	0	0
SAMEA7828781	SAMEA7828781	TRI 25831	NA	TRI_25831_9297	C1818	NA	PGR	----	64	0	0	0	0	0	0	0	0	0	0	0	0	0	0	0	0	0	0	0	0	64
SAMEA7830065	SAMEA7830065	SWHarpun	NA	NA	NA	NA	Elite cultivar	NA	64	30	0	0	0	0	34	0	0	0	0	0	0	0	0	0	0	0	0	0	0	0
SAMEA7830146	SAMEA7830146	Baguette11	NA	NA	NA	NA	Elite cultivar	NA	64	0	0	0	29	0	35	0	0	0	0	0	0	0	0	0	0	0	0	0	0	0
SAMEA7830216	SAMEA7830216	Muskat	NA	NA	NA	NA	Elite cultivar	NA	64	0	0	0	29	0	35	0	0	0	0	0	0	0	0	0	0	0	0	0	0	0
SAMEA7820947	SAMEA7820947	Haven	NA	NA	NA	NA	Elite cultivar	NA	63	0	28	0	0	0	35	0	0	0	0	0	0	0	0	0	0	0	0	0	0	0
SAMEA7820993	SAMEA7820993	SWSkotte	NA	NA	NA	NA	Elite cultivar	NA	63	0	0	0	0	63	0	0	0	0	0	0	0	0	0	0	0	0	0	0	0	0
SAMEA7820995	SAMEA7820995	Consort	NA	NA	NA	NA	Elite cultivar	NA	63	0	0	0	0	25	38	0	0	0	0	0	0	0	0	0	0	0	0	0	0	0
SAMEA7821047	SAMEA7821047	KWSChamsin	NA	NA	NA	NA	Elite cultivar	NA	63	0	0	0	0	0	63	0	0	0	0	0	0	0	0	0	0	0	0	0	0	0
SAMEA7823175	SAMEA7823175	TRI 8301	NA	TRI_8301_2276	C4780	NA	PGR	Bizel	63	30	0	0	0	0	0	0	0	0	0	0	0	0	33	0	0	0	0	0	0	0
SAMEA7824808	SAMEA7824808	TRI 14182	NA	TRI_14182_4067	C761	NA	PGR	----	63	0	0	0	0	0	0	0	0	0	0	63	0	0	0	0	0	0	0	0	0	0
SAMEA7827567	SAMEA7827567	TRI 19523	NA	TRI_19523_8034	C995	NA	PGR	FANAL	63	0	0	0	0	0	37	0	0	0	0	0	0	0	0	0	26	0	0	0	0	0
SAMEA7828342	SAMEA7828342	TRI 23456	NA	TRI_23456_8836	C1589	NA	PGR	PREIS VON ENGLAND	63	0	0	35	28	0	0	0	0	0	0	0	0	0	0	0	0	0	0	0	0	0
SAMEA7828357	SAMEA7828357	TRI 23915	NA	TRI_23915_8851	C1596	NA	PGR	WILLITS	63	0	0	0	0	0	0	0	0	34	0	0	0	0	0	0	0	0	0	0	0	29
SAMEA7829991	SAMEA7829991	Kleber	NA	NA	NA	NA	Elite cultivar	NA	63	0	0	0	0	0	35	0	0	28	0	0	0	0	0	0	0	0	0	0	0	0
SAMEA7830149	SAMEA7830149	Timber	NA	NA	NA	NA	Elite cultivar	NA	63	0	0	28	0	0	35	0	0	0	0	0	0	0	0	0	0	0	0	0	0	0
SAMEA7821044	SAMEA7821044	Zebedee	NA	NA	NA	NA	Elite cultivar	NA	62	0	0	27	0	0	35	0	0	0	0	0	0	0	0	0	0	0	0	0	0	0
SAMEA7821064	SAMEA7821064	Muskat	NA	NA	NA	NA	Elite cultivar	NA	62	0	0	27	0	0	35	0	0	0	0	0	0	0	0	0	0	0	0	0	0	0
SAMEA7823872	SAMEA7823872	TRI 5171	NA	TRI_5171_3021	C517	NA	PGR	Squareheads Master	62	0	0	27	0	0	35	0	0	0	0	0	0	0	0	0	0	0	0	0	0	0
SAMEA7824042	SAMEA7824042	B 12	NA	B_12_3200	C1877	NA	PGR	Norin 10	62	0	0	0	27	0	35	0	0	0	0	0	0	0	0	0	0	0	0	0	0	0
SAMEA7824199	SAMEA7824199	TRI 5181	NA	TRI_5181_3374	C4294	NA	PGR	Borovicskaja Mestnaja	62	0	0	36	0	0	0	0	0	0	0	0	0	0	0	0	0	0	0	0	0	26
SAMEA7824222	SAMEA7824222	TRI 7381	NA	TRI_7381_3399	C4595	NA	PGR	Turano	62	0	0	29	0	0	0	0	0	0	0	0	0	0	33	0	0	0	0	0	0	0
SAMEA7825476	SAMEA7825476	TRI 19577	NA	TRI_19577_4801	C3179	NA	PGR	SEDGWICK X TENMARQ ROW	62	0	0	0	0	0	28	0	0	0	0	0	0	0	0	0	0	0	0	0	0	34
SAMEA7825578	SAMEA7825578	TRI 19915	NA	TRI_19915_4907	C3257	NA	PGR	HECTOR	62	0	0	27	0	0	35	0	0	0	0	0	0	0	0	0	0	0	0	0	0	0
SAMEA7826425	SAMEA7826425	TRI 25159	NA	TRI_25159_5786	C17	NA	PGR	NUDIF TP3	62	0	0	0	0	0	0	0	0	0	0	0	0	0	0	62	0	0	0	0	0	0
SAMEA7826433	SAMEA7826433	TRI 25185	NA	TRI_25185_5794	C3944	NA	PGR	P.S.G. SAXONIA	62	0	0	27	0	0	35	0	0	0	0	0	0	0	0	0	0	0	0	0	0	0
SAMEA7826729	SAMEA7826729	Barok	2	-	NA	SAMEA10944414	Elite cultivar	NA	62	0	0	0	29	0	0	0	0	0	0	0	0	0	33	0	0	0	0	0	0	0
SAMEA7826970	SAMEA7826970	TRI 12703	NA	TRI_12703_6419	C2385	NA	PGR	Krasen	62	0	0	0	0	0	0	0	0	0	0	0	0	0	33	0	29	0	0	0	0	0
SAMEA7827053	SAMEA7827053	TRI 6460	NA	TRI_6460_6532	C653	NA	PGR	----	62	0	0	30	0	0	32	0	0	0	0	0	0	0	0	0	0	0	0	0	0	0
SAMEA7827078	SAMEA7827078	TRI 9598	NA	TRI_9598_7234	C2	NA	PGR	C 555/66	62	0	0	27	0	0	35	0	0	0	0	0	0	0	0	0	0	0	0	0	0	0
SAMEA7827953	SAMEA7827953	TRI 21346	NA	TRI_21346_8442	C2	NA	PGR	VON STIEGIERS SOBOTKA	62	0	0	0	0	27	35	0	0	0	0	0	0	0	0	0	0	0	0	0	0	0
SAMEA7828382	SAMEA7828382	TRI 23803	NA	TRI_23803_8877	C1609	NA	PGR	FINNISCHER WINTERWEIZEN	62	0	0	25	0	0	37	0	0	0	0	0	0	0	0	0	0	0	0	0	0	0
SAMEA7830019	SAMEA7830019	Cordiale	NA	NA	NA	NA	Elite cultivar	NA	62	0	0	27	0	0	35	0	0	0	0	0	0	0	0	0	0	0	0	0	0	0
SAMEA7830086	SAMEA7830086	Velocity	NA	NA	NA	NA	Elite cultivar	NA	62	0	0	0	0	0	30	0	0	0	0	0	0	0	32	0	0	0	0	0	0	0
SAMEA7830141	SAMEA7830141	Limerick	NA	NA	NA	NA	Elite cultivar	NA	62	0	0	0	0	0	35	0	0	0	0	0	0	0	0	0	0	0	0	0	0	27
SAMEA7830195	SAMEA7830195	Portland	NA	NA	NA	NA	Elite cultivar	NA	62	0	0	37	0	0	0	0	0	25	0	0	0	0	0	0	0	0	0	0	0	0
SAMEA7820918	SAMEA7820918	Stava	NA	NA	NA	NA	Elite cultivar	NA	61	0	0	0	0	61	0	0	0	0	0	0	0	0	0	0	0	0	0	0	0	0
SAMEA7820984	SAMEA7820984	Bill	NA	NA	NA	NA	Elite cultivar	NA	61	0	0	27	0	0	0	0	0	0	0	0	0	0	0	0	0	0	0	0	0	34
SAMEA7821028	SAMEA7821028	Symbol	NA	NA	NA	NA	Elite cultivar	NA	61	0	0	0	0	26	35	0	0	0	0	0	0	0	0	0	0	0	0	0	0	0
SAMEA7822175	SAMEA7822175	TRI 19343	1	TRI_19343_1205	C3134	SAMEA10944346	PGR	KLEIN TITAN	61	0	0	0	0	0	0	0	0	0	31	0	0	0	0	0	30	0	0	0	0	0
SAMEA7824163	SAMEA7824163	TRI 3818	NA	TRI_3818_3329	C4131	NA	PGR	Rimpaus 9391	61	0	0	0	0	0	31	0	0	30	0	0	0	0	0	0	0	0	0	0	0	0
SAMEA7825707	SAMEA7825707	TRI 21155	NA	TRI_21155_5037	C2	NA	PGR	DORNBURGER HEILS DICKKOPF	61	0	0	0	0	0	35	0	0	26	0	0	0	0	0	0	0	0	0	0	0	0
SAMEA7826470	SAMEA7826470	TRI 25518	NA	TRI_25518_5837	C221	NA	PGR	KANRED	61	0	0	0	0	0	35	0	0	26	0	0	0	0	0	0	0	0	0	0	0	0
SAMEA7827090	SAMEA7827090	TRI 13284	NA	TRI_13284_7247	C110	NA	PGR	----	61	0	0	0	26	0	0	0	0	0	0	0	0	0	0	0	0	0	35	0	0	0
SAMEA7827126	SAMEA7827126	TRI 14178	NA	TRI_14178_7291	C761	NA	PGR	Maiorca	61	0	0	0	0	0	0	0	0	30	0	0	0	0	0	0	0	0	31	0	0	0
SAMEA7827328	SAMEA7827328	TRI 15147	NA	TRI_15147_7788	C1053	NA	PGR	----	61	0	61	0	0	0	0	0	0	0	0	0	0	0	0	0	0	0	0	0	0	0
SAMEA7827533	SAMEA7827533	TRI 16978	NA	TRI_16978_7999	C993	NA	PGR	----	61	0	0	0	0	0	0	0	0	0	0	0	0	0	0	0	0	61	0	0	0	0
SAMEA7828340	SAMEA7828340	TRI 23460	NA	TRI_23460_8834	C366	NA	PGR	STAMM D	61	0	0	0	0	0	27	0	0	34	0	0	0	0	0	0	0	0	0	0	0	0
SAMEA7829985	SAMEA7829985	Instinct	NA	NA	NA	NA	Elite cultivar	NA	61	0	0	35	0	0	0	0	0	0	0	0	0	0	0	0	0	0	0	0	0	26
SAMEA7830061	SAMEA7830061	Rubens	NA	NA	NA	NA	Elite cultivar	NA	61	0	0	0	29	0	0	0	0	0	0	0	0	0	32	0	0	0	0	0	0	0
SAMEA7830189	SAMEA7830189	Deben	NA	NA	NA	NA	Elite cultivar	NA	61	0	0	33	0	0	0	0	0	28	0	0	0	0	0	0	0	0	0	0	0	0
SAMEA7830211	SAMEA7830211	Banderola	NA	NA	NA	NA	Elite cultivar	NA	61	0	0	0	26	0	35	0	0	0	0	0	0	0	0	0	0	0	0	0	0	0
SAMEA7830307	SAMEA7830307	Hereford	NA	NA	NA	NA	Elite cultivar	NA	61	0	0	0	0	26	35	0	0	0	0	0	0	0	0	0	0	0	0	0	0	0
SAMEA7821923	SAMEA7821923	TRI 3814	NA	TRI_3814_935	C244	NA	PGR	Wilhelmina (Probsteier)	60	0	0	0	0	0	35	0	25	0	0	0	0	0	0	0	0	0	0	0	0	0
SAMEA7821997	SAMEA7821997	TRI 20006	NA	TRI_20006_1018	C244	NA	PGR	WILHELMINA DICKKOPF	60	0	0	0	0	0	35	0	25	0	0	0	0	0	0	0	0	0	0	0	0	0
SAMEA7822048	SAMEA7822048	TRI 8034	NA	TRI_8034_1070	C2	NA	PGR	Wieselburger Standard	60	0	0	0	0	0	35	0	0	0	0	0	0	0	25	0	0	0	0	0	0	0
SAMEA7822815	SAMEA7822815	TRI 7006	NA	TRI_7006_1891	C56	NA	PGR	Magali-Blondeau	60	0	0	0	0	25	35	0	0	0	0	0	0	0	0	0	0	0	0	0	0	0
SAMEA7823906	SAMEA7823906	TRI 3797	NA	TRI_3797_3056	C4127	NA	PGR	Roter Samtiger Kolben	60	0	0	25	0	0	35	0	0	0	0	0	0	0	0	0	0	0	0	0	0	0
SAMEA7824607	SAMEA7824607	TRI 9810	NA	TRI_9810_3837	C774	NA	PGR	Cluj 53/722	60	0	0	25	0	0	35	0	0	0	0	0	0	0	0	0	0	0	0	0	0	0
SAMEA7825416	SAMEA7825416	TRI 18253	NA	TRI_18253_4726	C3114	NA	PGR	Tai-Shan 1	60	0	0	0	0	0	0	0	0	34	0	0	0	0	0	0	0	0	0	0	0	26
SAMEA7826273	SAMEA7826273	TRI 24528	NA	TRI_24528_5623	C2	NA	PGR	SVALOEFS KOTTE	60	0	0	0	0	0	0	0	0	60	0	0	0	0	0	0	0	0	0	0	0	0
SAMEA7826298	SAMEA7826298	TRI 24634	NA	TRI_24634_5648	C2	NA	PGR	DROLLVETE	60	0	0	0	0	0	35	0	0	0	0	25	0	0	0	0	0	0	0	0	0	0
SAMEA7826666	SAMEA7826666	TRI 11069	NA	TRI_11069_6042	C2104	NA	PGR	Barchatnaja	60	0	0	0	0	0	0	0	0	0	0	0	0	0	0	0	60	0	0	0	0	0
SAMEA7826971	SAMEA7826971	TRI 6916	NA	TRI_6916_6420	C4535	NA	PGR	Eka	60	0	0	25	0	0	35	0	0	0	0	0	0	0	0	0	0	0	0	0	0	0
SAMEA7827072	SAMEA7827072	TRI 7342	NA	TRI_7342_7227	C774	NA	PGR	Hybride de la None	60	0	0	0	0	0	35	0	0	0	0	0	0	0	0	0	0	0	25	0	0	0
SAMEA7827214	SAMEA7827214	TRI 10904	NA	TRI_10904_7381	C40	NA	PGR	----	60	0	0	35	0	0	0	0	0	25	0	0	0	0	0	0	0	0	0	0	0	0
SAMEA7827753	SAMEA7827753	TRI 20112	NA	TRI_20112_8228	C452	NA	PGR	HYBRID 599	60	0	0	0	0	0	0	0	0	29	0	0	0	0	0	0	0	0	31	0	0	0
SAMEA7827828	SAMEA7827828	TRI 21001	NA	TRI_21001_8309	C244	NA	PGR	PROBSTEIER WILHELMINEN	60	0	0	25	0	0	35	0	0	0	0	0	0	0	0	0	0	0	0	0	0	0
SAMEA7828250	SAMEA7828250	TRI 23197	NA	TRI_23197_8744	C285	NA	PGR	WA G 11/98	60	0	0	0	0	60	0	0	0	0	0	0	0	0	0	0	0	0	0	0	0	0
SAMEA7828389	SAMEA7828389	TRI 23784	NA	TRI_23784_8884	C1613	NA	PGR	FREYMAN	60	0	0	25	0	0	0	0	0	0	0	0	0	0	0	0	0	0	0	0	0	35
SAMEA7830218	SAMEA7830218	Hereford	NA	NA	NA	NA	Elite cultivar	NA	60	0	0	0	0	25	35	0	0	0	0	0	0	0	0	0	0	0	0	0	0	0
SAMEA7830226	SAMEA7830226	Solitaer	NA	NA	NA	NA	Elite cultivar	NA	60	0	0	0	0	25	35	0	0	0	0	0	0	0	0	0	0	0	0	0	0	0
SAMEA7830281	SAMEA7830281	Aperitiv	NA	NA	NA	NA	Elite cultivar	NA	60	0	0	0	0	25	35	0	0	0	0	0	0	0	0	0	0	0	0	0	0	0
SAMEA7821192	SAMEA7821192, SAMEA7829939, SAMEA7829938	TRI 10140	NA	TRI_10140_136	C83	NA	PGR	F 49-70 (Stamm)	59	0	26	0	0	0	0	0	0	0	33	0	0	0	0	0	0	0	0	0	0	0
SAMEA7822542	SAMEA7822542	TRI 1739	NA	TRI_1739_1597	C2	NA	PGR	----	59	31	0	28	0	0	0	0	0	0	0	0	0	0	0	0	0	0	0	0	0	0
SAMEA7824479	SAMEA7824479	B 22	NA	B_22_3683	C1883	NA	PGR	Magnif 41	59	0	0	0	29	0	30	0	0	0	0	0	0	0	0	0	0	0	0	0	0	0
SAMEA7825852	SAMEA7825852	TRI 22046	NA	TRI_22046_5184	C2	NA	PGR	CLAUDIUS	59	0	0	0	0	26	33	0	0	0	0	0	0	0	0	0	0	0	0	0	0	0
SAMEA7825877	SAMEA7825877	TRI 22371	NA	TRI_22371_5208	C3476	NA	PGR	ORTLER	59	0	0	0	0	59	0	0	0	0	0	0	0	0	0	0	0	0	0	0	0	0
SAMEA7826089	SAMEA7826089	TRI 23623	NA	TRI_23623_5422	C285	NA	PGR	WA G 11/97	59	0	0	0	0	59	0	0	0	0	0	0	0	0	0	0	0	0	0	0	0	0
SAMEA7827762	SAMEA7827762	TRI 20017	NA	TRI_20017_8238	C1300	NA	PGR	TUBEUF 2.FORM	59	0	0	0	0	0	0	0	0	0	0	0	0	0	0	0	0	0	32	0	0	27
SAMEA7827845	SAMEA7827845	TRI 20949	NA	TRI_20949_8327	C1332	NA	PGR	NOVOKRYMKA 0267	59	0	0	0	0	0	0	0	0	30	0	0	0	0	0	0	0	0	0	0	0	29
SAMEA7828210	SAMEA7828210	TRI 22724	NA	TRI_22724_8703	C877	NA	PGR	BEGRANNTER GOEDINGER	59	0	0	0	0	0	0	0	0	0	0	0	0	0	0	0	0	0	0	0	0	59
SAMEA7830137	SAMEA7830137	Solitaer	NA	NA	NA	NA	Elite cultivar	NA	59	0	0	0	29	0	30	0	0	0	0	0	0	0	0	0	0	0	0	0	0	0
SAMEA7830153	SAMEA7830153	Frument	NA	NA	NA	NA	Elite cultivar	NA	59	0	0	0	0	59	0	0	0	0	0	0	0	0	0	0	0	0	0	0	0	0
SAMEA7820919	SAMEA7820919	Globus	NA	NA	NA	NA	Elite cultivar	NA	58	0	0	0	0	25	33	0	0	0	0	0	0	0	0	0	0	0	0	0	0	0
SAMEA7820934	SAMEA7820934	Velocity	NA	NA	NA	NA	Elite cultivar	NA	58	0	0	0	0	0	58	0	0	0	0	0	0	0	0	0	0	0	0	0	0	0
SAMEA7820986	SAMEA7820986	Vanek	NA	NA	NA	NA	Elite cultivar	NA	58	0	0	0	0	0	0	0	0	25	0	0	0	0	0	0	0	0	0	0	0	33
SAMEA7821035	SAMEA7821035	Bogatka	NA	NA	NA	NA	Elite cultivar	NA	58	0	0	0	0	0	31	0	0	27	0	0	0	0	0	0	0	0	0	0	0	0
SAMEA7821158	SAMEA7821158, SAMEA7829885, SAMEA7829884	TRI 10841	NA	TRI_10841_99	C143	NA	PGR	----	58	0	0	0	27	0	0	0	0	0	31	0	0	0	0	0	0	0	0	0	0	0
SAMEA7821191	SAMEA7821191, SAMEA7829913, SAMEA7829912	TRI 6990	NA	TRI_6990_135	C4556	NA	PGR	Prestige	58	0	0	0	0	0	0	0	0	0	26	0	0	0	32	0	0	0	0	0	0	0
SAMEA7821281	SAMEA7821281, SAMEA7829925, SAMEA7829924	TRI 6647	NA	TRI_6647_231	C4448	NA	PGR	----	58	0	33	0	0	0	0	0	0	0	0	0	0	0	0	0	25	0	0	0	0	0
SAMEA7821730	SAMEA7821730	TRI 7	NA	TRI_7_716	C300	NA	PGR	Hohenheim x Goldcoin	58	0	0	0	0	0	0	0	0	0	25	0	0	0	33	0	0	0	0	0	0	0
SAMEA7821998	SAMEA7821998	TRI 29576	NA	TRI_29576_1019	C4052	NA	PGR	Garmah [land race]	58	0	0	0	0	0	58	0	0	0	0	0	0	0	0	0	0	0	0	0	0	0
SAMEA7822220	SAMEA7822220	TRI 11099	NA	TRI_11099_1270	C2112	NA	PGR	Isis	58	0	0	0	0	0	58	0	0	0	0	0	0	0	0	0	0	0	0	0	0	0
SAMEA7822292	SAMEA7822292	TRI 1147	NA	TRI_1147_1325	C2	NA	PGR	Rieggers Brauner	58	0	0	0	0	0	58	0	0	0	0	0	0	0	0	0	0	0	0	0	0	0
SAMEA7822556	SAMEA7822556	TRI 14242	NA	TRI_14242_1613	C2732	NA	PGR	----	58	0	0	0	0	0	58	0	0	0	0	0	0	0	0	0	0	0	0	0	0	0
SAMEA7822639	SAMEA7822639	TRI 1179	NA	TRI_1179_1697	C2260	NA	PGR	Ble Blanc a Duvet Veloute	58	0	0	0	0	0	58	0	0	0	0	0	0	0	0	0	0	0	0	0	0	0
SAMEA7822812	SAMEA7822812	TRI 13067	NA	TRI_13067_1888	C2489	NA	PGR	----	58	0	0	0	0	0	58	0	0	0	0	0	0	0	0	0	0	0	0	0	0	0
SAMEA7822826	SAMEA7822826	TRI 21210	NA	TRI_21210_1903	C2	NA	PGR	FRANCKS STRASSENHEIMER LAND	58	0	0	0	0	0	58	0	0	0	0	0	0	0	0	0	0	0	0	0	0	0
SAMEA7822872	SAMEA7822872	TRI 23826	NA	TRI_23826_1951	C3707	NA	PGR	SIEGERLAENDER FUCHS	58	0	0	0	0	0	58	0	0	0	0	0	0	0	0	0	0	0	0	0	0	0
SAMEA7822964	SAMEA7822964	TRI 14245	NA	TRI_14245_2056	C513	NA	PGR	----	58	0	0	0	0	0	58	0	0	0	0	0	0	0	0	0	0	0	0	0	0	0
SAMEA7823208	SAMEA7823208	TRI 13509	NA	TRI_13509_2311	C2595	NA	PGR	----	58	0	0	0	0	0	58	0	0	0	0	0	0	0	0	0	0	0	0	0	0	0
SAMEA7823215	SAMEA7823215	TRI 10813	NA	TRI_10813_2319	C565	NA	PGR	----	58	0	0	0	0	0	58	0	0	0	0	0	0	0	0	0	0	0	0	0	0	0
SAMEA7823227	SAMEA7823227	TRI 2333	NA	TRI_2333_2331	C631	NA	PGR	----	58	0	0	0	0	0	58	0	0	0	0	0	0	0	0	0	0	0	0	0	0	0
SAMEA7823552	SAMEA7823552	TRI 12406	NA	TRI_12406_2688	C2361	NA	PGR	----	58	0	0	0	0	0	0	0	0	28	0	0	0	0	0	0	0	0	0	0	0	30
SAMEA7823691	SAMEA7823691	TRI 21559	NA	TRI_21559_2833	C2	NA	PGR	CUMHURIYET	58	0	0	0	31	0	27	0	0	0	0	0	0	0	0	0	0	0	0	0	0	0
SAMEA7824337	SAMEA7824337	TRI 118	NA	TRI_118_3527	C2	NA	PGR	Scandia III	58	0	0	0	0	0	58	0	0	0	0	0	0	0	0	0	0	0	0	0	0	0
SAMEA7824748	SAMEA7824748	TRI 11208	NA	TRI_11208_3998	C2135	NA	PGR	----	58	0	0	0	0	0	58	0	0	0	0	0	0	0	0	0	0	0	0	0	0	0
SAMEA7824751	SAMEA7824751	TRI 19927	1	TRI_19927_4001	C729	SAMEA10944395	PGR	THEISS ROTKOERNIG	58	0	0	0	0	0	58	0	0	0	0	0	0	0	0	0	0	0	0	0	0	0
SAMEA7824999	SAMEA7824999	TRI 4829	NA	TRI_4829_4277	C4228	NA	PGR	Jägers Albweizen	58	0	0	0	0	58	0	0	0	0	0	0	0	0	0	0	0	0	0	0	0	0
SAMEA7825109	SAMEA7825109	TRI 13499	NA	TRI_13499_4392	C2590	NA	PGR	----	58	0	0	0	0	0	58	0	0	0	0	0	0	0	0	0	0	0	0	0	0	0
SAMEA7825175	SAMEA7825175	TRI 14240	NA	TRI_14240_4461	C2731	NA	PGR	----	58	0	0	0	0	0	58	0	0	0	0	0	0	0	0	0	0	0	0	0	0	0
SAMEA7825472	SAMEA7825472	TRI 19565	NA	TRI_19565_4796	C3176	NA	PGR	RIETI	58	0	0	0	0	0	58	0	0	0	0	0	0	0	0	0	0	0	0	0	0	0
SAMEA7825478	SAMEA7825478	TRI 19580	NA	TRI_19580_4803	C3180	NA	PGR	SUPERELEKTA	58	0	0	27	0	0	31	0	0	0	0	0	0	0	0	0	0	0	0	0	0	0
SAMEA7825499	SAMEA7825499	TRI 19645	NA	TRI_19645_4826	C861	NA	PGR	Q 4974	58	0	0	0	0	58	0	0	0	0	0	0	0	0	0	0	0	0	0	0	0	0
SAMEA7825570	SAMEA7825570	TRI 19884	NA	TRI_19884_4899	C3248	NA	PGR	GEMBLOUX	58	0	0	0	0	0	58	0	0	0	0	0	0	0	0	0	0	0	0	0	0	0
SAMEA7825739	SAMEA7825739	TRI 21409	NA	TRI_21409_5070	C3376	NA	PGR	HOHENHEIMER GENKINGER GE 5	58	0	0	0	0	0	58	0	0	0	0	0	0	0	0	0	0	0	0	0	0	0
SAMEA7825946	SAMEA7825946	TRI 22718	NA	TRI_22718_5277	C3527	NA	PGR	DOBROVICER B	58	0	0	0	0	0	58	0	0	0	0	0	0	0	0	0	0	0	0	0	0	0
SAMEA7826190	SAMEA7826190	TRI 24111	NA	TRI_24111_5534	C2	NA	PGR	JUBELE	58	31	0	27	0	0	0	0	0	0	0	0	0	0	0	0	0	0	0	0	0	0
SAMEA7826726	SAMEA7826726	B 66	NA	B_66_6104	C113	NA	PGR	ZGK 238/82	58	0	0	0	0	0	58	0	0	0	0	0	0	0	0	0	0	0	0	0	0	0
SAMEA7826940	SAMEA7826940	TRI 1192	NA	TRI_1192_6373	C363	NA	PGR	Tschermaks Brauner Moravia	58	0	0	28	0	0	30	0	0	0	0	0	0	0	0	0	0	0	0	0	0	0
SAMEA7827377	SAMEA7827377	TRI 16433	NA	TRI_16433_7841	C1080	NA	PGR	Solina [vernacular name]	58	0	0	0	0	0	58	0	0	0	0	0	0	0	0	0	0	0	0	0	0	0
SAMEA7827669	SAMEA7827669	TRI 19574	NA	TRI_19574_8140	C1249	NA	PGR	OSIJEK 2	58	0	0	0	0	0	30	0	0	28	0	0	0	0	0	0	0	0	0	0	0	0
SAMEA7829969	SAMEA7829969	Zawisza	NA	NA	NA	NA	Elite cultivar	NA	58	0	0	27	0	0	0	0	0	0	0	0	0	0	0	0	0	0	31	0	0	0
SAMEA7830028	SAMEA7830028	Rainer	NA	NA	NA	NA	Elite cultivar	NA	58	0	0	0	0	58	0	0	0	0	0	0	0	0	0	0	0	0	0	0	0	0
SAMEA7830056	SAMEA7830056	Muszelka	NA	NA	NA	NA	Elite cultivar	NA	58	0	0	29	0	0	29	0	0	0	0	0	0	0	0	0	0	0	0	0	0	0
SAMEA7830374	SAMEA7830374	TRI 1311	NA	TRI_1311_2659	C311	NA	PGR	----	58	0	0	0	0	0	0	0	0	0	58	0	0	0	0	0	0	0	0	0	0	0
SAMEA7821032	SAMEA7821032	Alchemy	NA	NA	NA	NA	Elite cultivar	NA	57	0	0	0	0	0	26	0	0	0	0	0	0	0	0	0	0	0	31	0	0	0
SAMEA7821163	SAMEA7821163, SAMEA7828914, SAMEA7828913	TRI 9783	NA	TRI_9783_104	C4855	NA	PGR	Cimpia Turzii 59-290	57	0	0	0	0	0	31	0	0	0	0	0	0	0	0	0	0	0	26	0	0	0
SAMEA7821385	SAMEA7821385, SAMEA7829547, SAMEA7829546	TRI 16490	NA	TRI_16490_346	C2962	NA	PGR	----	57	0	0	0	0	0	57	0	0	0	0	0	0	0	0	0	0	0	0	0	0	0
SAMEA7821408	SAMEA7821408, SAMEA7828910, SAMEA7828909	TRI 9793	NA	TRI_9793_371	C116	NA	PGR	Odvos 9804	57	0	0	28	0	0	0	0	0	0	0	0	0	0	0	0	0	0	0	0	0	29
SAMEA7821434	SAMEA7821434, SAMEA7829621, SAMEA7829620	TRI 13497	NA	TRI_13497_398	C2588	NA	PGR	Risciola	57	0	0	0	0	0	57	0	0	0	0	0	0	0	0	0	0	0	0	0	0	0
SAMEA7821474	SAMEA7821474, SAMEA7829099, SAMEA7829098	TRI 5463	NA	TRI_5463_440	C4317	NA	PGR	Svalöfs Thule II	57	0	0	0	0	0	57	0	0	0	0	0	0	0	0	0	0	0	0	0	0	0
SAMEA7821751	SAMEA7821751	TRI 15155	NA	TRI_15155_737	C2848	NA	PGR	----	57	0	0	0	0	0	57	0	0	0	0	0	0	0	0	0	0	0	0	0	0	0
SAMEA7822077	SAMEA7822077	TRI 16520	NA	TRI_16520_1102	C2972	NA	PGR	----	57	0	0	0	0	0	57	0	0	0	0	0	0	0	0	0	0	0	0	0	0	0
SAMEA7822413	SAMEA7822413	TRI 1766	NA	TRI_1766_1457	C3086	NA	PGR	----	57	0	0	0	0	0	57	0	0	0	0	0	0	0	0	0	0	0	0	0	0	0
SAMEA7822727	SAMEA7822727	TRI 14236	NA	TRI_14236_1792	C2730	NA	PGR	Bianchetta	57	0	0	0	0	0	57	0	0	0	0	0	0	0	0	0	0	0	0	0	0	0
SAMEA7823490	SAMEA7823490	TRI 4969	NA	TRI_4969_2621	C4249	NA	PGR	Binkel Blauroter Samtiger	57	0	0	27	0	0	0	0	0	0	0	0	0	0	0	0	0	0	30	0	0	0
SAMEA7824360	SAMEA7824360	TRI 10700	NA	TRI_10700_3552	C2062	NA	PGR	----	57	0	0	0	0	0	57	0	0	0	0	0	0	0	0	0	0	0	0	0	0	0
SAMEA7824852	SAMEA7824852	TRI 13467	NA	TRI_13467_4116	C2573	NA	PGR	----	57	0	0	0	0	0	57	0	0	0	0	0	0	0	0	0	0	0	0	0	0	0
SAMEA7825093	SAMEA7825093	TRI 13424	NA	TRI_13424_4375	C234	NA	PGR	Solina	57	0	0	0	0	0	57	0	0	0	0	0	0	0	0	0	0	0	0	0	0	0
SAMEA7825096	SAMEA7825096	TRI 13433	NA	TRI_13433_4378	C234	NA	PGR	Solina	57	0	0	0	0	0	57	0	0	0	0	0	0	0	0	0	0	0	0	0	0	0
SAMEA7825149	SAMEA7825149	TRI 14063	NA	TRI_14063_4434	C2694	NA	PGR	Risciola	57	0	0	0	0	0	57	0	0	0	0	0	0	0	0	0	0	0	0	0	0	0
SAMEA7825169	SAMEA7825169	TRI 14203	NA	TRI_14203_4454	C2719	NA	PGR	----	57	0	0	0	0	0	57	0	0	0	0	0	0	0	0	0	0	0	0	0	0	0
SAMEA7825171	SAMEA7825171	TRI 14215	NA	TRI_14215_4456	C2724	NA	PGR	----	57	0	0	0	0	0	57	0	0	0	0	0	0	0	0	0	0	0	0	0	0	0
SAMEA7825173	SAMEA7825173	TRI 14225	NA	TRI_14225_4458	C2728	NA	PGR	Autonomia	57	0	0	0	0	0	57	0	0	0	0	0	0	0	0	0	0	0	0	0	0	0
SAMEA7825174	SAMEA7825174	TRI 14237	NA	TRI_14237_4460	C803	NA	PGR	----	57	0	0	0	0	0	57	0	0	0	0	0	0	0	0	0	0	0	0	0	0	0
SAMEA7825346	SAMEA7825346	TRI 16732	NA	TRI_16732_4650	C3010	NA	PGR	----	57	0	0	0	0	0	57	0	0	0	0	0	0	0	0	0	0	0	0	0	0	0
SAMEA7825398	SAMEA7825398	TRI 17680	NA	TRI_17680_4707	C3088	NA	PGR	----	57	0	0	28	0	0	0	0	0	29	0	0	0	0	0	0	0	0	0	0	0	0
SAMEA7825414	SAMEA7825414	TRI 19557	NA	TRI_19557_4794	C3174	NA	PGR	ANCHOI	57	0	0	0	0	0	0	0	0	0	0	0	0	0	0	0	0	57	0	0	0	0
SAMEA7825480	SAMEA7825480	TRI 19584	NA	TRI_19584_4805	C3181	NA	PGR	DAWSON AMERICAN FLYER AUSLESE	57	0	0	0	0	0	57	0	0	0	0	0	0	0	0	0	0	0	0	0	0	0
SAMEA7825575	SAMEA7825575	TRI 19903	NA	TRI_19903_4904	C3253	NA	PGR	PLANTAHOFER	57	0	0	0	0	0	0	0	0	0	0	0	0	0	0	0	0	28	29	0	0	0
SAMEA7826277	SAMEA7826277	TRI 24539	NA	TRI_24539_5627	C885	NA	PGR	MANITOBA X PROBSTDORFER	57	0	0	30	0	0	0	0	0	27	0	0	0	0	0	0	0	0	0	0	0	0
SAMEA7826645	SAMEA7826645	TRI 10727	NA	TRI_10727_6020	C277	NA	PGR	----	57	0	0	0	0	0	57	0	0	0	0	0	0	0	0	0	0	0	0	0	0	0
SAMEA7826934	SAMEA7826934	TRI 7049	NA	TRI_7049_6364	C4559	NA	PGR	Tabertshausener A.R.	57	0	0	0	0	0	57	0	0	0	0	0	0	0	0	0	0	0	0	0	0	0
SAMEA7827099	SAMEA7827099	TRI 12781	NA	TRI_12781_7257	C2403	NA	PGR	----	57	0	0	27	0	0	30	0	0	0	0	0	0	0	0	0	0	0	0	0	0	0
SAMEA7827136	SAMEA7827136	TRI 14137	NA	TRI_14137_7301	C2705	NA	PGR	----	57	0	0	0	0	0	57	0	0	0	0	0	0	0	0	0	0	0	0	0	0	0
SAMEA7827326	SAMEA7827326	TRI 15150	NA	TRI_15150_7786	C1052	NA	PGR	----	57	0	0	0	0	0	57	0	0	0	0	0	0	0	0	0	0	0	0	0	0	0
SAMEA7827367	SAMEA7827367	TRI 16471	NA	TRI_16471_7831	C1071	NA	PGR	----	57	0	0	0	0	0	57	0	0	0	0	0	0	0	0	0	0	0	0	0	0	0
SAMEA7827431	SAMEA7827431	TRI 16860	NA	TRI_16860_7894	C1120	NA	PGR	----	57	0	0	0	0	0	57	0	0	0	0	0	0	0	0	0	0	0	0	0	0	0
SAMEA7827996	SAMEA7827996	TRI 21800	NA	TRI_21800_8486	C1414	NA	PGR	CONCHO	57	0	0	0	0	0	0	0	0	0	31	0	0	0	0	0	26	0	0	0	0	0
SAMEA7828271	SAMEA7828271	TRI 23036	NA	TRI_23036_8765	C800	NA	PGR	TUKAN	57	0	0	0	0	0	0	0	0	26	0	0	0	0	0	0	0	0	31	0	0	0
SAMEA7828404	SAMEA7828404	TRI 23731	NA	TRI_23731_8899	C1621	NA	PGR	SIAN SHENSI	57	0	0	0	0	0	0	0	0	57	0	0	0	0	0	0	0	0	0	0	0	0
SAMEA7828473	SAMEA7828473	TRI 24486	NA	TRI_24486_8970	C976	NA	PGR	LOHMANNS WINTERWEIZEN II	57	0	0	27	0	0	0	0	0	30	0	0	0	0	0	0	0	0	0	0	0	0
SAMEA7828572	SAMEA7828572	TRI 28906	NA	TRI_28906_9074	C1708	NA	PGR	PLANET	57	0	0	0	0	0	0	0	0	0	0	0	0	0	0	0	0	0	0	0	0	57
SAMEA7830262	SAMEA7830262	Mascot	NA	NA	NA	NA	Elite cultivar	NA	57	0	0	0	0	25	0	0	0	0	0	0	0	0	32	0	0	0	0	0	0	0
SAMEA7821137	SAMEA7821137, SAMEA7829796, SAMEA7829795	TRI 11628	NA	TRI_11628_78	C97	NA	PGR	----	56	0	0	0	0	0	0	0	0	0	31	0	0	0	0	0	25	0	0	0	0	0
SAMEA7821221	SAMEA7821221, SAMEA7829453, SAMEA7829452	TRI 20958	NA	TRI_20958_167	C3297	NA	PGR	LABOR 05 ELSA	56	0	0	0	0	0	56	0	0	0	0	0	0	0	0	0	0	0	0	0	0	0
SAMEA7821253	SAMEA7821253, SAMEA7829563, SAMEA7829562	TRI 1608	NA	TRI_1608_203	C2919	NA	PGR	----	56	0	0	0	0	0	56	0	0	0	0	0	0	0	0	0	0	0	0	0	0	0
SAMEA7821306	SAMEA7821306, SAMEA7829069, SAMEA7829068	TRI 6513	NA	TRI_6513_259	C4404	NA	PGR	----	56	0	0	0	0	0	0	0	0	0	31	0	0	0	0	0	25	0	0	0	0	0
SAMEA7821563	SAMEA7821563, SAMEA7829035, SAMEA7829034	TRI 6787	NA	TRI_6787_532	C105	NA	PGR	Skorospelka 3	56	0	0	0	0	25	0	0	0	0	31	0	0	0	0	0	0	0	0	0	0	0
SAMEA7821568	SAMEA7821568, SAMEA7829349, SAMEA7829348	TRI 23854	1	TRI_23854_538	C3713	SAMEA10943990	PGR	SCHWEDISCHER WINTERWEIZEN	56	0	0	0	0	0	56	0	0	0	0	0	0	0	0	0	0	0	0	0	0	0
SAMEA7822126	SAMEA7822126	TRI 21137	NA	TRI_21137_1155	C208	NA	PGR	VON DREGERS ROTER BOEHMISCHER	56	0	25	0	0	0	31	0	0	0	0	0	0	0	0	0	0	0	0	0	0	0
SAMEA7823198	SAMEA7823198	TRI 19594	NA	TRI_19594_2301	C485	NA	PGR	SKANDIA III B	56	0	0	25	0	0	31	0	0	0	0	0	0	0	0	0	0	0	0	0	0	0
SAMEA7824078	SAMEA7824078	TRI 62	NA	TRI_62_3238	C4328	NA	PGR	----	56	0	0	0	0	0	56	0	0	0	0	0	0	0	0	0	0	0	0	0	0	0
SAMEA7825413	SAMEA7825413	TRI 17983	NA	TRI_17983_4724	C390	NA	PGR	Baltischer WW	56	0	0	0	0	0	30	0	0	0	0	0	0	0	0	0	0	0	0	0	0	26
SAMEA7825436	SAMEA7825436	TRI 19392	NA	TRI_19392_4749	C840	NA	PGR	BUTSCHAK	56	0	0	25	0	0	31	0	0	0	0	0	0	0	0	0	0	0	0	0	0	0
SAMEA7826150	SAMEA7826150	TRI 23875	NA	TRI_23875_5487	C3720	NA	PGR	P L M 1	56	0	0	25	0	0	31	0	0	0	0	0	0	0	0	0	0	0	0	0	0	0
SAMEA7826964	SAMEA7826964	TRI 4517	NA	TRI_4517_6412	C608	NA	PGR	----	56	0	0	0	0	0	0	0	0	0	31	0	0	0	0	0	25	0	0	0	0	0
SAMEA7827066	SAMEA7827066	TRI 7927	NA	TRI_7927_7220	C4697	NA	PGR	Svalöfs Paerl II	56	0	0	0	0	0	0	0	0	29	0	0	0	0	0	0	0	0	0	0	0	27
SAMEA7827084	SAMEA7827084	TRI 71	NA	TRI_71_7241	C4569	NA	PGR	----	56	0	0	0	0	0	56	0	0	0	0	0	0	0	0	0	0	0	0	0	0	0
SAMEA7827887	SAMEA7827887	TRI 21184	NA	TRI_21184_8370	C1351	NA	PGR	NJEMERTSCH KREUZG I	56	0	0	0	0	0	56	0	0	0	0	0	0	0	0	0	0	0	0	0	0	0
SAMEA7828364	SAMEA7828364	TRI 23879	NA	TRI_23879_8858	C887	NA	PGR	ALTER DEUTSCHER UNBEGRANNTER	56	0	0	0	0	0	0	0	0	0	0	0	0	0	0	0	0	0	26	0	0	30
SAMEA7828458	SAMEA7828458	TRI 24034	NA	TRI_24034_8955	C1647	NA	PGR	MANSHOLTS WILHELMINE	56	0	0	0	0	0	0	0	0	0	0	0	0	0	0	0	0	0	31	0	0	25
SAMEA7828704	SAMEA7828704	TRI 25510	NA	TRI_25510_9215	C2	NA	PGR	DIOSZEGER WEIZEN F II	56	0	0	28	0	0	28	0	0	0	0	0	0	0	0	0	0	0	0	0	0	0
SAMEA7828741	SAMEA7828741	TRI 25216	NA	TRI_25216_9254	C1800	NA	PGR	DOCTEUR MAZET	56	0	0	0	0	0	56	0	0	0	0	0	0	0	0	0	0	0	0	0	0	0
SAMEA7830145	SAMEA7830145	SWSkotte	NA	NA	NA	NA	Elite cultivar	NA	56	0	0	0	0	26	30	0	0	0	0	0	0	0	0	0	0	0	0	0	0	0
SAMEA7821001	SAMEA7821001	Frument	NA	NA	NA	NA	Elite cultivar	NA	55	0	0	0	0	55	0	0	0	0	0	0	0	0	0	0	0	0	0	0	0	0
SAMEA7821245	SAMEA7821245, SAMEA7829383, SAMEA7829382	TRI 23191	NA	TRI_23191_193	C3605	NA	PGR	JUNIOR GAE	55	0	0	0	0	55	0	0	0	0	0	0	0	0	0	0	0	0	0	0	0	0
SAMEA7821954	SAMEA7821954	TRI 21201	NA	TRI_21201_970	C3343	NA	PGR	EBERSBACHER WEISS DICKKOPF	55	0	0	0	0	0	0	0	0	0	0	0	0	0	0	0	0	0	30	0	0	25
SAMEA7824128	SAMEA7824128	TRI 10956	NA	TRI_10956_3293	C40	NA	PGR	----	55	0	0	0	0	0	0	0	0	0	0	0	0	0	0	0	0	0	29	26	0	0
SAMEA7825275	SAMEA7825275	TRI 16007	NA	TRI_16007_4571	C2903	NA	PGR	SMH 583	55	0	0	0	0	55	0	0	0	0	0	0	0	0	0	0	0	0	0	0	0	0
SAMEA7825313	SAMEA7825313	TRI 16477	NA	TRI_16477_4610	C2958	NA	PGR	----	55	0	0	27	0	0	28	0	0	0	0	0	0	0	0	0	0	0	0	0	0	0
SAMEA7825419	SAMEA7825419	TRI 5131	NA	TRI_5131_4729	C718	NA	PGR	Dr. Lassers Dickkopf	55	0	0	25	0	0	0	0	0	30	0	0	0	0	0	0	0	0	0	0	0	0
SAMEA7825518	SAMEA7825518	TRI 19715	NA	TRI_19715_4845	C182	NA	PGR	GRELLS BEGRANNTER	55	0	0	0	0	0	0	0	0	0	0	0	55	0	0	0	0	0	0	0	0	0
SAMEA7825822	SAMEA7825822	TRI 21891	NA	TRI_21891_5153	C3435	NA	PGR	ELSA	55	0	0	0	0	0	55	0	0	0	0	0	0	0	0	0	0	0	0	0	0	0
SAMEA7827064	SAMEA7827064	TRI 6527	NA	TRI_6527_7218	C4408	NA	PGR	----	55	0	0	25	0	0	0	0	0	30	0	0	0	0	0	0	0	0	0	0	0	0
SAMEA7827359	SAMEA7827359	TRI 14885	NA	TRI_14885_7823	C210	NA	PGR	----	55	0	0	0	0	0	29	0	0	0	0	0	0	0	0	0	0	0	26	0	0	0
SAMEA7827838	SAMEA7827838	TRI 20971	NA	TRI_20971_8320	C544	NA	PGR	----	55	0	0	0	0	0	0	0	0	0	0	0	0	0	0	0	0	0	0	0	0	55
SAMEA7828296	SAMEA7828296	TRI 23679	NA	TRI_23679_8790	C103	NA	PGR	WA G 11/99	55	0	0	0	0	55	0	0	0	0	0	0	0	0	0	0	0	0	0	0	0	0
SAMEA7830234	SAMEA7830234	SWSkotte	NA	NA	NA	NA	Elite cultivar	NA	55	0	0	0	0	25	30	0	0	0	0	0	0	0	0	0	0	0	0	0	0	0
SAMEA7830296	SAMEA7830296	Smuga	NA	NA	NA	NA	Elite cultivar	NA	55	0	0	0	0	55	0	0	0	0	0	0	0	0	0	0	0	0	0	0	0	0
SAMEA7830303	SAMEA7830303	Intact	NA	NA	NA	NA	Elite cultivar	NA	55	0	0	0	0	0	0	0	0	26	0	0	0	0	0	0	0	0	0	0	0	29
SAMEA7820911	SAMEA7820911	Jantarka	NA	NA	NA	NA	Elite cultivar	NA	54	0	0	0	0	29	0	0	0	0	0	0	25	0	0	0	0	0	0	0	0	0
SAMEA7820958	SAMEA7820958	Rainer	NA	NA	NA	NA	Elite cultivar	NA	54	0	0	0	29	25	0	0	0	0	0	0	0	0	0	0	0	0	0	0	0	0
SAMEA7820987	SAMEA7820987	Mewa	NA	NA	NA	NA	Elite cultivar	NA	54	0	0	0	27	0	0	0	0	0	0	0	0	0	0	0	0	0	0	0	0	27
SAMEA7821066	SAMEA7821066	Hereford	NA	NA	NA	NA	Elite cultivar	NA	54	0	0	0	0	26	28	0	0	0	0	0	0	0	0	0	0	0	0	0	0	0
SAMEA7822522	SAMEA7822522	TRI 20997	NA	TRI_20997_1577	C3305	NA	PGR	SR (WEIHENSTEPHANER STAMM)	54	0	0	25	0	0	0	0	0	29	0	0	0	0	0	0	0	0	0	0	0	0
SAMEA7822593	SAMEA7822593	TRI 15225	NA	TRI_15225_1650	C2869	NA	PGR	----	54	0	0	0	0	54	0	0	0	0	0	0	0	0	0	0	0	0	0	0	0	0
SAMEA7822883	SAMEA7822883	TRI 1146	NA	TRI_1146_1963	C2185	NA	PGR	Heines III Kurz	54	0	0	0	0	54	0	0	0	0	0	0	0	0	0	0	0	0	0	0	0	0
SAMEA7823105	SAMEA7823105	TRI 13436	NA	TRI_13436_2204	C2562	NA	PGR	----	54	0	0	0	0	0	54	0	0	0	0	0	0	0	0	0	0	0	0	0	0	0
SAMEA7824826	SAMEA7824826	TRI 13527	NA	TRI_13527_4087	C2599	NA	PGR	----	54	0	0	0	54	0	0	0	0	0	0	0	0	0	0	0	0	0	0	0	0	0
SAMEA7825099	SAMEA7825099	TRI 13441	NA	TRI_13441_4381	C2564	NA	PGR	----	54	0	0	0	0	0	54	0	0	0	0	0	0	0	0	0	0	0	0	0	0	0
SAMEA7825831	SAMEA7825831	TRI 21948	NA	TRI_21948_5162	C273	NA	PGR	GASPARD	54	0	0	0	0	54	0	0	0	0	0	0	0	0	0	0	0	0	0	0	0	0
SAMEA7826023	SAMEA7826023	TRI 23149	NA	TRI_23149_5354	C3599	NA	PGR	JAKOB	54	0	0	0	0	54	0	0	0	0	0	0	0	0	0	0	0	0	0	0	0	0
SAMEA7826722	SAMEA7826722	Arezzo	1	-	NA	SAMEA10944313	Elite cultivar	NA	54	0	0	0	29	25	0	0	0	0	0	0	0	0	0	0	0	0	0	0	0	0
SAMEA7827360	SAMEA7827360	TRI 14863	NA	TRI_14863_7824	C500	NA	PGR	----	54	0	0	0	0	0	54	0	0	0	0	0	0	0	0	0	0	0	0	0	0	0
SAMEA7827379	SAMEA7827379	TRI 16420	NA	TRI_16420_7843	C1082	NA	PGR	Thesee	54	0	0	0	0	54	0	0	0	0	0	0	0	0	0	0	0	0	0	0	0	0
SAMEA7827453	SAMEA7827453	TRI 16729	NA	TRI_16729_7917	C1131	NA	PGR	----	54	0	0	0	0	0	54	0	0	0	0	0	0	0	0	0	0	0	0	0	0	0
SAMEA7827485	SAMEA7827485	TRI 16499	NA	TRI_16499_7951	C1154	NA	PGR	----	54	0	0	0	0	0	54	0	0	0	0	0	0	0	0	0	0	0	0	0	0	0
SAMEA7827503	SAMEA7827503	TRI 17878	NA	TRI_17878_7970	C1164	NA	PGR	NMB 94/18 [breeder's line]	54	0	0	0	0	0	29	0	0	0	0	0	0	0	0	0	0	0	0	0	0	25
SAMEA7827807	SAMEA7827807	TRI 21073	NA	TRI_21073_8288	C664	NA	PGR	BIALA KRZYZ	54	0	0	28	0	0	0	0	0	26	0	0	0	0	0	0	0	0	0	0	0	0
SAMEA7828337	SAMEA7828337	TRI 24161	NA	TRI_24161_8923	C1634	NA	PGR	INNOVATION BATAILLE	54	0	0	0	0	0	25	0	0	29	0	0	0	0	0	0	0	0	0	0	0	0
SAMEA7830175	SAMEA7830175	Tambor	NA	NA	NA	NA	Elite cultivar	NA	54	0	0	0	0	0	27	0	0	0	27	0	0	0	0	0	0	0	0	0	0	0
SAMEA7830242	SAMEA7830242	Frument	NA	NA	NA	NA	Elite cultivar	NA	54	0	0	0	0	54	0	0	0	0	0	0	0	0	0	0	0	0	0	0	0	0
SAMEA7821043	SAMEA7821043	Portland	NA	NA	NA	NA	Elite cultivar	NA	53	0	0	0	0	0	25	0	0	28	0	0	0	0	0	0	0	0	0	0	0	0
SAMEA7821318	SAMEA7821318, SAMEA7829551, SAMEA7829550	TRI 16434	NA	TRI_16434_271	C2944	NA	PGR	Solina [vernacular name]	53	0	0	0	0	0	53	0	0	0	0	0	0	0	0	0	0	0	0	0	0	0
SAMEA7821332	SAMEA7821332, SAMEA7829541, SAMEA7829540	TRI 16498	NA	TRI_16498_288	C2966	NA	PGR	----	53	0	0	0	0	0	53	0	0	0	0	0	0	0	0	0	0	0	0	0	0	0
SAMEA7823393	SAMEA7823393	TRI 13417	NA	TRI_13417_2520	C2556	NA	PGR	----	53	0	0	0	0	0	53	0	0	0	0	0	0	0	0	0	0	0	0	0	0	0
SAMEA7824009	SAMEA7824009	TRI 14208	NA	TRI_14208_3166	C2721	NA	PGR	----	53	0	0	0	0	0	53	0	0	0	0	0	0	0	0	0	0	0	0	0	0	0
SAMEA7824044	SAMEA7824044	TRI 16725	NA	TRI_16725_3202	C3008	NA	PGR	----	53	0	0	0	0	0	53	0	0	0	0	0	0	0	0	0	0	0	0	0	0	0
SAMEA7824143	SAMEA7824143	TRI 13420	NA	TRI_13420_3308	C2558	NA	PGR	----	53	0	0	0	0	0	53	0	0	0	0	0	0	0	0	0	0	0	0	0	0	0
SAMEA7825415	SAMEA7825415	TRI 18036	NA	TRI_18036_4725	C3112	NA	PGR	Biancola und Rusciola [vernacular name]	53	0	0	0	0	0	53	0	0	0	0	0	0	0	0	0	0	0	0	0	0	0
SAMEA7825791	SAMEA7825791	TRI 21789	NA	TRI_21789_5122	C697	NA	PGR	RENDEZVOUS	53	0	0	0	0	53	0	0	0	0	0	0	0	0	0	0	0	0	0	0	0	0
SAMEA7826011	SAMEA7826011	TRI 23052	NA	TRI_23052_5341	C933	NA	PGR	ALADIN	53	27	0	0	0	26	0	0	0	0	0	0	0	0	0	0	0	0	0	0	0	0
SAMEA7826317	SAMEA7826317	TRI 24680	NA	TRI_24680_5668	C3849	NA	PGR	MARQUARDTS V X K I/44	53	0	0	28	0	0	0	0	0	0	0	0	25	0	0	0	0	0	0	0	0	0
SAMEA7826673	SAMEA7826673	TRI 14867	NA	TRI_14867_6050	C601	NA	PGR	----	53	0	0	0	0	0	53	0	0	0	0	0	0	0	0	0	0	0	0	0	0	0
SAMEA7827065	SAMEA7827065	TRI 7952	NA	TRI_7952_7219	C4700	NA	PGR	Itana	53	0	0	28	0	0	0	0	0	0	0	0	25	0	0	0	0	0	0	0	0	0
SAMEA7827376	SAMEA7827376	TRI 16441	NA	TRI_16441_7840	C1079	NA	PGR	Solina [vernacular name]	53	0	0	0	0	0	53	0	0	0	0	0	0	0	0	0	0	0	0	0	0	0
SAMEA7827486	SAMEA7827486	TRI 16497	NA	TRI_16497_7952	C1155	NA	PGR	Solina ? [vernacular name]	53	0	0	0	0	0	53	0	0	0	0	0	0	0	0	0	0	0	0	0	0	0
SAMEA7827487	SAMEA7827487	TRI 16496	NA	TRI_16496_7953	C1156	NA	PGR	----	53	0	0	0	0	0	53	0	0	0	0	0	0	0	0	0	0	0	0	0	0	0
SAMEA7827617	SAMEA7827617	TRI 19736	NA	TRI_19736_8086	C1225	NA	PGR	ROTHENBRUNNER	53	0	0	0	0	0	53	0	0	0	0	0	0	0	0	0	0	0	0	0	0	0
SAMEA7827735	SAMEA7827735	TRI 20200	NA	TRI_20200_8208	C1287	NA	PGR	ULANOVKA	53	0	0	0	0	0	0	0	0	25	0	0	0	0	0	0	0	0	0	0	0	28
SAMEA7827768	SAMEA7827768	TRI 19994	NA	TRI_19994_8244	C762	NA	PGR	CAPRIMUS	53	0	0	28	0	0	0	0	0	25	0	0	0	0	0	0	0	0	0	0	0	0
SAMEA7828408	SAMEA7828408	TRI 24263	NA	TRI_24263_8903	C838	NA	PGR	ODVOS	53	0	0	25	0	0	0	0	0	28	0	0	0	0	0	0	0	0	0	0	0	0
SAMEA7830049	SAMEA7830049	Ambition	NA	NA	NA	NA	Elite cultivar	NA	53	0	0	0	0	25	0	0	0	28	0	0	0	0	0	0	0	0	0	0	0	0
SAMEA7820912	SAMEA7820912	Semper	NA	NA	NA	NA	Elite cultivar	NA	52	0	0	0	0	0	26	0	0	26	0	0	0	0	0	0	0	0	0	0	0	0
SAMEA7820932	SAMEA7820932	Zanatan	NA	NA	NA	NA	Elite cultivar	NA	52	0	0	0	0	0	0	0	0	52	0	0	0	0	0	0	0	0	0	0	0	0
SAMEA7821417	SAMEA7821417, SAMEA7829513, SAMEA7829512	TRI 16940	NA	TRI_16940_381	C3047	NA	PGR	Joshuu Shiro Komugi	52	0	0	0	0	0	0	0	0	0	52	0	0	0	0	0	0	0	0	0	0	0
SAMEA7821629	SAMEA7821629	TRI 16489	NA	TRI_16489_608	C2961	NA	PGR	Solina [vernacular name]	52	0	0	0	0	0	52	0	0	0	0	0	0	0	0	0	0	0	0	0	0	0
SAMEA7822007	SAMEA7822007	TRI 2295	NA	TRI_2295_1029	C3573	NA	PGR	----	52	0	0	0	25	0	27	0	0	0	0	0	0	0	0	0	0	0	0	0	0	0
SAMEA7822038	SAMEA7822038	TRI 13439	NA	TRI_13439_1060	C234	NA	PGR	----	52	0	0	0	0	0	52	0	0	0	0	0	0	0	0	0	0	0	0	0	0	0
SAMEA7822358	SAMEA7822358	TRI 21898	NA	TRI_21898_1396	C3436	NA	PGR	ORGAL	52	0	0	0	0	52	0	0	0	0	0	0	0	0	0	0	0	0	0	0	0	0
SAMEA7823029	SAMEA7823029	TRI 1624	NA	TRI_1624_2123	C2924	NA	PGR	----	52	0	0	0	0	0	0	0	0	0	52	0	0	0	0	0	0	0	0	0	0	0
SAMEA7823196	SAMEA7823196	TRI 16443	NA	TRI_16443_2299	C2946	NA	PGR	----	52	0	0	0	0	0	52	0	0	0	0	0	0	0	0	0	0	0	0	0	0	0
SAMEA7823313	SAMEA7823313	TRI 4436	NA	TRI_4436_2425	C4156	NA	PGR	Glutenowa	52	0	0	0	0	0	52	0	0	0	0	0	0	0	0	0	0	0	0	0	0	0
SAMEA7823495	SAMEA7823495	TRI 17255	1	TRI_17255_2626	C3066	SAMEA10944046	PGR	----	52	0	0	0	0	0	52	0	0	0	0	0	0	0	0	0	0	0	0	0	0	0
SAMEA7824191	SAMEA7824191	TRI 14181	NA	TRI_14181_3365	C2716	NA	PGR	----	52	0	0	0	0	0	52	0	0	0	0	0	0	0	0	0	0	0	0	0	0	0
SAMEA7824838	SAMEA7824838	TRI 14978	NA	TRI_14978_4099	C513	NA	PGR	----	52	0	0	0	0	0	52	0	0	0	0	0	0	0	0	0	0	0	0	0	0	0
SAMEA7824878	SAMEA7824878	TRI 16451	NA	TRI_16451_4147	C2950	NA	PGR	Biancola und Rusciola [vernacular name]	52	0	0	0	0	0	52	0	0	0	0	0	0	0	0	0	0	0	0	0	0	0
SAMEA7825097	SAMEA7825097	TRI 13435	NA	TRI_13435_4379	C234	NA	PGR	----	52	0	0	0	0	0	52	0	0	0	0	0	0	0	0	0	0	0	0	0	0	0
SAMEA7825193	SAMEA7825193	TRI 1460	NA	TRI_1460_4481	C2767	NA	PGR	----	52	0	0	0	0	0	52	0	0	0	0	0	0	0	0	0	0	0	0	0	0	0
SAMEA7825245	SAMEA7825245	TRI 15201	NA	TRI_15201_4539	C2860	NA	PGR	----	52	0	0	0	0	0	52	0	0	0	0	0	0	0	0	0	0	0	0	0	0	0
SAMEA7825310	SAMEA7825310	TRI 16472	NA	TRI_16472_4607	C2956	NA	PGR	Solina [vernacular name]	52	0	0	0	0	0	52	0	0	0	0	0	0	0	0	0	0	0	0	0	0	0
SAMEA7825324	SAMEA7825324	TRI 16567	NA	TRI_16567_4628	C2	NA	PGR	----	52	0	0	0	0	0	0	0	0	25	0	0	0	0	0	0	0	0	0	0	0	27
SAMEA7825636	SAMEA7825636	TRI 20160	NA	TRI_20160_4964	C631	NA	PGR	SKOPIE	52	0	0	0	0	0	52	0	0	0	0	0	0	0	0	0	0	0	0	0	0	0
SAMEA7825862	SAMEA7825862	TRI 22145	NA	TRI_22145_5193	C3466	NA	PGR	CIMARON	52	0	0	0	0	0	0	0	0	0	26	0	0	0	0	0	0	26	0	0	0	0
SAMEA7826558	SAMEA7826558	TRI 29500	NA	TRI_29500_5930	C4047	NA	PGR	----	52	0	0	0	0	52	0	0	0	0	0	0	0	0	0	0	0	0	0	0	0	0
SAMEA7826916	SAMEA7826916	TRI 14157	NA	TRI_14157_6331	C2710	NA	PGR	----	52	0	0	0	0	0	52	0	0	0	0	0	0	0	0	0	0	0	0	0	0	0
SAMEA7827339	SAMEA7827339	TRI 14966	NA	TRI_14966_7801	C1056	NA	PGR	----	52	0	0	0	0	0	0	0	0	0	26	0	0	0	0	0	26	0	0	0	0	0
SAMEA7827469	SAMEA7827469	TRI 16571	NA	TRI_16571_7935	C1141	NA	PGR	----	52	0	0	0	0	0	52	0	0	0	0	0	0	0	0	0	0	0	0	0	0	0
SAMEA7827801	SAMEA7827801	TRI 21089	NA	TRI_21089_8282	C683	NA	PGR	GARANT	52	0	0	27	0	0	25	0	0	0	0	0	0	0	0	0	0	0	0	0	0	0
SAMEA7827822	SAMEA7827822	TRI 21025	NA	TRI_21025_8303	C972	NA	PGR	KARAZGAN	52	0	0	0	27	0	25	0	0	0	0	0	0	0	0	0	0	0	0	0	0	0
SAMEA7827939	SAMEA7827939	TRI 21394	NA	TRI_21394_8426	C251	NA	PGR	PODCARPACKA	52	0	0	27	0	0	0	0	0	0	0	0	25	0	0	0	0	0	0	0	0	0
SAMEA7828002	SAMEA7828002	TRI 21783	NA	TRI_21783_8492	C484	NA	PGR	U-1	52	0	0	0	0	0	0	0	0	0	26	0	0	0	0	0	0	0	0	26	0	0
SAMEA7830040	SAMEA7830040	Corsaire	NA	NA	NA	NA	Elite cultivar	NA	52	0	0	27	0	0	25	0	0	0	0	0	0	0	0	0	0	0	0	0	0	0
SAMEA7830221	SAMEA7830221	Amundsen	NA	NA	NA	NA	Elite cultivar	NA	52	0	0	27	0	0	0	0	0	25	0	0	0	0	0	0	0	0	0	0	0	0
SAMEA7830300	SAMEA7830300	Banderola	NA	NA	NA	NA	Elite cultivar	NA	52	0	0	0	0	52	0	0	0	0	0	0	0	0	0	0	0	0	0	0	0	0
SAMEA7830301	SAMEA7830301	Kampana	NA	NA	NA	NA	Elite cultivar	NA	52	0	0	0	0	26	0	0	0	26	0	0	0	0	0	0	0	0	0	0	0	0
SAMEA7830386	SAMEA7830386	TRI 2361	NA	TRI_2361_1961	C3658	NA	PGR	----	52	0	0	0	0	0	52	0	0	0	0	0	0	0	0	0	0	0	0	0	0	0
SAMEA7830391	SAMEA7830391	TRI 7878	NA	TRI_7878_2030	C455	NA	PGR	----	52	0	0	0	0	0	0	0	0	0	26	0	0	0	0	0	26	0	0	0	0	0
SAMEA7820991	SAMEA7820991	Nateja	NA	NA	NA	NA	Elite cultivar	NA	51	0	0	26	0	0	0	0	0	0	0	25	0	0	0	0	0	0	0	0	0	0
SAMEA7821114	SAMEA7821114, SAMEA7829231, SAMEA7829230	TRI 12012	NA	TRI_12012_52	C2	NA	PGR	----	51	0	0	0	0	0	51	0	0	0	0	0	0	0	0	0	0	0	0	0	0	0
SAMEA7821123	SAMEA7821123, SAMEA7829887, SAMEA7829886	TRI 11327	NA	TRI_11327_62	C2	NA	PGR	Weibulls Walde	51	0	0	0	0	0	51	0	0	0	0	0	0	0	0	0	0	0	0	0	0	0
SAMEA7821131	SAMEA7821131, SAMEA7828987, SAMEA7828986	TRI 7872	NA	TRI_7872_71	C2	NA	PGR	----	51	0	0	0	0	0	51	0	0	0	0	0	0	0	0	0	0	0	0	0	0	0
SAMEA7821176	SAMEA7821176, SAMEA7829449, SAMEA7829448	TRI 21082	NA	TRI_21082_119	C96	NA	PGR	CHARKOV	51	0	0	0	0	0	51	0	0	0	0	0	0	0	0	0	0	0	0	0	0	0
SAMEA7821183	SAMEA7821183, SAMEA7828892, SAMEA7828891	TRI 12321	NA	TRI_12321_127	C96	NA	PGR	----	51	0	0	0	0	0	51	0	0	0	0	0	0	0	0	0	0	0	0	0	0	0
SAMEA7821212	SAMEA7821212, SAMEA7829758, SAMEA7829757	TRI 11882	NA	TRI_11882_158	C2292	NA	PGR	Martonvasari 4	51	0	0	0	0	0	51	0	0	0	0	0	0	0	0	0	0	0	0	0	0	0
SAMEA7821251	SAMEA7821251, SAMEA7829822, SAMEA7829821	TRI 11292	NA	TRI_11292_200	C2	NA	PGR	----	51	0	0	0	0	0	51	0	0	0	0	0	0	0	0	0	0	0	0	0	0	0
SAMEA7821272	SAMEA7821272, SAMEA7829943, SAMEA7829942	TRI 11288	NA	TRI_11288_222	C2	NA	PGR	----	51	0	0	0	0	0	51	0	0	0	0	0	0	0	0	0	0	0	0	0	0	0
SAMEA7821275	SAMEA7821275, SAMEA7829860, SAMEA7829859	TRI 9449	NA	TRI_9449_225	C131	NA	PGR	Blevoy	51	0	0	0	0	0	51	0	0	0	0	0	0	0	0	0	0	0	0	0	0	0
SAMEA7821276	SAMEA7821276, SAMEA7828981, SAMEA7828980	TRI 11869	NA	TRI_11869_226	C173	NA	PGR	Ludogorka	51	0	0	0	0	0	51	0	0	0	0	0	0	0	0	0	0	0	0	0	0	0
SAMEA7821278	SAMEA7821278, SAMEA7829511, SAMEA7829510	TRI 11234	NA	TRI_11234_228	C2	NA	PGR	----	51	0	0	0	0	0	51	0	0	0	0	0	0	0	0	0	0	0	0	0	0	0
SAMEA7821288	SAMEA7821288, SAMEA7829824, SAMEA7829823	TRI 11236	NA	TRI_11236_239	C2	NA	PGR	Iljitschowka	51	0	0	0	0	0	51	0	0	0	0	0	0	0	0	0	0	0	0	0	0	0
SAMEA7821363	SAMEA7821363, SAMEA7829891, SAMEA7829890	TRI 11812	NA	TRI_11812_321	C2269	NA	PGR	----	51	0	0	0	0	0	51	0	0	0	0	0	0	0	0	0	0	0	0	0	0	0
SAMEA7821402	SAMEA7821402, SAMEA7828977, SAMEA7828976	TRI 7955	NA	TRI_7955_364	C4702	NA	PGR	Manon	51	0	0	0	0	0	51	0	0	0	0	0	0	0	0	0	0	0	0	0	0	0
SAMEA7821453	SAMEA7821453, SAMEA7829269, SAMEA7829268	TRI 16585	NA	TRI_16585_418	C2981	NA	PGR	----	51	0	0	0	0	0	51	0	0	0	0	0	0	0	0	0	0	0	0	0	0	0
SAMEA7821472	SAMEA7821472, SAMEA7828965, SAMEA7828964	TRI 8097	NA	TRI_8097_438	C4754	NA	PGR	Kuon-Tu-Biala	51	0	0	0	0	0	51	0	0	0	0	0	0	0	0	0	0	0	0	0	0	0
SAMEA7821565	SAMEA7821565, SAMEA7829798, SAMEA7829797	TRI 11617	NA	TRI_11617_535	C2219	NA	PGR	----	51	0	0	0	0	0	0	0	0	0	26	0	0	0	0	0	25	0	0	0	0	0
SAMEA7821576	SAMEA7821576, SAMEA7829357, SAMEA7829356	TRI 23795	0	TRI_23795_547	C3699	SAMEA10944349	PGR	SIAN SHENSI	51	0	0	0	0	0	0	0	0	0	0	0	0	0	0	0	0	0	51	0	0	0
SAMEA7821593	SAMEA7821593	TRI 6839	NA	TRI_6839_568	C4513	NA	PGR	Agror	51	0	0	0	0	0	51	0	0	0	0	0	0	0	0	0	0	0	0	0	0	0
SAMEA7821618	SAMEA7821618	TRI 6814	NA	TRI_6814_595	C218	NA	PGR	Weibulls Erooica II	51	0	0	0	0	0	51	0	0	0	0	0	0	0	0	0	0	0	0	0	0	0
SAMEA7821745	SAMEA7821745	TRI 11616	NA	TRI_11616_731	C319	NA	PGR	----	51	0	0	0	0	0	51	0	0	0	0	0	0	0	0	0	0	0	0	0	0	0
SAMEA7821788	SAMEA7821788	TRI 11893	NA	TRI_11893_782	C2	NA	PGR	Char'kovskaja 159	51	0	0	0	0	0	51	0	0	0	0	0	0	0	0	0	0	0	0	0	0	0
SAMEA7821916	SAMEA7821916	TRI 12985	NA	TRI_12985_928	C2461	NA	PGR	Saga	51	0	0	0	0	0	51	0	0	0	0	0	0	0	0	0	0	0	0	0	0	0
SAMEA7822051	SAMEA7822051	TRI 15186	NA	TRI_15186_1073	C96	NA	PGR	----	51	0	0	0	0	0	51	0	0	0	0	0	0	0	0	0	0	0	0	0	0	0
SAMEA7822121	SAMEA7822121	TRI 7094	NA	TRI_7094_1150	C4567	NA	PGR	Suwon Nr. 86	51	0	0	0	0	0	51	0	0	0	0	0	0	0	0	0	0	0	0	0	0	0
SAMEA7822519	SAMEA7822519	TRI 21110	NA	TRI_21110_1574	C3325	NA	PGR	GG II L	51	0	0	0	0	0	51	0	0	0	0	0	0	0	0	0	0	0	0	0	0	0
SAMEA7823058	SAMEA7823058	TRI 6551	NA	TRI_6551_2152	C4415	NA	PGR	----	51	0	0	0	0	0	51	0	0	0	0	0	0	0	0	0	0	0	0	0	0	0
SAMEA7823171	SAMEA7823171	TRI 11455	NA	TRI_11455_2272	C2182	NA	PGR	Purdue 5396	51	0	0	0	0	0	51	0	0	0	0	0	0	0	0	0	0	0	0	0	0	0
SAMEA7823219	SAMEA7823219	TRI 12699	NA	TRI_12699_2323	C592	NA	PGR	Ducat	51	0	0	0	0	0	51	0	0	0	0	0	0	0	0	0	0	0	0	0	0	0
SAMEA7823234	SAMEA7823234	TRI 11901	NA	TRI_11901_2338	C2	NA	PGR	----	51	0	0	0	0	0	51	0	0	0	0	0	0	0	0	0	0	0	0	0	0	0
SAMEA7823298	SAMEA7823298	TRI 7873	2	TRI_7873_2408	C4674	SAMEA10944383	PGR	----	51	0	0	0	0	0	51	0	0	0	0	0	0	0	0	0	0	0	0	0	0	0
SAMEA7823335	SAMEA7823335	TRI 12027	NA	TRI_12027_2453	C2	NA	PGR	----	51	0	0	0	0	0	51	0	0	0	0	0	0	0	0	0	0	0	0	0	0	0
SAMEA7823387	SAMEA7823387	TRI 11183	NA	TRI_11183_2514	C2128	NA	PGR	----	51	0	0	0	0	0	51	0	0	0	0	0	0	0	0	0	0	0	0	0	0	0
SAMEA7823418	SAMEA7823418	TRI 11813	NA	TRI_11813_2547	C2	NA	PGR	----	51	0	0	0	0	0	51	0	0	0	0	0	0	0	0	0	0	0	0	0	0	0
SAMEA7823532	SAMEA7823532	TRI 12032	NA	TRI_12032_2667	C2327	NA	PGR	----	51	0	0	0	0	0	51	0	0	0	0	0	0	0	0	0	0	0	0	0	0	0
SAMEA7823569	SAMEA7823569	TRI 13304	NA	TRI_13304_2706	C2	NA	PGR	----	51	0	0	0	0	0	51	0	0	0	0	0	0	0	0	0	0	0	0	0	0	0
SAMEA7823578	SAMEA7823578	B 99	NA	B_99_2715	C2	NA	PGR	Mironovskaya 808	51	0	0	0	0	0	51	0	0	0	0	0	0	0	0	0	0	0	0	0	0	0
SAMEA7823640	SAMEA7823640	TRI 11209	NA	TRI_11209_2779	C2	NA	PGR	----	51	0	0	0	0	0	51	0	0	0	0	0	0	0	0	0	0	0	0	0	0	0
SAMEA7823768	SAMEA7823768	TRI 12065	NA	TRI_12065_2914	C2	NA	PGR	----	51	0	0	0	0	0	51	0	0	0	0	0	0	0	0	0	0	0	0	0	0	0
SAMEA7823779	SAMEA7823779	TRI 29574	NA	TRI_29574_2925	C4050	NA	PGR	Garmah [land race]	51	0	0	0	0	0	51	0	0	0	0	0	0	0	0	0	0	0	0	0	0	0
SAMEA7823979	SAMEA7823979	TRI 13488	NA	TRI_13488_3134	C2581	NA	PGR	----	51	0	0	0	0	0	51	0	0	0	0	0	0	0	0	0	0	0	0	0	0	0
SAMEA7824033	SAMEA7824033	TRI 15238	NA	TRI_15238_3191	C96	NA	PGR	----	51	0	0	0	0	0	51	0	0	0	0	0	0	0	0	0	0	0	0	0	0	0
SAMEA7824211	SAMEA7824211	TRI 8285	NA	TRI_8285_3387	C666	NA	PGR	----	51	0	0	0	0	0	51	0	0	0	0	0	0	0	0	0	0	0	0	0	0	0
SAMEA7824246	SAMEA7824246	TRI 15148	1	TRI_15148_3430	C96	SAMEA10944110	PGR	----	51	0	0	0	0	0	51	0	0	0	0	0	0	0	0	0	0	0	0	0	0	0
SAMEA7824291	SAMEA7824291	TRI 8012	NA	TRI_8012_3476	C4721	NA	PGR	Klein Puma	51	0	0	0	0	0	51	0	0	0	0	0	0	0	0	0	0	0	0	0	0	0
SAMEA7824368	SAMEA7824368	TRI 6587	NA	TRI_6587_3560	C2	NA	PGR	----	51	0	0	0	0	0	0	0	0	0	26	0	0	0	0	0	25	0	0	0	0	0
SAMEA7824553	SAMEA7824553	TRI 21585	1	TRI_21585_3765	C3393	SAMEA10944361	PGR	PIONEER 2555	51	0	0	0	0	0	51	0	0	0	0	0	0	0	0	0	0	0	0	0	0	0
SAMEA7824562	SAMEA7824562	TRI 10131	NA	TRI_10131_3775	C1951	NA	PGR	F 9-70 (Stamm)	51	0	0	0	0	0	51	0	0	0	0	0	0	0	0	0	0	0	0	0	0	0
SAMEA7824722	SAMEA7824722	TRI 9408	NA	TRI_9408_3966	C2	NA	PGR	San Pastore 14	51	0	0	0	0	0	51	0	0	0	0	0	0	0	0	0	0	0	0	0	0	0
SAMEA7824874	SAMEA7824874	TRI 11171	NA	TRI_11171_4142	C2	NA	PGR	----	51	0	0	0	0	0	51	0	0	0	0	0	0	0	0	0	0	0	0	0	0	0
SAMEA7825068	SAMEA7825068	TRI 13245	NA	TRI_13245_4348	C2	NA	PGR	----	51	0	0	0	0	0	51	0	0	0	0	0	0	0	0	0	0	0	0	0	0	0
SAMEA7825098	SAMEA7825098	TRI 13437	NA	TRI_13437_4380	C2563	NA	PGR	----	51	0	0	0	0	0	51	0	0	0	0	0	0	0	0	0	0	0	0	0	0	0
SAMEA7825161	SAMEA7825161	TRI 14158	NA	TRI_14158_4447	C2711	NA	PGR	----	51	0	0	0	0	0	51	0	0	0	0	0	0	0	0	0	0	0	0	0	0	0
SAMEA7825215	SAMEA7825215	TRI 14926	NA	TRI_14926_4508	C2	NA	PGR	PAU 6162	51	0	0	0	0	0	51	0	0	0	0	0	0	0	0	0	0	0	0	0	0	0
SAMEA7825218	SAMEA7825218	TRI 14955	NA	TRI_14955_4511	C2820	NA	PGR	Aheloy	51	0	0	0	0	0	51	0	0	0	0	0	0	0	0	0	0	0	0	0	0	0
SAMEA7825248	SAMEA7825248	TRI 15217	NA	TRI_15217_4542	C2864	NA	PGR	----	51	0	0	0	0	0	51	0	0	0	0	0	0	0	0	0	0	0	0	0	0	0
SAMEA7825347	SAMEA7825347	TRI 16733	NA	TRI_16733_4651	C3011	NA	PGR	----	51	0	0	0	0	0	51	0	0	0	0	0	0	0	0	0	0	0	0	0	0	0
SAMEA7825374	SAMEA7825374	TRI 16872	NA	TRI_16872_4679	C781	NA	PGR	----	51	0	0	0	0	0	25	0	0	0	0	0	0	0	0	0	0	0	0	0	0	26
SAMEA7825653	SAMEA7825653	TRI 20985	NA	TRI_20985_4983	C3301	NA	PGR	SMOGGER	51	0	0	0	0	0	51	0	0	0	0	0	0	0	0	0	0	0	0	0	0	0
SAMEA7825703	SAMEA7825703	TRI 21141	NA	TRI_21141_5032	C834	NA	PGR	VON STIEGLERS 22	51	0	0	0	0	0	51	0	0	0	0	0	0	0	0	0	0	0	0	0	0	0
SAMEA7825719	SAMEA7825719	TRI 5217	NA	TRI_5217_5049	C319	NA	PGR	Est Mottin	51	0	0	0	0	0	51	0	0	0	0	0	0	0	0	0	0	0	0	0	0	0
SAMEA7825997	SAMEA7825997	TRI 22933	NA	TRI_22933_5327	C2	NA	PGR	ECKENDORFER BEGRANNTER DICKKOPF	51	0	0	0	0	0	51	0	0	0	0	0	0	0	0	0	0	0	0	0	0	0
SAMEA7826301	SAMEA7826301	TRI 24643	NA	TRI_24643_5652	C3835	NA	PGR	MARQUIS	51	0	0	0	0	0	51	0	0	0	0	0	0	0	0	0	0	0	0	0	0	0
SAMEA7826866	SAMEA7826866	TRI 11221	NA	TRI_11221_6244	C741	NA	PGR	----	51	0	0	0	0	0	51	0	0	0	0	0	0	0	0	0	0	0	0	0	0	0
SAMEA7826869	SAMEA7826869	TRI 13220	NA	TRI_13220_6247	C2	NA	PGR	----	51	0	0	0	0	0	51	0	0	0	0	0	0	0	0	0	0	0	0	0	0	0
SAMEA7827027	SAMEA7827027	TRI 12060	NA	TRI_12060_6493	C2	NA	PGR	----	51	0	0	0	0	0	51	0	0	0	0	0	0	0	0	0	0	0	0	0	0	0
SAMEA7827070	SAMEA7827070	TRI 3333	NA	TRI_3333_7225	C2	NA	PGR	----	51	0	0	25	0	0	26	0	0	0	0	0	0	0	0	0	0	0	0	0	0	0
SAMEA7827192	SAMEA7827192	TRI 1050	NA	TRI_1050_7359	C493	NA	PGR	Berkners Des Königs Grenadiere	51	0	0	25	0	0	0	0	0	26	0	0	0	0	0	0	0	0	0	0	0	0
SAMEA7827268	SAMEA7827268	TRI 11270	NA	TRI_11270_7698	C1020	NA	PGR	Novostepnjacka	51	0	0	0	0	0	51	0	0	0	0	0	0	0	0	0	0	0	0	0	0	0
SAMEA7827298	SAMEA7827298	TRI 6359	NA	TRI_6359_7752	C1038	NA	PGR	----	51	0	0	0	0	0	0	0	0	0	26	0	0	0	0	0	25	0	0	0	0	0
SAMEA7827327	SAMEA7827327	TRI 15149	NA	TRI_15149_7787	C96	NA	PGR	----	51	0	0	0	0	0	51	0	0	0	0	0	0	0	0	0	0	0	0	0	0	0
SAMEA7827454	SAMEA7827454	TRI 16728	NA	TRI_16728_7918	C1132	NA	PGR	Roma	51	0	0	0	0	0	51	0	0	0	0	0	0	0	0	0	0	0	0	0	0	0
SAMEA7827464	SAMEA7827464	TRI 16642	NA	TRI_16642_7928	C2	NA	PGR	Ramiro	51	0	0	0	0	0	51	0	0	0	0	0	0	0	0	0	0	0	0	0	0	0
SAMEA7827468	SAMEA7827468	TRI 16588	NA	TRI_16588_7932	C592	NA	PGR	----	51	0	0	0	0	0	51	0	0	0	0	0	0	0	0	0	0	0	0	0	0	0
SAMEA7827479	SAMEA7827479	TRI 16528	NA	TRI_16528_7945	C1149	NA	PGR	----	51	0	0	0	0	0	0	0	0	0	0	0	0	0	0	0	26	25	0	0	0	0
SAMEA7827534	SAMEA7827534	TRI 16970	NA	TRI_16970_8000	C1178	NA	PGR	Yanagi Kubo	51	0	0	0	0	0	0	0	0	0	26	0	0	0	0	0	25	0	0	0	0	0
SAMEA7827541	SAMEA7827541	TRI 16927	NA	TRI_16927_8007	C2	NA	PGR	Chinpoong	51	0	0	0	0	0	0	0	0	0	26	0	0	0	0	0	25	0	0	0	0	0
SAMEA7827628	SAMEA7827628	TRI 19695	NA	TRI_19695_8097	C1230	NA	PGR	FELDSBERGER GRANNEN B	51	0	0	0	0	0	51	0	0	0	0	0	0	0	0	0	0	0	0	0	0	0
SAMEA7827629	SAMEA7827629	TRI 19693	NA	TRI_19693_8098	C854	NA	PGR	WEIHENSTEPHAN	51	0	0	0	0	0	51	0	0	0	0	0	0	0	0	0	0	0	0	0	0	0
SAMEA7827633	SAMEA7827633	TRI 19680	NA	TRI_19680_8102	C741	NA	PGR	WEIZEN AUS RUSSLAND	51	0	0	0	0	0	51	0	0	0	0	0	0	0	0	0	0	0	0	0	0	0
SAMEA7827682	SAMEA7827682	TRI 19895	NA	TRI_19895_8154	C30	NA	PGR	SAALFELDEN	51	0	0	0	0	0	51	0	0	0	0	0	0	0	0	0	0	0	0	0	0	0
SAMEA7827739	SAMEA7827739	TRI 20170	NA	TRI_20170_8212	C1290	NA	PGR	BANATKA RAWSKA	51	0	0	25	0	0	0	0	0	26	0	0	0	0	0	0	0	0	0	0	0	0
SAMEA7827855	SAMEA7827855	TRI 21290	NA	TRI_21290_8337	C1338	NA	PGR	GLATTER HOSPODAR	51	0	0	0	0	0	51	0	0	0	0	0	0	0	0	0	0	0	0	0	0	0
SAMEA7827875	SAMEA7827875	TRI 21228	NA	TRI_21228_8358	C765	NA	PGR	CENAD C 11	51	0	0	0	0	0	51	0	0	0	0	0	0	0	0	0	0	0	0	0	0	0
SAMEA7828098	SAMEA7828098	TRI 22668	NA	TRI_22668_8589	C363	NA	PGR	JAKOBI	51	0	0	0	0	0	51	0	0	0	0	0	0	0	0	0	0	0	0	0	0	0
SAMEA7828112	SAMEA7828112	TRI 22612	NA	TRI_22612_8605	C1473	NA	PGR	JEKATERINOSLAV 065	51	0	0	0	0	0	51	0	0	0	0	0	0	0	0	0	0	0	0	0	0	0
SAMEA7828213	SAMEA7828213	TRI 22709	NA	TRI_22709_8706	C1520	NA	PGR	ROJO DE CARCEDO	51	0	0	0	0	0	51	0	0	0	0	0	0	0	0	0	0	0	0	0	0	0
SAMEA7828220	SAMEA7828220	TRI 23436	NA	TRI_23436_8713	C2	NA	PGR	DAVIDSON	51	0	0	0	0	0	51	0	0	0	0	0	0	0	0	0	0	0	0	0	0	0
SAMEA7828503	SAMEA7828503	TRI 24364	NA	TRI_24364_9002	C1667	NA	PGR	ARPADHALOM 17	51	0	0	0	0	0	51	0	0	0	0	0	0	0	0	0	0	0	0	0	0	0
SAMEA7828641	SAMEA7828641	TRI 24724	NA	TRI_24724_9145	C740	NA	PGR	MARKOVICOVA HEADKA	51	0	0	0	0	0	51	0	0	0	0	0	0	0	0	0	0	0	0	0	0	0
SAMEA7828773	SAMEA7828773	TRI 25888	NA	TRI_25888_9289	C30	NA	PGR	FELDSBERGER	51	0	0	0	0	0	51	0	0	0	0	0	0	0	0	0	0	0	0	0	0	0
SAMEA7828832	SAMEA7828832	TRI 28953	NA	TRI_28953_9351	C1843	NA	PGR	Pollmanns Land; Weizen [vernacular name]	51	0	0	0	0	0	51	0	0	0	0	0	0	0	0	0	0	0	0	0	0	0
SAMEA7830052	SAMEA7830052	Battalion	NA	NA	NA	NA	Elite cultivar	NA	51	0	0	25	0	26	0	0	0	0	0	0	0	0	0	0	0	0	0	0	0	0
SAMEA7830055	SAMEA7830055	Cassiopeia	NA	NA	NA	NA	Elite cultivar	NA	51	0	0	0	0	0	0	0	0	0	0	0	0	0	0	0	0	0	25	0	0	26
SAMEA7830071	SAMEA7830071	Globus	NA	NA	NA	NA	Elite cultivar	NA	51	0	0	0	0	26	0	0	0	0	0	0	0	0	0	0	0	0	0	0	0	25
SAMEA7821061	SAMEA7821061	Prinz	NA	NA	NA	NA	Elite cultivar	NA	50	0	0	25	0	25	0	0	0	0	0	0	0	0	0	0	0	0	0	0	0	0
SAMEA7821091	SAMEA7821091, SAMEA7829521, SAMEA7829520	TRI 16763	NA	TRI_16763_23	C145	NA	PGR	----	50	0	0	0	0	0	50	0	0	0	0	0	0	0	0	0	0	0	0	0	0	0
SAMEA7821193	SAMEA7821193, SAMEA7829653, SAMEA7829652	TRI 11228	NA	TRI_11228_137	C2	NA	PGR	----	50	0	0	0	0	0	50	0	0	0	0	0	0	0	0	0	0	0	0	0	0	0
SAMEA7821236	SAMEA7821236, SAMEA7829461, SAMEA7829460	TRI 20107	NA	TRI_20107_183	C2	NA	PGR	MIRONOVSKAJA 806	50	0	0	0	0	0	50	0	0	0	0	0	0	0	0	0	0	0	0	0	0	0
SAMEA7821279	SAMEA7821279, SAMEA7828979, SAMEA7828978	TRI 12966	NA	TRI_12966_229	C2459	NA	PGR	Ivanovskaja 12	50	0	0	0	0	0	50	0	0	0	0	0	0	0	0	0	0	0	0	0	0	0
SAMEA7821315	SAMEA7821315, SAMEA7829185, SAMEA7829184	TRI 4633	NA	TRI_4633_268	C4196	NA	PGR	Acima	50	0	0	0	0	0	50	0	0	0	0	0	0	0	0	0	0	0	0	0	0	0
SAMEA7821346	SAMEA7821346, SAMEA7829611, SAMEA7829610	TRI 13691	NA	TRI_13691_304	C2658	NA	PGR	----	50	0	0	0	0	0	50	0	0	0	0	0	0	0	0	0	0	0	0	0	0	0
SAMEA7821373	SAMEA7821373, SAMEA7829085, SAMEA7829084	TRI 13557	NA	TRI_13557_333	C2605	NA	PGR	----	50	0	0	0	0	0	50	0	0	0	0	0	0	0	0	0	0	0	0	0	0	0
SAMEA7821379	SAMEA7821379, SAMEA7829203, SAMEA7829202	TRI 21246	NA	TRI_21246_340	C30	NA	PGR	POSTELBERGER WECHSEL	50	0	0	0	0	0	50	0	0	0	0	0	0	0	0	0	0	0	0	0	0	0
SAMEA7821394	SAMEA7821394, SAMEA7829451, SAMEA7829450	TRI 20980	1	TRI_20980_355	C3299	SAMEA10944082	PGR	VERZWEIGTER SQUAREHEAD	50	0	0	0	0	0	50	0	0	0	0	0	0	0	0	0	0	0	0	0	0	0
SAMEA7821411	SAMEA7821411, SAMEA7829309, SAMEA7829308	TRI 24780	NA	TRI_24780_375	C54	NA	PGR	SEELOWITZER PODORKA	50	0	0	0	0	0	50	0	0	0	0	0	0	0	0	0	0	0	0	0	0	0
SAMEA7821459	SAMEA7821459, SAMEA7829893, SAMEA7829892	TRI 12023	NA	TRI_12023_425	C2324	NA	PGR	----	50	0	0	0	0	0	50	0	0	0	0	0	0	0	0	0	0	0	0	0	0	0
SAMEA7821467	SAMEA7821467, SAMEA7829766, SAMEA7829765	TRI 11841	NA	TRI_11841_433	C2276	NA	PGR	----	50	0	0	0	0	0	50	0	0	0	0	0	0	0	0	0	0	0	0	0	0	0
SAMEA7821475	SAMEA7821475, SAMEA7829754, SAMEA7829753	TRI 11902	NA	TRI_11902_441	C2	NA	PGR	----	50	0	0	0	0	0	50	0	0	0	0	0	0	0	0	0	0	0	0	0	0	0
SAMEA7821507	SAMEA7821507, SAMEA7829780, SAMEA7829779	TRI 11770	NA	TRI_11770_563	C2251	NA	PGR	----	50	0	0	0	0	0	50	0	0	0	0	0	0	0	0	0	0	0	0	0	0	0
SAMEA7821508	SAMEA7821508, SAMEA7829742, SAMEA7829741	TRI 12022	NA	TRI_12022_474	C2	NA	PGR	----	50	0	0	0	0	0	50	0	0	0	0	0	0	0	0	0	0	0	0	0	0	0
SAMEA7821516	SAMEA7821516, SAMEA7828985, SAMEA7828984	TRI 7887	NA	TRI_7887_482	C140	NA	PGR	Splendeur - Vilmorin	50	0	0	0	0	0	50	0	0	0	0	0	0	0	0	0	0	0	0	0	0	0
SAMEA7821522	SAMEA7821522, SAMEA7829830, SAMEA7829829	TRI 12722	NA	TRI_12722_489	C2	NA	PGR	Il'icevka	50	0	0	0	0	0	50	0	0	0	0	0	0	0	0	0	0	0	0	0	0	0
SAMEA7821538	SAMEA7821538, SAMEA7829457, SAMEA7829456	TRI 5138	NA	TRI_5138_505	C2	NA	PGR	Kirsches Grannen	50	0	0	0	0	0	50	0	0	0	0	0	0	0	0	0	0	0	0	0	0	0
SAMEA7821554	SAMEA7821554, SAMEA7829645, SAMEA7829644	TRI 11842	NA	TRI_11842_523	C2	NA	PGR	----	50	0	0	0	0	0	50	0	0	0	0	0	0	0	0	0	0	0	0	0	0	0
SAMEA7821582	SAMEA7821582, SAMEA7829609, SAMEA7829608	TRI 13704	NA	TRI_13704_554	C2665	NA	PGR	----	50	0	0	0	0	0	50	0	0	0	0	0	0	0	0	0	0	0	0	0	0	0
SAMEA7821601	SAMEA7821601	TRI 11784	NA	TRI_11784_576	C2256	NA	PGR	----	50	0	0	0	0	0	50	0	0	0	0	0	0	0	0	0	0	0	0	0	0	0
SAMEA7821614	SAMEA7821614	TRI 21251	NA	TRI_21251_590	C30	NA	PGR	BERCHTESGADENER VOGEL	50	0	0	0	0	0	50	0	0	0	0	0	0	0	0	0	0	0	0	0	0	0
SAMEA7821622	SAMEA7821622	TRI 11291	NA	TRI_11291_599	C2	NA	PGR	----	50	0	0	0	0	0	50	0	0	0	0	0	0	0	0	0	0	0	0	0	0	0
SAMEA7821627	SAMEA7821627	TRI 11303	NA	TRI_11303_606	C2	NA	PGR	----	50	0	0	0	0	0	50	0	0	0	0	0	0	0	0	0	0	0	0	0	0	0
SAMEA7821628	SAMEA7821628	TRI 6984	NA	TRI_6984_607	C2	NA	PGR	Heurtebise	50	0	0	0	0	0	50	0	0	0	0	0	0	0	0	0	0	0	0	0	0	0
SAMEA7821631	SAMEA7821631	TRI 12849	NA	TRI_12849_610	C2	NA	PGR	----	50	0	0	0	0	0	50	0	0	0	0	0	0	0	0	0	0	0	0	0	0	0
SAMEA7821653	SAMEA7821653	TRI 7419	NA	TRI_7419_636	C310	NA	PGR	Rubis	50	0	0	0	0	0	50	0	0	0	0	0	0	0	0	0	0	0	0	0	0	0
SAMEA7821654	SAMEA7821654	TRI 12025	NA	TRI_12025_637	C2	NA	PGR	----	50	0	0	0	0	0	50	0	0	0	0	0	0	0	0	0	0	0	0	0	0	0
SAMEA7821671	SAMEA7821671	TRI 12815	NA	TRI_12815_655	C2422	NA	PGR	----	50	0	0	0	0	0	50	0	0	0	0	0	0	0	0	0	0	0	0	0	0	0
SAMEA7821684	SAMEA7821684	TRI 11567	NA	TRI_11567_668	C2198	NA	PGR	Purdue 45/48	50	0	0	0	0	0	50	0	0	0	0	0	0	0	0	0	0	0	0	0	0	0
SAMEA7821773	SAMEA7821773	TRI 17297	NA	TRI_17297_761	C3072	NA	PGR	----	50	0	0	0	0	0	50	0	0	0	0	0	0	0	0	0	0	0	0	0	0	0
SAMEA7821777	SAMEA7821777	TRI 14115	NA	TRI_14115_767	C214	NA	PGR	----	50	0	0	0	0	0	50	0	0	0	0	0	0	0	0	0	0	0	0	0	0	0
SAMEA7821835	SAMEA7821835	TRI 21119	NA	TRI_21119_835	C266	NA	PGR	LAISACH	50	0	0	0	0	0	50	0	0	0	0	0	0	0	0	0	0	0	0	0	0	0
SAMEA7821836	SAMEA7821836	TRI 24566	NA	TRI_24566_836	C30	NA	PGR	LOOSDORFERKA	50	0	0	0	0	0	50	0	0	0	0	0	0	0	0	0	0	0	0	0	0	0
SAMEA7821965	SAMEA7821965	TRI 11894	NA	TRI_11894_983	C2	NA	PGR	Polesskaja 71	50	0	0	0	0	0	50	0	0	0	0	0	0	0	0	0	0	0	0	0	0	0
SAMEA7821991	SAMEA7821991	TRI 13026	NA	TRI_13026_1012	C2	NA	PGR	Bianchetta	50	0	0	0	0	0	50	0	0	0	0	0	0	0	0	0	0	0	0	0	0	0
SAMEA7822024	SAMEA7822024	TRI 16032	NA	TRI_16032_1046	C274	NA	PGR	Boxer	50	0	0	0	0	0	50	0	0	0	0	0	0	0	0	0	0	0	0	0	0	0
SAMEA7822042	SAMEA7822042	TRI 6817	NA	TRI_6817_1064	C195	NA	PGR	Vakka	50	0	0	0	0	0	50	0	0	0	0	0	0	0	0	0	0	0	0	0	0	0
SAMEA7822046	SAMEA7822046	TRI 7957	NA	TRI_7957_1068	C4703	NA	PGR	Omaha	50	0	0	0	0	0	50	0	0	0	0	0	0	0	0	0	0	0	0	0	0	0
SAMEA7822063	SAMEA7822063	TRI 11897	NA	TRI_11897_1088	C2	NA	PGR	Mironovskaja 11	50	0	0	0	0	0	50	0	0	0	0	0	0	0	0	0	0	0	0	0	0	0
SAMEA7822083	SAMEA7822083	TRI 11877	NA	TRI_11877_1110	C2290	NA	PGR	F 80/73	50	0	0	0	0	0	50	0	0	0	0	0	0	0	0	0	0	0	0	0	0	0
SAMEA7822120	SAMEA7822120	TRI 1332	NA	TRI_1332_1149	C2544	NA	PGR	Vrbovec Winterweizen	50	0	0	0	0	0	50	0	0	0	0	0	0	0	0	0	0	0	0	0	0	0
SAMEA7822125	SAMEA7822125	TRI 13492	1	TRI_13492_1154	C2585	SAMEA10944368	PGR	----	50	0	0	0	0	0	50	0	0	0	0	0	0	0	0	0	0	0	0	0	0	0
SAMEA7822136	SAMEA7822136	TRI 12784	NA	TRI_12784_1165	C2404	NA	PGR	----	50	0	0	0	0	0	50	0	0	0	0	0	0	0	0	0	0	0	0	0	0	0
SAMEA7822146	SAMEA7822146	TRI 9820	NA	TRI_9820_1177	C4864	NA	PGR	ICA 645/55	50	0	0	0	0	0	50	0	0	0	0	0	0	0	0	0	0	0	0	0	0	0
SAMEA7822162	SAMEA7822162	TRI 13689	NA	TRI_13689_1193	C381	NA	PGR	----	50	0	0	0	0	0	50	0	0	0	0	0	0	0	0	0	0	0	0	0	0	0
SAMEA7822163	SAMEA7822163	TRI 6876	NA	TRI_6876_1194	C4526	NA	PGR	Vilmorin 53	50	0	0	0	0	0	50	0	0	0	0	0	0	0	0	0	0	0	0	0	0	0
SAMEA7822167	SAMEA7822167	TRI 2327	NA	TRI_2327_1198	C391	NA	PGR	----	50	0	0	0	0	0	50	0	0	0	0	0	0	0	0	0	0	0	0	0	0	0
SAMEA7822200	SAMEA7822200	TRI 12753	NA	TRI_12753_1230	C2	NA	PGR	----	50	0	0	0	0	0	50	0	0	0	0	0	0	0	0	0	0	0	0	0	0	0
SAMEA7822205	SAMEA7822205	TRI 21734	NA	TRI_21734_1235	C3401	NA	PGR	BULGARISCHER WEIZEN ROUSSE NR.55	50	0	0	0	0	0	50	0	0	0	0	0	0	0	0	0	0	0	0	0	0	0
SAMEA7822226	SAMEA7822226	TRI 12841	NA	TRI_12841_1257	C2432	NA	PGR	----	50	0	0	0	0	0	50	0	0	0	0	0	0	0	0	0	0	0	0	0	0	0
SAMEA7822229	SAMEA7822229	TRI 12956	NA	TRI_12956_1260	C320	NA	PGR	Hela	50	0	0	0	0	0	50	0	0	0	0	0	0	0	0	0	0	0	0	0	0	0
SAMEA7822252	SAMEA7822252	TRI 12031	NA	TRI_12031_1285	C2326	NA	PGR	----	50	0	0	0	0	0	50	0	0	0	0	0	0	0	0	0	0	0	0	0	0	0
SAMEA7822311	SAMEA7822311	TRI 6858	NA	TRI_6858_1366	C393	NA	PGR	Moeres	50	0	0	0	0	0	50	0	0	0	0	0	0	0	0	0	0	0	0	0	0	0
SAMEA7822341	SAMEA7822341	TRI 11873	NA	TRI_11873_1379	C173	NA	PGR	Lovrin 23	50	0	0	0	0	0	50	0	0	0	0	0	0	0	0	0	0	0	0	0	0	0
SAMEA7822377	SAMEA7822377	TRI 11989	NA	TRI_11989_1417	C2	NA	PGR	----	50	0	0	0	0	0	50	0	0	0	0	0	0	0	0	0	0	0	0	0	0	0
SAMEA7822378	SAMEA7822378	TRI 13693	NA	TRI_13693_1418	C381	NA	PGR	----	50	0	0	0	0	0	50	0	0	0	0	0	0	0	0	0	0	0	0	0	0	0
SAMEA7822385	SAMEA7822385	TRI 11376	NA	TRI_11376_1425	C2	NA	PGR	Nadeznaja 45	50	0	0	0	0	0	50	0	0	0	0	0	0	0	0	0	0	0	0	0	0	0
SAMEA7822419	SAMEA7822419	TRI 8297	NA	TRI_8297_1464	C4777	NA	PGR	Fertödi 249	50	0	0	0	0	0	50	0	0	0	0	0	0	0	0	0	0	0	0	0	0	0
SAMEA7822432	SAMEA7822432	TRI 24849	NA	TRI_24849_1480	C3879	NA	PGR	----	50	0	0	0	0	0	50	0	0	0	0	0	0	0	0	0	0	0	0	0	0	0
SAMEA7822473	SAMEA7822473	TRI 2326	NA	TRI_2326_1526	C391	NA	PGR	----	50	0	0	0	0	0	50	0	0	0	0	0	0	0	0	0	0	0	0	0	0	0
SAMEA7822499	SAMEA7822499	TRI 16481	NA	TRI_16481_1553	C2959	NA	PGR	----	50	0	0	0	0	0	50	0	0	0	0	0	0	0	0	0	0	0	0	0	0	0
SAMEA7822514	SAMEA7822514	TRI 9781	NA	TRI_9781_1569	C4854	NA	PGR	Ciacova 185	50	0	0	0	0	0	50	0	0	0	0	0	0	0	0	0	0	0	0	0	0	0
SAMEA7822523	SAMEA7822523	TRI 22422	NA	TRI_22422_1578	C368	NA	PGR	LAMBROS	50	0	0	25	0	25	0	0	0	0	0	0	0	0	0	0	0	0	0	0	0	0
SAMEA7822572	SAMEA7822572	TRI 12695	NA	TRI_12695_1630	C367	NA	PGR	Carisuper	50	0	0	0	0	0	50	0	0	0	0	0	0	0	0	0	0	0	0	0	0	0
SAMEA7822663	SAMEA7822663	TRI 7814	NA	TRI_7814_1723	C4655	NA	PGR	----	50	0	0	0	0	0	50	0	0	0	0	0	0	0	0	0	0	0	0	0	0	0
SAMEA7822766	SAMEA7822766	TRI 24136	NA	TRI_24136_1834	C3758	NA	PGR	----	50	0	0	0	0	0	50	0	0	0	0	0	0	0	0	0	0	0	0	0	0	0
SAMEA7822871	SAMEA7822871	TRI 8098	NA	TRI_8098_1950	C4755	NA	PGR	Li-Cho Nr. 3	50	0	0	0	0	0	50	0	0	0	0	0	0	0	0	0	0	0	0	0	0	0
SAMEA7822877	SAMEA7822877	TRI 11818	NA	TRI_11818_1956	C2	NA	PGR	----	50	0	0	0	0	0	50	0	0	0	0	0	0	0	0	0	0	0	0	0	0	0
SAMEA7822980	SAMEA7822980	TRI 12054	NA	TRI_12054_2072	C2	NA	PGR	----	50	0	0	0	0	0	50	0	0	0	0	0	0	0	0	0	0	0	0	0	0	0
SAMEA7822984	SAMEA7822984	TRI 12700	NA	TRI_12700_2076	C367	NA	PGR	Erythrospermum 127	50	0	0	0	0	0	50	0	0	0	0	0	0	0	0	0	0	0	0	0	0	0
SAMEA7822990	SAMEA7822990	TRI 8126	NA	TRI_8126_2082	C4766	NA	PGR	Cascon	50	0	0	0	0	0	50	0	0	0	0	0	0	0	0	0	0	0	0	0	0	0
SAMEA7823039	SAMEA7823039	TRI 25818	NA	TRI_25818_2133	C487	NA	PGR	ELSCHER WECHSEL	50	0	0	0	0	0	50	0	0	0	0	0	0	0	0	0	0	0	0	0	0	0
SAMEA7823047	SAMEA7823047	TRI 5049	NA	TRI_5049_2141	C4271	NA	PGR	Mintucky Amber	50	0	0	0	0	0	50	0	0	0	0	0	0	0	0	0	0	0	0	0	0	0
SAMEA7823057	SAMEA7823057	TRI 3703	NA	TRI_3703_2151	C4107	NA	PGR	----	50	0	0	0	0	0	50	0	0	0	0	0	0	0	0	0	0	0	0	0	0	0
SAMEA7823060	SAMEA7823060	TRI 13216	NA	TRI_13216_2154	C2	NA	PGR	----	50	0	0	0	0	0	50	0	0	0	0	0	0	0	0	0	0	0	0	0	0	0
SAMEA7823064	SAMEA7823064	TRI 13209	NA	TRI_13209_2159	C2	NA	PGR	----	50	0	0	0	0	0	50	0	0	0	0	0	0	0	0	0	0	0	0	0	0	0
SAMEA7823097	SAMEA7823097	TRI 23870	NA	TRI_23870_2195	C3719	NA	PGR	SCHWEDISCHER WINTERWEIZEN	50	0	0	0	0	0	50	0	0	0	0	0	0	0	0	0	0	0	0	0	0	0
SAMEA7823108	SAMEA7823108	TRI 21996	NA	TRI_21996_2207	C235	NA	PGR	EST-EWS 4	50	0	0	0	0	0	50	0	0	0	0	0	0	0	0	0	0	0	0	0	0	0
SAMEA7823114	SAMEA7823114	TRI 16731	NA	TRI_16731_2214	C3009	NA	PGR	----	50	0	0	0	0	0	50	0	0	0	0	0	0	0	0	0	0	0	0	0	0	0
SAMEA7823115	SAMEA7823115	TRI 5200	NA	TRI_5200_2215	C235	NA	PGR	Admonter Früh	50	0	0	0	0	0	50	0	0	0	0	0	0	0	0	0	0	0	0	0	0	0
SAMEA7823126	SAMEA7823126	TRI 5112	NA	TRI_5112_2225	C363	NA	PGR	v. Tschermaks Weißer Moravia	50	0	0	0	0	0	50	0	0	0	0	0	0	0	0	0	0	0	0	0	0	0
SAMEA7823130	SAMEA7823130	TRI 11299	NA	TRI_11299_2229	C2	NA	PGR	----	50	0	0	0	0	0	50	0	0	0	0	0	0	0	0	0	0	0	0	0	0	0
SAMEA7823189	SAMEA7823189	TRI 10282	NA	TRI_10282_2292	C557	NA	PGR	Virest	50	0	0	0	0	0	50	0	0	0	0	0	0	0	0	0	0	0	0	0	0	0
SAMEA7823192	SAMEA7823192	TRI 11200	NA	TRI_11200_2295	C2	NA	PGR	----	50	0	0	0	0	0	50	0	0	0	0	0	0	0	0	0	0	0	0	0	0	0
SAMEA7823204	SAMEA7823204	TRI 11879	NA	TRI_11879_2307	C2	NA	PGR	Turda 53/68	50	0	0	0	0	0	50	0	0	0	0	0	0	0	0	0	0	0	0	0	0	0
SAMEA7823254	SAMEA7823254	TRI 13230	NA	TRI_13230_2359	C2	NA	PGR	----	50	0	0	0	0	0	50	0	0	0	0	0	0	0	0	0	0	0	0	0	0	0
SAMEA7823277	SAMEA7823277	TRI 12047	NA	TRI_12047_2386	C2	NA	PGR	----	50	0	0	0	0	0	50	0	0	0	0	0	0	0	0	0	0	0	0	0	0	0
SAMEA7823284	SAMEA7823284	TRI 14277	NA	TRI_14277_2395	C2737	NA	PGR	----	50	0	0	0	0	0	50	0	0	0	0	0	0	0	0	0	0	0	0	0	0	0
SAMEA7823366	SAMEA7823366	TRI 11996	1	TRI_11996_2490	C2	SAMEA10944143	PGR	----	50	0	0	0	0	0	50	0	0	0	0	0	0	0	0	0	0	0	0	0	0	0
SAMEA7823373	SAMEA7823373	B 90	1	B_90_2499	C630	SAMEA10944377	PGR	Cook	50	0	0	0	0	0	50	0	0	0	0	0	0	0	0	0	0	0	0	0	0	0
SAMEA7823383	SAMEA7823383	TRI 5471	NA	TRI_5471_2509	C4318	NA	PGR	Wartiner Trotzkopf	50	0	0	0	0	0	50	0	0	0	0	0	0	0	0	0	0	0	0	0	0	0
SAMEA7823388	SAMEA7823388	TRI 14869	NA	TRI_14869_2515	C601	NA	PGR	NA	50	0	0	0	0	0	50	0	0	0	0	0	0	0	0	0	0	0	0	0	0	0
SAMEA7823408	SAMEA7823408	TRI 14838	NA	TRI_14838_2536	C2	NA	PGR	Miras	50	0	0	0	0	0	50	0	0	0	0	0	0	0	0	0	0	0	0	0	0	0
SAMEA7823448	SAMEA7823448	TRI 13295	NA	TRI_13295_2577	C2	NA	PGR	----	50	0	0	0	0	0	50	0	0	0	0	0	0	0	0	0	0	0	0	0	0	0
SAMEA7823454	SAMEA7823454	TRI 25530	NA	TRI_25530_2583	C3977	NA	PGR	KAWVALE X TENMARQ	50	0	0	0	0	0	50	0	0	0	0	0	0	0	0	0	0	0	0	0	0	0
SAMEA7823522	SAMEA7823522	TRI 13244	NA	TRI_13244_2656	C2	NA	PGR	----	50	0	0	0	0	0	50	0	0	0	0	0	0	0	0	0	0	0	0	0	0	0
SAMEA7823572	SAMEA7823572	TRI 1216	NA	TRI_1216_2709	C2	NA	PGR	Duroselle	50	0	0	0	0	0	50	0	0	0	0	0	0	0	0	0	0	0	0	0	0	0
SAMEA7823613	SAMEA7823613	TRI 4780	NA	TRI_4780_2752	C4222	NA	PGR	Fulcaster	50	0	0	0	0	0	50	0	0	0	0	0	0	0	0	0	0	0	0	0	0	0
SAMEA7823647	SAMEA7823647	TRI 12063	NA	TRI_12063_2786	C2337	NA	PGR	----	50	0	0	0	0	0	50	0	0	0	0	0	0	0	0	0	0	0	0	0	0	0
SAMEA7823660	SAMEA7823660	TRI 13275	NA	TRI_13275_2800	C2	NA	PGR	----	50	0	0	0	0	0	50	0	0	0	0	0	0	0	0	0	0	0	0	0	0	0
SAMEA7823661	SAMEA7823661	TRI 9579	NA	TRI_9579_2801	C235	NA	PGR	C 116/64	50	0	0	0	0	0	50	0	0	0	0	0	0	0	0	0	0	0	0	0	0	0
SAMEA7823693	SAMEA7823693	TRI 24670	NA	TRI_24670_2835	C54	NA	PGR	SELECTAS TSCHECHISCHER ROTWECHSELWEIZEN	50	0	0	0	0	0	50	0	0	0	0	0	0	0	0	0	0	0	0	0	0	0
SAMEA7823721	SAMEA7823721	TRI 11987	NA	TRI_11987_2863	C2	NA	PGR	----	50	0	0	0	0	0	50	0	0	0	0	0	0	0	0	0	0	0	0	0	0	0
SAMEA7823727	SAMEA7823727	TRI 12823	NA	TRI_12823_2870	C2	NA	PGR	----	50	0	0	0	0	0	50	0	0	0	0	0	0	0	0	0	0	0	0	0	0	0
SAMEA7823733	SAMEA7823733	TRI 366	NA	TRI_366_2878	C2	NA	PGR	----	50	0	0	0	0	0	50	0	0	0	0	0	0	0	0	0	0	0	0	0	0	0
SAMEA7823747	SAMEA7823747	TRI 593	NA	TRI_593_2893	C565	NA	PGR	----	50	0	0	0	0	0	50	0	0	0	0	0	0	0	0	0	0	0	0	0	0	0
SAMEA7823764	SAMEA7823764	TRI 7900	NA	TRI_7900_2910	C4685	NA	PGR	B.L. 300	50	0	0	0	0	0	50	0	0	0	0	0	0	0	0	0	0	0	0	0	0	0
SAMEA7823792	SAMEA7823792	TRI 21966	NA	TRI_21966_2938	C3448	NA	PGR	HEINRICH	50	0	0	0	0	0	50	0	0	0	0	0	0	0	0	0	0	0	0	0	0	0
SAMEA7823807	SAMEA7823807	TRI 11216	NA	TRI_11216_2955	C2	NA	PGR	----	50	0	0	0	0	0	50	0	0	0	0	0	0	0	0	0	0	0	0	0	0	0
SAMEA7823814	SAMEA7823814	TRI 11233	NA	TRI_11233_2962	C2	NA	PGR	----	50	0	0	0	0	0	50	0	0	0	0	0	0	0	0	0	0	0	0	0	0	0
SAMEA7823856	SAMEA7823856	TRI 6502	NA	TRI_6502_3004	C401	NA	PGR	----	50	0	0	0	0	0	0	0	0	0	0	0	0	0	0	0	0	0	0	0	0	50
SAMEA7823882	SAMEA7823882	TRI 13300	NA	TRI_13300_3031	C2	NA	PGR	----	50	0	0	0	0	0	50	0	0	0	0	0	0	0	0	0	0	0	0	0	0	0
SAMEA7823940	SAMEA7823940	TRI 14046	NA	TRI_14046_3093	C195	NA	PGR	----	50	0	0	0	0	0	50	0	0	0	0	0	0	0	0	0	0	0	0	0	0	0
SAMEA7823949	SAMEA7823949	TRI 13305	NA	TRI_13305_3103	C2	NA	PGR	----	50	0	0	0	0	0	50	0	0	0	0	0	0	0	0	0	0	0	0	0	0	0
SAMEA7823982	SAMEA7823982	TRI 12049	NA	TRI_12049_3138	C2	NA	PGR	----	50	0	0	0	0	0	50	0	0	0	0	0	0	0	0	0	0	0	0	0	0	0
SAMEA7824002	SAMEA7824002	TRI 13060	NA	TRI_13060_3160	C2487	NA	PGR	----	50	0	0	0	0	0	50	0	0	0	0	0	0	0	0	0	0	0	0	0	0	0
SAMEA7824083	SAMEA7824083	TRI 24553	NA	TRI_24553_3243	C30	NA	PGR	LOOSDORFER 111	50	0	0	0	0	0	50	0	0	0	0	0	0	0	0	0	0	0	0	0	0	0
SAMEA7824108	SAMEA7824108	TRI 13251	NA	TRI_13251_3271	C320	NA	PGR	----	50	0	0	0	0	0	50	0	0	0	0	0	0	0	0	0	0	0	0	0	0	0
SAMEA7824110	SAMEA7824110	TRI 11811	NA	TRI_11811_3273	C2	NA	PGR	----	50	0	0	0	0	0	50	0	0	0	0	0	0	0	0	0	0	0	0	0	0	0
SAMEA7824111	SAMEA7824111	TRI 13237	NA	TRI_13237_3274	C2	NA	PGR	----	50	0	0	0	0	0	50	0	0	0	0	0	0	0	0	0	0	0	0	0	0	0
SAMEA7824147	SAMEA7824147	TRI 16587	NA	TRI_16587_3312	C592	NA	PGR	dzvel tesli [vernacular name]	50	0	0	0	0	0	50	0	0	0	0	0	0	0	0	0	0	0	0	0	0	0
SAMEA7824182	SAMEA7824182	TRI 16502	NA	TRI_16502_3349	C2	NA	PGR	----	50	0	0	0	0	0	50	0	0	0	0	0	0	0	0	0	0	0	0	0	0	0
SAMEA7824189	SAMEA7824189	TRI 12043	NA	TRI_12043_3363	C2	NA	PGR	----	50	0	0	0	0	0	50	0	0	0	0	0	0	0	0	0	0	0	0	0	0	0
SAMEA7824209	SAMEA7824209	TRI 11256	NA	TRI_11256_3385	C2	NA	PGR	Mironovskaja Ulucsenaja	50	0	0	0	0	0	50	0	0	0	0	0	0	0	0	0	0	0	0	0	0	0
SAMEA7824215	SAMEA7824215	TRI 13206	NA	TRI_13206_3391	C2	NA	PGR	----	50	0	0	0	0	0	50	0	0	0	0	0	0	0	0	0	0	0	0	0	0	0
SAMEA7824218	SAMEA7824218	TRI 6919	NA	TRI_6919_3395	C4537	NA	PGR	ICAR 571 NL	50	0	0	0	0	0	50	0	0	0	0	0	0	0	0	0	0	0	0	0	0	0
SAMEA7824293	SAMEA7824293	TRI 12033	NA	TRI_12033_3478	C2	NA	PGR	----	50	0	0	0	0	0	50	0	0	0	0	0	0	0	0	0	0	0	0	0	0	0
SAMEA7824301	SAMEA7824301	TRI 11286	NA	TRI_11286_3487	C2	NA	PGR	----	50	0	0	0	0	0	50	0	0	0	0	0	0	0	0	0	0	0	0	0	0	0
SAMEA7824306	SAMEA7824306	TRI 12947	NA	TRI_12947_3492	C2452	NA	PGR	Belocerkovskaja 18	50	0	0	0	0	0	50	0	0	0	0	0	0	0	0	0	0	0	0	0	0	0
SAMEA7824310	SAMEA7824310	TRI 5212	NA	TRI_5212_3496	C2	NA	PGR	Erythrospermum 118	50	0	0	0	0	0	50	0	0	0	0	0	0	0	0	0	0	0	0	0	0	0
SAMEA7824381	SAMEA7824381	TRI 7866	NA	TRI_7866_3574	C4671	NA	PGR	----	50	0	0	0	0	0	50	0	0	0	0	0	0	0	0	0	0	0	0	0	0	0
SAMEA7824401	SAMEA7824401	TRI 10398	NA	TRI_10398_3595	C2022	NA	PGR	F 41-69	50	0	0	0	0	0	50	0	0	0	0	0	0	0	0	0	0	0	0	0	0	0
SAMEA7824421	SAMEA7824421	TRI 20946	NA	TRI_20946_3618	C487	NA	PGR	LOOSDORFER PRAESIDENT HEINISCH	50	0	0	0	0	0	50	0	0	0	0	0	0	0	0	0	0	0	0	0	0	0
SAMEA7824423	SAMEA7824423	TRI 295	NA	TRI_295_3620	C765	NA	PGR	Angerner Früher Begrannter	50	0	0	0	0	0	50	0	0	0	0	0	0	0	0	0	0	0	0	0	0	0
SAMEA7824475	SAMEA7824475	TRI 13239	NA	TRI_13239_3679	C2	NA	PGR	----	50	0	0	0	0	0	50	0	0	0	0	0	0	0	0	0	0	0	0	0	0	0
SAMEA7824477	SAMEA7824477	TRI 21125	1	TRI_21125_3681	C779	SAMEA10944129	PGR	BRUENNER LAND	50	0	0	0	0	0	50	0	0	0	0	0	0	0	0	0	0	0	0	0	0	0
SAMEA7824492	SAMEA7824492	TRI 7560	NA	TRI_7560_3696	C4621	NA	PGR	Campeador	50	0	0	0	0	0	50	0	0	0	0	0	0	0	0	0	0	0	0	0	0	0
SAMEA7824536	SAMEA7824536	TRI 11196	NA	TRI_11196_3749	C2	NA	PGR	----	50	0	0	0	0	0	50	0	0	0	0	0	0	0	0	0	0	0	0	0	0	0
SAMEA7824561	SAMEA7824561	TRI 159	NA	TRI_159_3773	C740	NA	PGR	Mackoviko vahladka	50	0	0	0	0	0	50	0	0	0	0	0	0	0	0	0	0	0	0	0	0	0
SAMEA7824580	SAMEA7824580	TRI 7960	NA	TRI_7960_3798	C4705	NA	PGR	Racine	50	0	0	0	0	0	0	0	0	0	0	0	0	0	0	0	0	0	0	50	0	0
SAMEA7824592	SAMEA7824592	TRI 104	NA	TRI_104_3818	C741	NA	PGR	----	50	0	0	0	0	0	50	0	0	0	0	0	0	0	0	0	0	0	0	0	0	0
SAMEA7824615	SAMEA7824615	TRI 11301	NA	TRI_11301_3847	C2	NA	PGR	----	50	0	0	0	0	0	50	0	0	0	0	0	0	0	0	0	0	0	0	0	0	0
SAMEA7824632	SAMEA7824632	TRI 6773	NA	TRI_6773_3865	C4498	NA	PGR	Kubanskaja 131	50	0	0	0	0	0	50	0	0	0	0	0	0	0	0	0	0	0	0	0	0	0
SAMEA7824645	SAMEA7824645	TRI 11460	2	TRI_11460_3881	C413	SAMEA10944393	PGR	Klein Fortin	50	0	0	0	0	0	50	0	0	0	0	0	0	0	0	0	0	0	0	0	0	0
SAMEA7824730	SAMEA7824730	TRI 21111	1	TRI_21111_3977	C3326	SAMEA10944132	PGR	ALSOBOGARAD	50	0	0	0	0	0	50	0	0	0	0	0	0	0	0	0	0	0	0	0	0	0
SAMEA7824778	SAMEA7824778	TRI 6799	NA	TRI_6799_4033	C2	NA	PGR	Mironovskaja 808	50	0	0	0	0	0	50	0	0	0	0	0	0	0	0	0	0	0	0	0	0	0
SAMEA7824797	SAMEA7824797	TRI 20955	NA	TRI_20955_4055	C3296	NA	PGR	5517-A-5-5-1P3	50	0	0	0	0	0	50	0	0	0	0	0	0	0	0	0	0	0	0	0	0	0
SAMEA7824809	SAMEA7824809	TRI 11527	NA	TRI_11527_4068	C74	NA	PGR	Pavlicka 198	50	0	0	25	0	0	0	0	0	25	0	0	0	0	0	0	0	0	0	0	0	0
SAMEA7824870	SAMEA7824870	TRI 2329	NA	TRI_2329_4137	C3619	NA	PGR	----	50	0	0	0	0	0	50	0	0	0	0	0	0	0	0	0	0	0	0	0	0	0
SAMEA7824895	SAMEA7824895	TRI 7043	NA	TRI_7043_4163	C779	NA	PGR	Seelowitzer Südmährischer Glatt	50	0	0	0	0	0	50	0	0	0	0	0	0	0	0	0	0	0	0	0	0	0
SAMEA7824926	SAMEA7824926	TRI 11225	NA	TRI_11225_4196	C2	NA	PGR	----	50	0	0	0	0	0	50	0	0	0	0	0	0	0	0	0	0	0	0	0	0	0
SAMEA7824930	SAMEA7824930	TRI 11823	NA	TRI_11823_4202	C2	NA	PGR	----	50	0	0	0	0	0	50	0	0	0	0	0	0	0	0	0	0	0	0	0	0	0
SAMEA7824966	SAMEA7824966	TRI 7828	NA	TRI_7828_4242	C2	NA	PGR	----	50	0	0	0	0	0	50	0	0	0	0	0	0	0	0	0	0	0	0	0	0	0
SAMEA7824981	SAMEA7824981	TRI 11817	NA	TRI_11817_4259	C2	NA	PGR	----	50	0	0	0	0	0	50	0	0	0	0	0	0	0	0	0	0	0	0	0	0	0
SAMEA7824995	SAMEA7824995	TRI 11220	NA	TRI_11220_4273	C2	NA	PGR	----	50	0	0	0	0	0	50	0	0	0	0	0	0	0	0	0	0	0	0	0	0	0
SAMEA7825016	SAMEA7825016	TRI 8095	NA	TRI_8095_4294	C666	NA	PGR	Ke-Zhunag	50	0	0	0	0	0	50	0	0	0	0	0	0	0	0	0	0	0	0	0	0	0
SAMEA7825034	SAMEA7825034	TRI 13032	NA	TRI_13032_4315	C195	NA	PGR	----	50	0	0	0	0	0	50	0	0	0	0	0	0	0	0	0	0	0	0	0	0	0
SAMEA7825037	SAMEA7825037	TRI 13044	NA	TRI_13044_4318	C2479	NA	PGR	----	50	0	0	0	0	0	50	0	0	0	0	0	0	0	0	0	0	0	0	0	0	0
SAMEA7825039	SAMEA7825039	TRI 13071	NA	TRI_13071_4320	C2491	NA	PGR	Risciola	50	0	0	0	0	0	50	0	0	0	0	0	0	0	0	0	0	0	0	0	0	0
SAMEA7825061	SAMEA7825061	TRI 13224	NA	TRI_13224_4341	C2523	NA	PGR	----	50	0	0	0	0	0	50	0	0	0	0	0	0	0	0	0	0	0	0	0	0	0
SAMEA7825069	SAMEA7825069	TRI 13248	NA	TRI_13248_4349	C2527	NA	PGR	----	50	0	0	0	0	0	50	0	0	0	0	0	0	0	0	0	0	0	0	0	0	0
SAMEA7825074	SAMEA7825074	TRI 13266	NA	TRI_13266_4354	C2	NA	PGR	----	50	0	0	0	0	0	50	0	0	0	0	0	0	0	0	0	0	0	0	0	0	0
SAMEA7825107	SAMEA7825107	TRI 13491	NA	TRI_13491_4390	C2584	NA	PGR	----	50	0	0	0	0	0	50	0	0	0	0	0	0	0	0	0	0	0	0	0	0	0
SAMEA7825154	SAMEA7825154	TRI 14113	NA	TRI_14113_4440	C2703	NA	PGR	----	50	0	0	0	0	0	50	0	0	0	0	0	0	0	0	0	0	0	0	0	0	0
SAMEA7825165	SAMEA7825165	TRI 14186	NA	TRI_14186_4451	C601	NA	PGR	----	50	0	0	0	0	0	50	0	0	0	0	0	0	0	0	0	0	0	0	0	0	0
SAMEA7825166	SAMEA7825166	TRI 14187	NA	TRI_14187_4452	C2717	NA	PGR	----	50	0	0	0	0	0	50	0	0	0	0	0	0	0	0	0	0	0	0	0	0	0
SAMEA7825176	SAMEA7825176	TRI 14247	NA	TRI_14247_4462	C2734	NA	PGR	----	50	0	0	0	0	0	50	0	0	0	0	0	0	0	0	0	0	0	0	0	0	0
SAMEA7825233	SAMEA7825233	TRI 15145	NA	TRI_15145_4527	C96	NA	PGR	----	50	0	0	0	0	0	50	0	0	0	0	0	0	0	0	0	0	0	0	0	0	0
SAMEA7825256	SAMEA7825256	TRI 284	NA	TRI_284_4551	C2	NA	PGR	Odenwälder	50	0	0	0	0	0	50	0	0	0	0	0	0	0	0	0	0	0	0	0	0	0
SAMEA7825261	SAMEA7825261	TRI 15900	NA	TRI_15900_4556	C2885	NA	PGR	Azerbeidsan 15	50	0	0	0	0	0	50	0	0	0	0	0	0	0	0	0	0	0	0	0	0	0
SAMEA7825264	SAMEA7825264	TRI 15911	NA	TRI_15911_4560	C2887	NA	PGR	W 6106	50	0	0	0	0	0	50	0	0	0	0	0	0	0	0	0	0	0	0	0	0	0
SAMEA7825286	SAMEA7825286	TRI 16050	NA	TRI_16050_4582	C2918	NA	PGR	----	50	0	0	0	0	0	50	0	0	0	0	0	0	0	0	0	0	0	0	0	0	0
SAMEA7825309	SAMEA7825309	TRI 16470	NA	TRI_16470_4606	C2955	NA	PGR	----	50	0	0	0	0	0	50	0	0	0	0	0	0	0	0	0	0	0	0	0	0	0
SAMEA7825328	SAMEA7825328	TRI 16590	NA	TRI_16590_4631	C2	NA	PGR	----	50	0	0	0	0	0	50	0	0	0	0	0	0	0	0	0	0	0	0	0	0	0
SAMEA7825412	SAMEA7825412	TRI 17942	NA	TRI_17942_4723	C267	NA	PGR	----	50	0	0	0	0	0	50	0	0	0	0	0	0	0	0	0	0	0	0	0	0	0
SAMEA7825479	SAMEA7825479	TRI 19581	NA	TRI_19581_4804	C813	NA	PGR	SIRBAN PROLIFIC 124	50	0	0	0	0	0	50	0	0	0	0	0	0	0	0	0	0	0	0	0	0	0
SAMEA7825552	SAMEA7825552	TRI 19820	NA	TRI_19820_4879	C3236	NA	PGR	CEPJINO	50	0	0	0	0	0	50	0	0	0	0	0	0	0	0	0	0	0	0	0	0	0
SAMEA7825617	SAMEA7825617	TRI 20046	NA	TRI_20046_4945	C854	NA	PGR	OBERMENZING	50	0	0	0	0	0	50	0	0	0	0	0	0	0	0	0	0	0	0	0	0	0
SAMEA7825637	SAMEA7825637	TRI 20163	NA	TRI_20163_4965	C868	NA	PGR	BOSNIEN	50	0	0	0	0	0	50	0	0	0	0	0	0	0	0	0	0	0	0	0	0	0
SAMEA7825659	SAMEA7825659	TRI 21004	NA	TRI_21004_4989	C2	NA	PGR	STAATZER BEGRANNTER BARTWEIZEN	50	0	0	0	0	0	50	0	0	0	0	0	0	0	0	0	0	0	0	0	0	0
SAMEA7825669	SAMEA7825669	TRI 21035	NA	TRI_21035_4999	C3312	NA	PGR	NOERDLINGER ROTER	50	0	0	0	0	50	0	0	0	0	0	0	0	0	0	0	0	0	0	0	0	0
SAMEA7825750	SAMEA7825750	TRI 21436	NA	TRI_21436_5082	C868	NA	PGR	HEILBRUNN	50	0	0	0	0	0	50	0	0	0	0	0	0	0	0	0	0	0	0	0	0	0
SAMEA7825847	SAMEA7825847	TRI 22016	NA	TRI_22016_5179	C310	NA	PGR	----	50	0	0	0	0	0	50	0	0	0	0	0	0	0	0	0	0	0	0	0	0	0
SAMEA7825850	SAMEA7825850	TRI 22036	NA	TRI_22036_5182	C2	NA	PGR	MIRAS	50	0	0	0	0	0	50	0	0	0	0	0	0	0	0	0	0	0	0	0	0	0
SAMEA7825859	SAMEA7825859	TRI 22141	NA	TRI_22141_5191	C3464	NA	PGR	KARL	50	0	0	0	0	0	50	0	0	0	0	0	0	0	0	0	0	0	0	0	0	0
SAMEA7825904	SAMEA7825904	TRI 22531	NA	TRI_22531_5235	C363	NA	PGR	STEINITZER MORAVIA	50	0	0	0	0	0	50	0	0	0	0	0	0	0	0	0	0	0	0	0	0	0
SAMEA7825924	SAMEA7825924	TRI 22614	NA	TRI_22614_5254	C3505	NA	PGR	BULGARE 84 WECHSELWEIZEN	50	0	0	0	0	0	50	0	0	0	0	0	0	0	0	0	0	0	0	0	0	0
SAMEA7825974	SAMEA7825974	TRI 22822	NA	TRI_22822_5304	C30	NA	PGR	BANATKA RAWSKA	50	0	0	0	0	0	50	0	0	0	0	0	0	0	0	0	0	0	0	0	0	0
SAMEA7826028	SAMEA7826028	TRI 4471	NA	TRI_4471_5359	C2	NA	PGR	Odvos 241	50	0	0	0	0	0	50	0	0	0	0	0	0	0	0	0	0	0	0	0	0	0
SAMEA7826074	SAMEA7826074	TRI 23566	NA	TRI_23566_5407	C666	NA	PGR	EDIRNE	50	0	0	0	0	0	50	0	0	0	0	0	0	0	0	0	0	0	0	0	0	0
SAMEA7826131	SAMEA7826131	TRI 23804	NA	TRI_23804_5469	C2	NA	PGR	SIAN SHENSI	50	0	0	0	0	0	50	0	0	0	0	0	0	0	0	0	0	0	0	0	0	0
SAMEA7826278	SAMEA7826278	TRI 24543	NA	TRI_24543_5628	C3823	NA	PGR	AKRON 7	50	0	0	0	0	0	50	0	0	0	0	0	0	0	0	0	0	0	0	0	0	0
SAMEA7826284	SAMEA7826284	TRI 24567	NA	TRI_24567_5634	C363	NA	PGR	JONES MAMMUTH AMBER	50	0	0	0	0	0	50	0	0	0	0	0	0	0	0	0	0	0	0	0	0	0
SAMEA7826478	SAMEA7826478	TRI 25562	NA	TRI_25562_5845	C741	NA	PGR	MIRONOVSKAJA	50	0	0	0	0	0	50	0	0	0	0	0	0	0	0	0	0	0	0	0	0	0
SAMEA7826503	SAMEA7826503	TRI 4689	NA	TRI_4689_5948	C30	NA	PGR	Browick White Chaff.	50	0	0	0	0	0	50	0	0	0	0	0	0	0	0	0	0	0	0	0	0	0
SAMEA7826547	SAMEA7826547	TRI 29341	NA	TRI_29341_5918	C523	NA	PGR	WA 7437 [breeder's line]	50	0	0	0	0	0	0	0	0	0	0	0	0	0	0	0	0	50	0	0	0	0
SAMEA7826566	SAMEA7826566	TRI 11344	NA	TRI_11344_5938	C2166	NA	PGR	----	50	0	0	0	0	0	50	0	0	0	0	0	0	0	0	0	0	0	0	0	0	0
SAMEA7826588	SAMEA7826588	TRI 12394	NA	TRI_12394_5962	C4187	NA	PGR	----	50	0	0	0	0	0	0	50	0	0	0	0	0	0	0	0	0	0	0	0	0	0
SAMEA7826601	SAMEA7826601	TRI 4846	NA	TRI_4846_5975	C2	NA	PGR	Kraffts Rheinweizen	50	0	0	0	0	0	50	0	0	0	0	0	0	0	0	0	0	0	0	0	0	0
SAMEA7826621	SAMEA7826621	TRI 36	NA	TRI_36_5995	C4095	NA	PGR	Kawvale x Tenmarq	50	0	0	0	0	0	50	0	0	0	0	0	0	0	0	0	0	0	0	0	0	0
SAMEA7826650	SAMEA7826650	TRI 6835	0	TRI_6835_6025	C945	SAMEA10944055	PGR	ICAR 571 NE	50	0	0	0	0	0	50	0	0	0	0	0	0	0	0	0	0	0	0	0	0	0
SAMEA7826898	SAMEA7826898	TRI 13219	NA	TRI_13219_6304	C2	NA	PGR	----	50	0	0	0	0	0	50	0	0	0	0	0	0	0	0	0	0	0	0	0	0	0
SAMEA7826900	SAMEA7826900	TRI 11197	NA	TRI_11197_6307	C2	NA	PGR	----	50	0	0	0	0	0	50	0	0	0	0	0	0	0	0	0	0	0	0	0	0	0
SAMEA7826931	SAMEA7826931	TRI 7847	NA	TRI_7847_6358	C2	NA	PGR	----	50	0	0	0	0	0	50	0	0	0	0	0	0	0	0	0	0	0	0	0	0	0
SAMEA7826965	SAMEA7826965	TRI 13259	NA	TRI_13259_6413	C2	NA	PGR	----	50	0	0	0	0	0	50	0	0	0	0	0	0	0	0	0	0	0	0	0	0	0
SAMEA7826973	SAMEA7826973	TRI 7718	NA	TRI_7718_6425	C218	NA	PGR	Beke	50	0	0	0	0	0	50	0	0	0	0	0	0	0	0	0	0	0	0	0	0	0
SAMEA7827009	SAMEA7827009	TRI 12064	NA	TRI_12064_6469	C2338	NA	PGR	----	50	0	0	0	0	0	50	0	0	0	0	0	0	0	0	0	0	0	0	0	0	0
SAMEA7827010	SAMEA7827010	TRI 11343	NA	TRI_11343_6470	C2165	NA	PGR	----	50	0	0	0	0	0	50	0	0	0	0	0	0	0	0	0	0	0	0	0	0	0
SAMEA7827014	SAMEA7827014	TRI 7815	NA	TRI_7815_6476	C666	NA	PGR	----	50	0	0	0	0	0	50	0	0	0	0	0	0	0	0	0	0	0	0	0	0	0
SAMEA7827022	SAMEA7827022	TRI 7910	NA	TRI_7910_6485	C741	NA	PGR	Kievskaja 893	50	0	0	0	0	0	50	0	0	0	0	0	0	0	0	0	0	0	0	0	0	0
SAMEA7827040	SAMEA7827040	TRI 7820	NA	TRI_7820_6510	C2	NA	PGR	----	50	0	0	0	0	0	50	0	0	0	0	0	0	0	0	0	0	0	0	0	0	0
SAMEA7827043	SAMEA7827043	TRI 11192	NA	TRI_11192_6518	C2132	NA	PGR	----	50	0	0	0	0	0	50	0	0	0	0	0	0	0	0	0	0	0	0	0	0	0
SAMEA7827044	SAMEA7827044	TRI 12068	NA	TRI_12068_6519	C2	NA	PGR	----	50	0	0	0	0	0	50	0	0	0	0	0	0	0	0	0	0	0	0	0	0	0
SAMEA7827063	SAMEA7827063	TRI 10130	NA	TRI_10130_7217	C1950	NA	PGR	F 8-70 (Stamm)	50	0	0	0	0	0	50	0	0	0	0	0	0	0	0	0	0	0	0	0	0	0
SAMEA7827112	SAMEA7827112	TRI 1143	NA	TRI_1143_7270	C2174	NA	PGR	Little Joss	50	0	0	0	0	0	50	0	0	0	0	0	0	0	0	0	0	0	0	0	0	0
SAMEA7827139	SAMEA7827139	TRI 11173	NA	TRI_11173_7304	C2	NA	PGR	----	50	0	0	0	0	0	50	0	0	0	0	0	0	0	0	0	0	0	0	0	0	0
SAMEA7827141	SAMEA7827141	TRI 11797	NA	TRI_11797_7306	C2264	NA	PGR	----	50	0	0	0	0	0	50	0	0	0	0	0	0	0	0	0	0	0	0	0	0	0
SAMEA7827176	SAMEA7827176	TRI 7812	NA	TRI_7812_7342	C2	NA	PGR	----	50	0	0	0	0	0	50	0	0	0	0	0	0	0	0	0	0	0	0	0	0	0
SAMEA7827202	SAMEA7827202	TRI 12002	NA	TRI_12002_7369	C2318	NA	PGR	----	50	0	0	0	0	0	50	0	0	0	0	0	0	0	0	0	0	0	0	0	0	0
SAMEA7827225	SAMEA7827225	TRI 11186	NA	TRI_11186_7392	C2	NA	PGR	----	50	0	0	0	0	0	50	0	0	0	0	0	0	0	0	0	0	0	0	0	0	0
SAMEA7827252	SAMEA7827252	TRI 13426	NA	TRI_13426_7656	C1012	NA	PGR	----	50	0	0	0	0	0	50	0	0	0	0	0	0	0	0	0	0	0	0	0	0	0
SAMEA7827261	SAMEA7827261	TRI 4457	NA	TRI_4457_7679	C2	NA	PGR	Dioszegi 777	50	0	0	0	0	0	50	0	0	0	0	0	0	0	0	0	0	0	0	0	0	0
SAMEA7827297	SAMEA7827297	TRI 13694	NA	TRI_13694_7751	C381	NA	PGR	----	50	0	0	0	0	0	50	0	0	0	0	0	0	0	0	0	0	0	0	0	0	0
SAMEA7827369	SAMEA7827369	TRI 16467	NA	TRI_16467_7833	C1072	NA	PGR	Solina [vernacular name]	50	0	0	0	0	0	50	0	0	0	0	0	0	0	0	0	0	0	0	0	0	0
SAMEA7827781	SAMEA7827781	TRI 19944	NA	TRI_19944_8259	C218	NA	PGR	FERTOEDI	50	0	0	0	0	0	50	0	0	0	0	0	0	0	0	0	0	0	0	0	0	0
SAMEA7827872	SAMEA7827872	TRI 21231	NA	TRI_21231_8355	C813	NA	PGR	CENAD	50	0	0	0	0	0	50	0	0	0	0	0	0	0	0	0	0	0	0	0	0	0
SAMEA7828013	SAMEA7828013	TRI 21656	NA	TRI_21656_8503	C1418	NA	PGR	CARDINAL	50	0	0	0	0	0	50	0	0	0	0	0	0	0	0	0	0	0	0	0	0	0
SAMEA7828292	SAMEA7828292	TRI 23696	NA	TRI_23696_8786	C980	NA	PGR	KHARKOV 22 M C	50	0	0	25	0	0	0	0	0	25	0	0	0	0	0	0	0	0	0	0	0	0
SAMEA7828317	SAMEA7828317	TRI 23585	NA	TRI_23585_8811	C1575	NA	PGR	METTES DICKKOPF	50	0	0	25	0	0	0	0	0	0	0	0	0	0	0	25	0	0	0	0	0	0
SAMEA7828355	SAMEA7828355	TRI 23921	NA	TRI_23921_8849	C931	NA	PGR	ROTER BEGR.BREISGAUER LAND	50	0	0	0	0	0	25	0	0	25	0	0	0	0	0	0	0	0	0	0	0	0
SAMEA7828421	SAMEA7828421	TRI 24183	NA	TRI_24183_8916	C393	NA	PGR	AA-BLONDEAU	50	0	0	0	0	0	50	0	0	0	0	0	0	0	0	0	0	0	0	0	0	0
SAMEA7828446	SAMEA7828446	TRI 24081	NA	TRI_24081_8943	C1643	NA	PGR	ILLOSCA 177	50	0	0	0	0	0	50	0	0	0	0	0	0	0	0	0	0	0	0	0	0	0
SAMEA7828455	SAMEA7828455	TRI 24038	NA	TRI_24038_8952	C493	NA	PGR	DR. KAUFMANNS WINTERWEIZEN	50	0	0	25	0	0	0	0	0	0	0	0	0	0	25	0	0	0	0	0	0	0
SAMEA7828480	SAMEA7828480	TRI 13318	NA	TRI_13318_8977	C1656	NA	PGR	----	50	0	0	0	0	0	50	0	0	0	0	0	0	0	0	0	0	0	0	0	0	0
SAMEA7828492	SAMEA7828492	TRI 24412	NA	TRI_24412_8989	C1664	NA	PGR	RUMAENISCHER UCRAINCA	50	0	0	0	0	0	50	0	0	0	0	0	0	0	0	0	0	0	0	0	0	0
SAMEA7828497	SAMEA7828497	TRI 24386	NA	TRI_24386_8996	C1665	NA	PGR	HART	50	0	0	0	0	0	50	0	0	0	0	0	0	0	0	0	0	0	0	0	0	0
SAMEA7828520	SAMEA7828520	TRI 24294	NA	TRI_24294_9019	C1676	NA	PGR	SOFIA	50	0	0	0	0	0	50	0	0	0	0	0	0	0	0	0	0	0	0	0	0	0
SAMEA7828601	SAMEA7828601	TRI 25612	NA	TRI_25612_9103	C765	NA	PGR	VELKE SURANY 123	50	0	0	0	0	0	50	0	0	0	0	0	0	0	0	0	0	0	0	0	0	0
SAMEA7828658	SAMEA7828658	TRI 25092	NA	TRI_25092_9163	C1753	NA	PGR	IRAN 1-30-13450	50	0	0	0	0	0	50	0	0	0	0	0	0	0	0	0	0	0	0	0	0	0
SAMEA7828689	SAMEA7828689	TRI 25408	NA	TRI_25408_9199	C2	NA	PGR	DIOSZEGER WEIZEN NR.777	50	0	0	0	0	0	50	0	0	0	0	0	0	0	0	0	0	0	0	0	0	0
SAMEA7828743	SAMEA7828743	TRI 25211	NA	TRI_25211_9256	C1802	NA	PGR	PURDUE 5396 A4-11-4	50	0	0	0	0	0	50	0	0	0	0	0	0	0	0	0	0	0	0	0	0	0
SAMEA7829987	SAMEA7829987	Figura	NA	NA	NA	NA	Elite cultivar	NA	50	0	0	25	0	25	0	0	0	0	0	0	0	0	0	0	0	0	0	0	0	0
SAMEA7830190	SAMEA7830190	Marksman	NA	NA	NA	NA	Elite cultivar	NA	50	0	0	25	0	25	0	0	0	0	0	0	0	0	0	0	0	0	0	0	0	0
SAMEA7830327	SAMEA7830327	TRI 13338	NA	TRI_13338_739	C2	NA	PGR	Albatros	50	0	0	0	0	0	50	0	0	0	0	0	0	0	0	0	0	0	0	0	0	0
SAMEA7830332	SAMEA7830332	TRI 11836	NA	TRI_11836_949	C235	NA	PGR	----	50	0	0	0	0	0	50	0	0	0	0	0	0	0	0	0	0	0	0	0	0	0
SAMEA7830392	SAMEA7830392	TRI 6517	NA	TRI_6517_2163	C4406	NA	PGR	----	50	0	0	0	0	0	50	0	0	0	0	0	0	0	0	0	0	0	0	0	0	0
SAMEA7830396	SAMEA7830396	TRI 36	NA	TRI_36_2342	C4094	NA	PGR	Kawvale x Tenmarq	50	0	0	0	0	0	50	0	0	0	0	0	0	0	0	0	0	0	0	0	0	0
SAMEA7821078	SAMEA7821078, SAMEA7829635, SAMEA7829634	TRI 13418	NA	TRI_13418_10	C63	NA	PGR	----	49	0	0	0	0	0	49	0	0	0	0	0	0	0	0	0	0	0	0	0	0	0
SAMEA7821098	SAMEA7821098, SAMEA7829105, SAMEA7829104	TRI 1754	NA	TRI_1754_33	C3079	NA	PGR	----	49	0	0	0	0	0	49	0	0	0	0	0	0	0	0	0	0	0	0	0	0	0
SAMEA7821132	SAMEA7821132, SAMEA7829195, SAMEA7829194	TRI 4527	NA	TRI_4527_72	C4182	NA	PGR	Reti Barbu	49	0	0	0	0	0	49	0	0	0	0	0	0	0	0	0	0	0	0	0	0	0
SAMEA7821141	SAMEA7821141, SAMEA7829543, SAMEA7829542	TRI 16493	NA	TRI_16493_82	C2964	NA	PGR	----	49	0	0	0	0	0	49	0	0	0	0	0	0	0	0	0	0	0	0	0	0	0
SAMEA7821145	SAMEA7821145, SAMEA7829663, SAMEA7829662	TRI 13034	NA	TRI_13034_87	C2	NA	PGR	----	49	0	0	0	0	0	49	0	0	0	0	0	0	0	0	0	0	0	0	0	0	0
SAMEA7821232	SAMEA7821232, SAMEA7829447, SAMEA7829446	TRI 21084	NA	TRI_21084_178	C3320	NA	PGR	FALCONE	49	0	0	0	0	0	49	0	0	0	0	0	0	0	0	0	0	0	0	0	0	0
SAMEA7821246	SAMEA7821246, SAMEA7829145, SAMEA7829144	TRI 5012	1	TRI_5012_194	C127	SAMEA10944028	PGR	Illosca 151-148	49	0	0	0	0	0	49	0	0	0	0	0	0	0	0	0	0	0	0	0	0	0
SAMEA7821260	SAMEA7821260, SAMEA7829657, SAMEA7829656	TRI 13056	2	TRI_13056_210	C2484	SAMEA10944381	PGR	----	49	0	0	0	0	0	49	0	0	0	0	0	0	0	0	0	0	0	0	0	0	0
SAMEA7821293	SAMEA7821293, SAMEA7829573, SAMEA7829572	TRI 2299	NA	TRI_2299_245	C98	NA	PGR	----	49	0	0	0	0	0	49	0	0	0	0	0	0	0	0	0	0	0	0	0	0	0
SAMEA7821314	SAMEA7821314, SAMEA7829680, SAMEA7829679	TRI 12884	NA	TRI_12884_267	C2440	NA	PGR	----	49	0	0	0	0	0	49	0	0	0	0	0	0	0	0	0	0	0	0	0	0	0
SAMEA7821342	SAMEA7821342, SAMEA7829625, SAMEA7829624	TRI 13477	NA	TRI_13477_300	C63	NA	PGR	Automnia	49	0	0	0	0	0	49	0	0	0	0	0	0	0	0	0	0	0	0	0	0	0
SAMEA7821360	SAMEA7821360, SAMEA7829013, SAMEA7829012	TRI 10278	NA	TRI_10278_318	C78	NA	PGR	Nazareno Strampelli	49	0	0	0	0	0	49	0	0	0	0	0	0	0	0	0	0	0	0	0	0	0
SAMEA7821368	SAMEA7821368, SAMEA7829814, SAMEA7829813	TRI 4224	NA	TRI_4224_326	C94	NA	PGR	Strengs Marschall	49	0	0	0	0	0	49	0	0	0	0	0	0	0	0	0	0	0	0	0	0	0
SAMEA7821374	SAMEA7821374, SAMEA7829575, SAMEA7829574	TRI 2416	NA	TRI_2416_334	C84	NA	PGR	----	49	0	0	0	0	0	49	0	0	0	0	0	0	0	0	0	0	0	0	0	0	0
SAMEA7821407	SAMEA7821407, SAMEA7829347, SAMEA7829346	TRI 23984	NA	TRI_23984_370	C3730	NA	PGR	NICVOLAE BALASCU	49	0	0	0	0	0	49	0	0	0	0	0	0	0	0	0	0	0	0	0	0	0
SAMEA7821427	SAMEA7821427, SAMEA7829301, SAMEA7829300	TRI 25079	NA	TRI_25079_390	C3927	NA	PGR	PFLUGS DICKKOPF	49	0	0	0	0	0	49	0	0	0	0	0	0	0	0	0	0	0	0	0	0	0
SAMEA7821428	SAMEA7821428, SAMEA7829903, SAMEA7829902	TRI 10502	NA	TRI_10502_392	C84	NA	PGR	Wulwakhi (Kalak) [land race]	49	0	0	0	0	0	49	0	0	0	0	0	0	0	0	0	0	0	0	0	0	0
SAMEA7821435	SAMEA7821435, SAMEA7829812, SAMEA7829811	TRI 11469	1	TRI_11469_399	C129	SAMEA10944358	PGR	Vanguardia INTA	49	0	0	0	0	0	49	0	0	0	0	0	0	0	0	0	0	0	0	0	0	0
SAMEA7821477	SAMEA7821477, SAMEA7829355, SAMEA7829354	TRI 2383	NA	TRI_2383_443	C3708	NA	PGR	----	49	0	0	0	0	0	49	0	0	0	0	0	0	0	0	0	0	0	0	0	0	0
SAMEA7821510	SAMEA7821510, SAMEA7829533, SAMEA7829532	TRI 1668	NA	TRI_1668_476	C33	NA	PGR	----	49	0	0	0	0	0	49	0	0	0	0	0	0	0	0	0	0	0	0	0	0	0
SAMEA7821549	SAMEA7821549, SAMEA7829249, SAMEA7829248	TRI 21245	NA	TRI_21245_517	C55	NA	PGR	ROSSO GENTILE	49	0	0	0	0	0	49	0	0	0	0	0	0	0	0	0	0	0	0	0	0	0
SAMEA7821581	SAMEA7821581, SAMEA7829389, SAMEA7829388	TRI 23021	NA	TRI_23021_552	C2	NA	PGR	----	49	0	0	0	0	0	49	0	0	0	0	0	0	0	0	0	0	0	0	0	0	0
SAMEA7821597	SAMEA7821597	TRI 8299	NA	TRI_8299_572	C4778	NA	PGR	Skoplje	49	0	0	0	0	0	49	0	0	0	0	0	0	0	0	0	0	0	0	0	0	0
SAMEA7821608	SAMEA7821608	TRI 6782	NA	TRI_6782_584	C189	NA	PGR	Novoukrainka 84	49	0	0	0	0	0	49	0	0	0	0	0	0	0	0	0	0	0	0	0	0	0
SAMEA7821658	SAMEA7821658	TRI 14112	NA	TRI_14112_642	C63	NA	PGR	----	49	0	0	0	0	0	49	0	0	0	0	0	0	0	0	0	0	0	0	0	0	0
SAMEA7821725	SAMEA7821725	TRI 16784	NA	TRI_16784_711	C2	NA	PGR	Abbondanza	49	0	0	0	0	0	49	0	0	0	0	0	0	0	0	0	0	0	0	0	0	0
SAMEA7821727	SAMEA7821727	TRI 8111	NA	TRI_8111_713	C127	NA	PGR	Szi-Num 6028	49	0	0	0	0	0	49	0	0	0	0	0	0	0	0	0	0	0	0	0	0	0
SAMEA7821734	SAMEA7821734	TRI 10280	NA	TRI_10280_720	C2004	NA	PGR	Sadovska Ranozrejka 3	49	0	0	0	0	0	49	0	0	0	0	0	0	0	0	0	0	0	0	0	0	0
SAMEA7821753	SAMEA7821753	TRI 24254	1	TRI_24254_740	C3781	SAMEA10943986	PGR	BOGATKA	49	0	0	0	0	0	49	0	0	0	0	0	0	0	0	0	0	0	0	0	0	0
SAMEA7821794	SAMEA7821794	TRI 3734	NA	TRI_3734_790	C229	NA	PGR	----	49	0	0	0	0	0	49	0	0	0	0	0	0	0	0	0	0	0	0	0	0	0
SAMEA7821806	SAMEA7821806	TRI 6780	NA	TRI_6780_802	C189	NA	PGR	Mocinave	49	0	0	0	0	0	49	0	0	0	0	0	0	0	0	0	0	0	0	0	0	0
SAMEA7821811	SAMEA7821811	TRI 12880	NA	TRI_12880_807	C2437	NA	PGR	----	49	0	0	0	0	0	49	0	0	0	0	0	0	0	0	0	0	0	0	0	0	0
SAMEA7821825	SAMEA7821825	TRI 16025	NA	TRI_16025_823	C267	NA	PGR	Ariesan	49	0	0	0	0	0	49	0	0	0	0	0	0	0	0	0	0	0	0	0	0	0
SAMEA7821841	SAMEA7821841	TRI 22567	NA	TRI_22567_842	C3500	NA	PGR	BALWAN 5	49	0	0	0	0	0	49	0	0	0	0	0	0	0	0	0	0	0	0	0	0	0
SAMEA7821843	SAMEA7821843	TRI 19482	1	TRI_19482_844	C3155	SAMEA10943981	PGR	ROMA	49	0	0	0	0	0	49	0	0	0	0	0	0	0	0	0	0	0	0	0	0	0
SAMEA7821845	SAMEA7821845	TRI 14229	NA	TRI_14229_846	C63	NA	PGR	----	49	0	0	0	0	0	49	0	0	0	0	0	0	0	0	0	0	0	0	0	0	0
SAMEA7821879	SAMEA7821879	TRI 3733	NA	TRI_3733_885	C229	NA	PGR	grano tenero [vernacular name]	49	0	0	0	0	0	49	0	0	0	0	0	0	0	0	0	0	0	0	0	0	0
SAMEA7821901	SAMEA7821901	B 19	NA	B_19_910	C129	NA	PGR	BCD 1302/83	49	0	0	0	0	0	49	0	0	0	0	0	0	0	0	0	0	0	0	0	0	0
SAMEA7821915	SAMEA7821915	TRI 2312	NA	TRI_2312_927	C3592	NA	PGR	----	49	0	0	0	0	0	49	0	0	0	0	0	0	0	0	0	0	0	0	0	0	0
SAMEA7821937	SAMEA7821937	TRI 13475	NA	TRI_13475_951	C63	NA	PGR	----	49	0	0	0	0	0	49	0	0	0	0	0	0	0	0	0	0	0	0	0	0	0
SAMEA7821943	SAMEA7821943	TRI 13554	NA	TRI_13554_958	C2604	NA	PGR	----	49	0	0	0	0	0	49	0	0	0	0	0	0	0	0	0	0	0	0	0	0	0
SAMEA7821963	SAMEA7821963	TRI 3707	NA	TRI_3707_981	C4110	NA	PGR	Karcagi 1042	49	0	0	0	0	0	49	0	0	0	0	0	0	0	0	0	0	0	0	0	0	0
SAMEA7822057	SAMEA7822057	TRI 6336	NA	TRI_6336_1081	C257	NA	PGR	----	49	0	0	0	0	0	49	0	0	0	0	0	0	0	0	0	0	0	0	0	0	0
SAMEA7822058	SAMEA7822058	TRI 10276	NA	TRI_10276_1082	C257	NA	PGR	Campofiorito	49	0	0	0	0	0	49	0	0	0	0	0	0	0	0	0	0	0	0	0	0	0
SAMEA7822068	SAMEA7822068	TRI 8053	NA	TRI_8053_1093	C4736	NA	PGR	Chua-Dun-Fsi-Chao	49	0	0	0	0	0	49	0	0	0	0	0	0	0	0	0	0	0	0	0	0	0
SAMEA7822080	SAMEA7822080	TRI 13299	NA	TRI_13299_1106	C2538	NA	PGR	----	49	0	0	0	0	0	49	0	0	0	0	0	0	0	0	0	0	0	0	0	0	0
SAMEA7822105	SAMEA7822105	TRI 14284	NA	TRI_14284_1134	C2	NA	PGR	Momcil	49	0	0	0	0	0	49	0	0	0	0	0	0	0	0	0	0	0	0	0	0	0
SAMEA7822139	SAMEA7822139	TRI 7436	NA	TRI_7436_1168	C349	NA	PGR	Arco	49	0	0	0	0	0	49	0	0	0	0	0	0	0	0	0	0	0	0	0	0	0
SAMEA7822169	SAMEA7822169	TRI 9400	2	TRI_9400_1199	C4813	SAMEA10944105	PGR	Marzotto	49	0	0	0	0	0	49	0	0	0	0	0	0	0	0	0	0	0	0	0	0	0
SAMEA7822198	SAMEA7822198	TRI 19612	NA	TRI_19612_1228	C217	NA	PGR	WESTERN WHITE	49	0	0	0	0	0	49	0	0	0	0	0	0	0	0	0	0	0	0	0	0	0
SAMEA7822235	SAMEA7822235	TRI 10749	NA	TRI_10749_1267	C2068	NA	PGR	----	49	0	0	0	0	0	49	0	0	0	0	0	0	0	0	0	0	0	0	0	0	0
SAMEA7822244	SAMEA7822244	TRI 13023	NA	TRI_13023_1277	C63	NA	PGR	Bianchetta	49	0	0	0	0	0	49	0	0	0	0	0	0	0	0	0	0	0	0	0	0	0
SAMEA7822279	SAMEA7822279	TRI 19445	NA	TRI_19445_1312	C3141	NA	PGR	FLAMINIO	49	0	0	0	0	0	49	0	0	0	0	0	0	0	0	0	0	0	0	0	0	0
SAMEA7822295	SAMEA7822295	TRI 1686	NA	TRI_1686_1330	C3031	NA	PGR	----	49	0	0	0	0	0	49	0	0	0	0	0	0	0	0	0	0	0	0	0	0	0
SAMEA7822369	SAMEA7822369	TRI 24303	NA	TRI_24303_1408	C331	NA	PGR	BARON	49	0	0	0	0	0	49	0	0	0	0	0	0	0	0	0	0	0	0	0	0	0
SAMEA7822405	SAMEA7822405	TRI 7373	NA	TRI_7373_1448	C4593	NA	PGR	Cerere	49	0	0	0	0	0	49	0	0	0	0	0	0	0	0	0	0	0	0	0	0	0
SAMEA7822431	SAMEA7822431	TRI 9392	NA	TRI_9392_1479	C4810	NA	PGR	Loniga 1	49	0	0	0	0	0	49	0	0	0	0	0	0	0	0	0	0	0	0	0	0	0
SAMEA7822446	SAMEA7822446	TRI 17767	NA	TRI_17767_1495	C3098	NA	PGR	----	49	0	0	0	0	0	49	0	0	0	0	0	0	0	0	0	0	0	0	0	0	0
SAMEA7822463	SAMEA7822463	TRI 13528	2	TRI_13528_1512	C2600	SAMEA10944061	PGR	----	49	0	0	0	0	0	49	0	0	0	0	0	0	0	0	0	0	0	0	0	0	0
SAMEA7822464	SAMEA7822464	TRI 16399	NA	TRI_16399_1513	C438	NA	PGR	Carlos	49	0	0	0	0	0	49	0	0	0	0	0	0	0	0	0	0	0	0	0	0	0
SAMEA7822468	SAMEA7822468	TRI 4918	NA	TRI_4918_1518	C437	NA	PGR	Okermann	49	0	0	0	0	0	49	0	0	0	0	0	0	0	0	0	0	0	0	0	0	0
SAMEA7822474	SAMEA7822474	TRI 13078	NA	TRI_13078_1527	C402	NA	PGR	Marzotto	49	0	0	0	0	0	49	0	0	0	0	0	0	0	0	0	0	0	0	0	0	0
SAMEA7822482	SAMEA7822482	TRI 21241	NA	TRI_21241_1535	C55	NA	PGR	BUCHERS BEGRANNTER	49	0	0	0	0	0	49	0	0	0	0	0	0	0	0	0	0	0	0	0	0	0
SAMEA7822486	SAMEA7822486	TRI 2314	NA	TRI_2314_1539	C3596	NA	PGR	----	49	0	0	0	0	0	49	0	0	0	0	0	0	0	0	0	0	0	0	0	0	0
SAMEA7822495	SAMEA7822495	TRI 16453	NA	TRI_16453_1547	C135	NA	PGR	Mentana [vernacular name]	49	0	0	0	0	0	49	0	0	0	0	0	0	0	0	0	0	0	0	0	0	0
SAMEA7822515	SAMEA7822515	TRI 13422	2	TRI_13422_1570	C63	SAMEA10943948	PGR	----	49	0	0	0	0	0	49	0	0	0	0	0	0	0	0	0	0	0	0	0	0	0
SAMEA7822563	SAMEA7822563	TRI 6749	NA	TRI_6749_1621	C413	NA	PGR	Belckaja 32	49	0	0	0	0	0	49	0	0	0	0	0	0	0	0	0	0	0	0	0	0	0
SAMEA7822570	SAMEA7822570	TRI 1671	NA	TRI_1671_1628	C229	NA	PGR	----	49	0	0	0	0	0	49	0	0	0	0	0	0	0	0	0	0	0	0	0	0	0
SAMEA7822592	SAMEA7822592	TRI 1649	NA	TRI_1649_1649	C33	NA	PGR	----	49	0	0	0	0	0	49	0	0	0	0	0	0	0	0	0	0	0	0	0	0	0
SAMEA7822601	SAMEA7822601	TRI 1414	NA	TRI_1414_1658	C63	NA	PGR	Chinesischer Weizen	49	0	0	0	0	0	49	0	0	0	0	0	0	0	0	0	0	0	0	0	0	0
SAMEA7822648	SAMEA7822648	TRI 16504	NA	TRI_16504_1707	C63	NA	PGR	Autonomia (Landsorte) [vernacular name]	49	0	0	0	0	0	49	0	0	0	0	0	0	0	0	0	0	0	0	0	0	0
SAMEA7822655	SAMEA7822655	TRI 1650	NA	TRI_1650_1714	C415	NA	PGR	----	49	0	0	0	0	0	49	0	0	0	0	0	0	0	0	0	0	0	0	0	0	0
SAMEA7822659	SAMEA7822659	TRI 8453	NA	TRI_8453_1719	C77	NA	PGR	Kavkas	49	0	0	0	0	0	49	0	0	0	0	0	0	0	0	0	0	0	0	0	0	0
SAMEA7822660	SAMEA7822660	TRI 13075	NA	TRI_13075_1720	C78	NA	PGR	----	49	0	0	0	0	0	49	0	0	0	0	0	0	0	0	0	0	0	0	0	0	0
SAMEA7822699	SAMEA7822699	TRI 7801	NA	TRI_7801_1762	C4652	NA	PGR	----	49	0	0	0	0	0	49	0	0	0	0	0	0	0	0	0	0	0	0	0	0	0
SAMEA7822725	SAMEA7822725	TRI 4617	NA	TRI_4617_1790	C4190	NA	PGR	----	49	0	0	0	0	0	49	0	0	0	0	0	0	0	0	0	0	0	0	0	0	0
SAMEA7822732	SAMEA7822732	TRI 13423	NA	TRI_13423_1797	C63	NA	PGR	----	49	0	0	0	0	0	49	0	0	0	0	0	0	0	0	0	0	0	0	0	0	0
SAMEA7822744	SAMEA7822744	TRI 7441	NA	TRI_7441_1811	C349	NA	PGR	Mira	49	0	0	0	0	0	49	0	0	0	0	0	0	0	0	0	0	0	0	0	0	0
SAMEA7822771	SAMEA7822771	TRI 2330	NA	TRI_2330_1839	C3622	NA	PGR	----	49	0	0	0	0	0	49	0	0	0	0	0	0	0	0	0	0	0	0	0	0	0
SAMEA7822810	SAMEA7822810	TRI 3737	NA	TRI_3737_1885	C229	NA	PGR	----	49	0	0	0	0	0	49	0	0	0	0	0	0	0	0	0	0	0	0	0	0	0
SAMEA7822838	SAMEA7822838	TRI 312	NA	TRI_312_1917	C229	NA	PGR	----	49	0	0	0	0	0	49	0	0	0	0	0	0	0	0	0	0	0	0	0	0	0
SAMEA7822841	SAMEA7822841	TRI 11033	NA	TRI_11033_1920	C561	NA	PGR	BL-H7	49	0	0	0	0	0	49	0	0	0	0	0	0	0	0	0	0	0	0	0	0	0
SAMEA7822908	SAMEA7822908	TRI 11279	NA	TRI_11279_1994	C2156	NA	PGR	Kragujevcanka	49	0	0	0	0	0	49	0	0	0	0	0	0	0	0	0	0	0	0	0	0	0
SAMEA7822972	SAMEA7822972	TRI 11963	NA	TRI_11963_2064	C459	NA	PGR	Blason	49	0	0	0	0	0	49	0	0	0	0	0	0	0	0	0	0	0	0	0	0	0
SAMEA7823121	SAMEA7823121	TRI 19732	NA	TRI_19732_2220	C3215	NA	PGR	OBEROESTERREICHER LAND	49	0	0	0	0	0	49	0	0	0	0	0	0	0	0	0	0	0	0	0	0	0
SAMEA7823123	SAMEA7823123	TRI 23293	NA	TRI_23293_2222	C3620	NA	PGR	LANDSORTE	49	0	0	0	0	0	49	0	0	0	0	0	0	0	0	0	0	0	0	0	0	0
SAMEA7823133	SAMEA7823133	TRI 4618	NA	TRI_4618_2233	C4191	NA	PGR	----	49	0	0	0	0	0	49	0	0	0	0	0	0	0	0	0	0	0	0	0	0	0
[truncated: 6,413 more rows]
