# Supplementary material for: Finding needles in a haystack: identification of inter-specific introgressions in wheat genebank collections using low-coverage sequencing data
Source: Front Plant Sci. 2023 Jun 6;14:1166854. doi: 10.3389/fpls.2023.1166854 (PMC10280009; doi:10.3389/fpls.2023.1166854)
Supplement: Supplementary file 3 [file Table_2.xlsx]

## Sheet: TabS2_WGS_stats-introgression
WGS ID	Data used	Name	#detected introgressions by Schulthess et al.	SSD-PGR	cluster	Historic period	Panel	Accession name	Genome	Chr1A	Chr1B	Chr1D	Chr2A	Chr2B	Chr2D	Chr3A	Chr3B	Chr3D	Chr4A	Chr4B	Chr4D	Chr5A	Chr5B	Chr5D	Chr6A	Chr6B	Chr6D	Chr7A	Chr7B	Chr7D	comment
SAMEA10943993	ERR7593245	TRI 16401	1	TRI_16401_28	NA	OldCV	PGR	Duck	1315	0	0	0	659	0	656	0	0	0	0	0	0	0	0	0	0	0	0	0	0	0	large 300: Chr2A, Chr2D
SAMEA10944446	ERR7587790	Gladiator	4	-	NA	NewCV	Elite cultivar	NA	1263	0	227	0	30	0	44	0	0	0	0	0	0	0	33	0	441	0	488	0	0	0	large 300: Chr6A, Chr6D
SAMEA10944397	ERR7594359	TRI 11213	1	TRI_11213_3885	NA	OldCV	PGR	----	1073	0	0	0	349	448	0	0	0	0	31	0	0	26	0	0	0	219	0	0	0	0	large 300: Chr2A, Chr2B
SAMEA10944320	ERR7587376	Chiron	2	-	NA	NewCV	Elite cultivar	NA	838	0	0	0	0	0	44	0	0	0	31	0	0	0	33	0	0	730	0	0	0	0	large 300: Chr6B
SAMEA10944015	ERR7593333	TRI 9326	2	TRI_9326_2008	NA	OldCV	PGR	Zorba	831	0	700	62	0	0	44	0	0	0	25	0	0	0	0	0	0	0	0	0	0	0	large 300: Chr1B
SAMEA10944560	ERR7473001	TRI 3810	2	-	NA	PreGreen	PGR	Salzmünder 14/44	783	0	700	0	0	0	83	0	0	0	0	0	0	0	0	0	0	0	0	0	0	0	large 300: Chr1B
SAMEA10944635	ERR7473076	TRI 9323	2	-	NA	PreGreen	PGR	Mildress	783	0	700	0	0	0	83	0	0	0	0	0	0	0	0	0	0	0	0	0	0	0	large 300: Chr1B
SAMEA10944090	ERR7593633	TRI 24963	1	TRI_24963_1033	NA	OldCV	PGR	RIEBESEL 47/51	756	0	683	0	0	0	43	0	0	0	0	0	0	0	0	0	0	30	0	0	0	0	large 300: Chr1B
SAMEA10944542	ERR7472983	TRI 1005	0	-	NA	PreGreen	PGR	Algebra	743	0	0	0	0	0	0	0	0	0	0	0	0	0	0	0	0	0	0	743	0	0	large 300: Chr7A
SAMEA10944341	ERR7594259	TRI 11849	1	TRI_11849_261	NA	OldCV	PGR	Feldmann	728	0	700	28	0	0	0	0	0	0	0	0	0	0	0	0	0	0	0	0	0	0	large 300: Chr1B
SAMEA10944045	ERR7593453	TRI 25327	1	TRI_25327_111	NA	OldCV	PGR	----	700	0	700	0	0	0	0	0	0	0	0	0	0	0	0	0	0	0	0	0	0	0	large 300: Chr1B
SAMEA10944142	ERR7593841	TRI 9674	1	TRI_9674_3337	NA	PreGreen	PGR	Sholeh	700	0	700	0	0	0	0	0	0	0	0	0	0	0	0	0	0	0	0	0	0	0	large 300: Chr1B
SAMEA10944529	ERR7592431	Schamane	1	-	NA	NewCV	Elite cultivar	NA	700	0	700	0	0	0	0	0	0	0	0	0	0	0	0	0	0	0	0	0	0	0	large 300: Chr1B
SAMEA10944460	ERR7588096	Joker	5	-	NA	NewCV	Elite cultivar	NA	612	0	245	0	29	78	44	0	25	158	0	0	0	0	33	0	0	0	0	0	0	0
SAMEA10944605	ERR7473046	TRI 6868	2	-	NA	PreGreen	PGR	Roux de Champigny	574	0	0	497	0	0	44	0	0	0	0	0	0	0	33	0	0	0	0	0	0	0	large 300: Chr1D
SAMEA10944313	ERR7586818	Arezzo	1	-	NA	NewCV	Elite cultivar	NA	524	0	0	0	30	0	0	0	0	0	0	0	0	0	0	0	0	0	494	0	0	0	large 300: Chr6D
SAMEA10944001	ERR7593277	TRI 25899	1	TRI_25899_15	NA	OldCV	PGR	TR.DICOCCOIDES X AE.SPELT.2X	498	0	0	498	0	0	0	0	0	0	0	0	0	0	0	0	0	0	0	0	0	0	large 300: Chr1D
SAMEA10944488	ERR7589001	Magister	2	-	NA	NewCV	Elite cultivar	NA	493	0	0	0	0	0	44	0	0	0	0	0	416	0	33	0	0	0	0	0	0	0	large 300: Chr4D
SAMEA10944311	ERR7586746	Anapolis	6	-	NA	NewCV	Elite cultivar	NA	491	0	250	0	30	78	44	0	0	26	0	0	0	0	33	0	0	0	0	0	30	0
SAMEA10944241	ERR7592894	Toronto	3	-	NA	OldCV	Elite cultivar	NA	487	0	243	28	0	0	44	41	0	98	0	0	0	0	33	0	0	0	0	0	0	0
SAMEA10944623	ERR7473064	TRI 7716	0	-	NA	PreGreen	PGR	Iva	487	0	0	0	0	0	487	0	0	0	0	0	0	0	0	0	0	0	0	0	0	0	large 300: Chr2D
SAMEA10944458	ERR7588042	Izyda	4	-	NA	NewCV	Elite cultivar	NA	459	0	245	29	0	78	44	0	0	0	0	0	0	0	33	0	0	0	0	0	30	0
SAMEA10944108	ERR7593705	TRI 13335	1	TRI_13335_2567	NA	OldCV	PGR	Hand	451	0	0	0	0	451	0	0	0	0	0	0	0	0	0	0	0	0	0	0	0	0	large 300: Chr2B
SAMEA10944447	ERR7587826	Glaucus	3	-	NA	NewCV	Elite cultivar	NA	447	292	0	0	0	78	44	0	0	0	0	0	0	0	33	0	0	0	0	0	0	0
SAMEA10944240	ERR7592880	Torkil	4	-	NA	NewCV	Elite cultivar	NA	422	0	227	0	0	78	44	0	0	0	0	40	0	0	33	0	0	0	0	0	0	0
SAMEA10944525	ERR7592357	Rywalka	1	-	NA	NewCV	Elite cultivar	NA	420	0	0	0	0	0	44	0	0	0	0	0	376	0	0	0	0	0	0	0	0	0	large 300: Chr4D
SAMEA10944238	ERR7592852	Tarkus	4	-	NA	NewCV	Elite cultivar	NA	416	0	227	0	0	78	44	0	0	0	0	0	0	0	32	0	0	0	35	0	0	0
SAMEA10944692	ERR7473133	TRI 5164	2	-	NA	PreGreen	PGR	Cappelle Desprez	413	0	0	0	0	0	43	0	0	0	0	0	0	0	33	0	0	312	0	25	0	0	large 300: Chr6B
SAMEA10944244	ERR7592948	Travix	5	-	NA	NewCV	Elite cultivar	NA	412	0	227	0	30	78	44	0	0	0	0	0	0	0	33	0	0	0	0	0	0	0
SAMEA10944486	ERR7588965	Lynx	6	-	NA	OldCV	Elite cultivar	NA	412	0	227	0	30	78	44	0	0	0	0	0	0	0	33	0	0	0	0	0	0	0
SAMEA10944528	ERR7592411	Savannah	5	-	NA	OldCV	Elite cultivar	NA	412	0	227	0	30	78	44	0	0	0	0	0	0	0	33	0	0	0	0	0	0	0
SAMEA10944714	ERR7473155	TRI 10373	3	-	NA	OldCV	PGR	Benno	409	0	243	0	0	39	69	0	0	0	0	0	0	0	33	0	25	0	0	0	0	0
SAMEA10944500	ERR7589307	Nadobna	4	-	NA	NewCV	Elite cultivar	NA	404	0	249	0	0	78	44	0	0	0	0	0	0	0	33	0	0	0	0	0	0	0
SAMEA10944536	ERR7592555	Sobi	3	-	NA	NewCV	Elite cultivar	NA	402	0	243	0	0	82	44	0	0	0	0	0	0	0	33	0	0	0	0	0	0	0
SAMEA10944527	ERR7592393	Satyna	4	-	NA	NewCV	Elite cultivar	NA	398	0	243	0	0	78	44	0	0	0	0	0	0	0	33	0	0	0	0	0	0	0
SAMEA10944478	ERR7588474	Lahertis	4	-	NA	NewCV	Elite cultivar	NA	397	0	242	0	0	78	44	0	0	0	0	0	0	0	33	0	0	0	0	0	0	0
SAMEA10944490	ERR7589073	Markiza	3	-	NA	NewCV	Elite cultivar	NA	394	0	249	0	0	43	44	0	0	0	0	0	0	0	33	0	0	0	0	25	0	0
SAMEA10944208	ERR7590711	PF065	5	-	NA	NewCV	Breeder's	NA	391	0	245	0	0	70	43	0	0	0	0	0	0	0	33	0	0	0	0	0	0	0
SAMEA10944445	ERR7587772	Gatsby	4	-	NA	NewCV	Elite cultivar	NA	382	0	227	0	0	78	44	0	0	0	0	0	0	0	33	0	0	0	0	0	0	0
SAMEA10944475	ERR7588402	KWSOzon	3	-	NA	NewCV	Elite cultivar	NA	379	0	0	0	30	78	44	0	0	0	0	0	0	0	0	0	0	0	0	0	227	0
SAMEA10944532	ERR7592483	Slejpner	3	-	NA	OldCV	Elite cultivar	NA	374	0	227	0	0	78	44	0	0	0	0	0	0	0	25	0	0	0	0	0	0	0
SAMEA10944331	ERR7589109	Memory	6	-	NA	NewCV	Elite cultivar	NA	370	218	0	0	30	78	44	0	0	0	0	0	0	0	0	0	0	0	0	0	0	0
SAMEA10944114	ERR7593729	TRI 13625	1	TRI_13625_1030	NA	OldCV	PGR	----	363	0	0	0	0	0	44	0	0	319	0	0	0	0	0	0	0	0	0	0	0	0	large 300: Chr3D
SAMEA10944454	ERR7587970	Impression	3	-	NA	NewCV	Elite cultivar	NA	357	0	0	224	30	26	44	0	0	0	0	0	0	0	33	0	0	0	0	0	0	0
SAMEA10944421	ERR7587214	Boss	3	-	NA	NewCV	Elite cultivar	NA	352	0	243	0	30	28	51	0	0	0	0	0	0	0	0	0	0	0	0	0	0	0
SAMEA10944483	ERR7588564	LGKopernikus	3	-	NA	NewCV	Elite cultivar	NA	350	0	227	0	0	79	44	0	0	0	0	0	0	0	0	0	0	0	0	0	0	0
SAMEA10944683	ERR7473124	TRI 4808	1	-	NA	PreGreen	PGR	Haidenburger Verb. Landweizen	350	0	0	0	0	0	43	0	0	0	0	281	0	0	0	0	26	0	0	0	0	0
SAMEA10944452	ERR7587934	Humber	4	-	NA	NewCV	Elite cultivar	NA	349	0	243	0	29	0	44	0	0	0	0	0	0	0	33	0	0	0	0	0	0	0
SAMEA10944151	ERR7589685	PF008	4	-	NA	NewCV	Breeder's	NA	334	0	227	0	30	0	44	0	0	0	0	0	0	0	33	0	0	0	0	0	0	0
SAMEA10944281	ERR7591655	PF109	4	-	NA	NewCV	Breeder's	NA	325	0	249	0	0	0	43	0	0	0	0	0	0	0	33	0	0	0	0	0	0	0
SAMEA10944150	ERR7589667	PF007	4	-	NA	NewCV	Breeder's	NA	320	0	243	0	0	0	44	0	0	0	0	0	0	0	33	0	0	0	0	0	0	0
SAMEA10944354	ERR7594281	TRI 14981	2	TRI_14981_95	NA	OldCV	PGR	----	320	0	246	0	0	0	43	0	0	0	0	0	0	0	0	0	31	0	0	0	0	0
SAMEA10944185	ERR7590297	PF042	3	-	NA	NewCV	Breeder's	NA	307	0	227	0	0	0	44	0	0	0	36	0	0	0	0	0	0	0	0	0	0	0
SAMEA10944484	ERR7588582	LGMagirus	0	-	NA	NewCV	Elite cultivar	NA	307	0	276	0	0	0	0	0	0	0	31	0	0	0	0	0	0	0	0	0	0	0
SAMEA10944250	ERR7597844	Welford	3	-	NA	NewCV	Elite cultivar	NA	304	0	227	0	0	0	44	0	0	0	0	0	0	0	33	0	0	0	0	0	0	0
SAMEA10944495	ERR7589217	Monty	3	-	NA	NewCV	Elite cultivar	NA	304	0	227	0	0	0	44	0	0	0	0	0	0	0	33	0	0	0	0	0	0	0
SAMEA10944517	ERR7592213	Rebell	4	-	NA	NewCV	Elite cultivar	NA	304	0	227	0	0	0	44	0	0	0	0	0	0	0	33	0	0	0	0	0	0	0
SAMEA10944177	ERR7590153	PF034	5	-	NA	NewCV	Breeder's	NA	303	0	227	0	0	0	43	0	0	0	0	0	0	0	33	0	0	0	0	0	0	0
SAMEA10944197	ERR7590513	PF054	4	-	NA	NewCV	Breeder's	NA	303	0	227	0	0	0	43	0	0	0	0	0	0	0	33	0	0	0	0	0	0	0
SAMEA10944337	ERR7594251	TRI 8117	1	TRI_8117_19	NA	PreGreen	PGR	Xi-Bei 612	302	0	0	0	0	0	0	0	302	0	0	0	0	0	0	0	0	0	0	0	0	0	large 300: Chr3B
SAMEA10944068	ERR7593545	TRI 13302	2	TRI_13302_1211	NA	OldCV	PGR	----	294	0	245	0	0	0	49	0	0	0	0	0	0	0	0	0	0	0	0	0	0	0
SAMEA10944113	ERR7593725	TRI 12026	2	TRI_12026_3609	NA	OldCV	PGR	----	294	0	245	0	0	0	49	0	0	0	0	0	0	0	0	0	0	0	0	0	0	0
SAMEA10944235	ERR7592789	SWTataros	3	-	NA	NewCV	Elite cultivar	NA	293	0	249	0	0	0	44	0	0	0	0	0	0	0	0	0	0	0	0	0	0	0
SAMEA10943985	ERR7593213	TRI 15999	2	TRI_15999_1037	NA	OldCV	PGR	UH 55	292	0	249	0	0	0	43	0	0	0	0	0	0	0	0	0	0	0	0	0	0	0
SAMEA10944419	ERR7587160	Bombus	4	-	NA	NewCV	Elite cultivar	NA	281	0	0	0	30	118	69	0	0	0	31	0	0	0	33	0	0	0	0	0	0	0
SAMEA10944363	ERR7594297	TRI 10384	4	TRI_10384_3515	NA	OldCV	PGR	WPM 1.1.3.5.	273	0	0	0	30	0	43	0	0	27	0	0	0	0	33	0	0	0	0	0	0	140
SAMEA10944708	ERR7473149	TRI 9367	1	-	NA	PreGreen	PGR	Skorospelka 35	269	0	241	28	0	0	0	0	0	0	0	0	0	0	0	0	0	0	0	0	0	0
SAMEA10944480	ERR7588510	Lear	4	-	NA	NewCV	Elite cultivar	NA	265	0	0	0	0	78	49	0	0	0	36	69	0	0	33	0	0	0	0	0	0	0
SAMEA10944673	ERR7473114	TRI 4606	0	-	NA	PreGreen	PGR	----	261	0	0	0	0	0	0	0	0	0	0	0	0	0	261	0	0	0	0	0	0	0
SAMEA10944044	ERR7593449	TRI 13101	1	TRI_13101_2550	NA	OldCV	PGR	Fengshou 1	260	0	0	0	0	0	49	0	0	0	0	0	0	211	0	0	0	0	0	0	0	0
SAMEA10944451	ERR7587916	Hereward	2	-	NA	OldCV	Elite cultivar	NA	252	0	0	0	0	175	44	0	0	0	0	0	0	0	33	0	0	0	0	0	0	0
SAMEA10944424	ERR7587304	Caesar	2	-	NA	OldCV	Elite cultivar	NA	247	0	125	0	0	78	44	0	0	0	0	0	0	0	0	0	0	0	0	0	0	0
SAMEA10944347	ERR7586894	Inia 66	1	B_85_161	NA	PreGreen	PGR	NA	241	0	241	0	0	0	0	0	0	0	0	0	0	0	0	0	0	0	0	0	0	0
SAMEA10944097	ERR7593661	TRI 14929	0	TRI_14929_1247	NA	OldCV	PGR	PAU 80128	234	0	0	0	0	0	0	204	0	0	0	0	0	0	0	0	30	0	0	0	0	0
SAMEA10944159	ERR7589829	PF016	2	-	NA	NewCV	Breeder's	NA	234	0	0	0	0	0	43	0	0	0	0	0	0	0	33	0	0	0	0	158	0	0
SAMEA10944449	ERR7587880	Gustav	5	-	NA	NewCV	Elite cultivar	NA	234	0	0	0	0	84	44	0	0	0	36	0	0	0	33	0	37	0	0	0	0	0
SAMEA10944360	ERR7594291	TRI 13013	1	TRI_13013_864	NA	OldCV	PGR	Anza	232	0	0	0	0	0	0	0	0	169	25	0	0	0	38	0	0	0	0	0	0	0
SAMEA10944408	ERR7586782	Aperitiv	3	-	NA	NewCV	Elite cultivar	NA	231	0	0	0	0	154	44	0	0	0	0	0	0	0	33	0	0	0	0	0	0	0
SAMEA10944210	ERR7590747	PF067	4	-	NA	NewCV	Breeder's	NA	230	0	0	0	29	78	90	0	0	0	0	0	0	0	33	0	0	0	0	0	0	0
SAMEA10944482	ERR7588546	LGImposanto	3	-	NA	NewCV	Elite cultivar	NA	222	0	0	0	30	78	51	0	0	0	0	0	0	0	0	0	0	0	0	25	38	0
SAMEA10944273	ERR7591511	PF101	5	-	NA	NewCV	Breeder's	NA	221	0	0	0	30	78	44	0	0	0	36	0	0	0	33	0	0	0	0	0	0	0
SAMEA10944425	ERR7587322	Capone	5	-	NA	NewCV	Elite cultivar	NA	221	0	0	0	30	78	44	0	0	0	36	0	0	0	33	0	0	0	0	0	0	0
SAMEA10944246	ERR7597772	Tuareg	4	-	NA	NewCV	Elite cultivar	NA	218	0	0	0	30	80	44	0	0	0	31	0	0	0	33	0	0	0	0	0	0	0
SAMEA10944404	ERR7586674	Alexander	5	-	NA	NewCV	Elite cultivar	NA	218	0	0	0	30	78	44	0	0	0	36	0	0	0	0	0	0	0	0	0	0	30
SAMEA10944283	ERR7591691	PF111	4	-	NA	NewCV	Breeder's	NA	211	0	0	0	30	78	44	0	0	26	0	0	0	0	33	0	0	0	0	0	0	0
SAMEA10944467	ERR7588222	Kranich	4	-	NA	NewCV	Elite cultivar	NA	211	0	0	0	30	78	44	0	0	26	0	0	0	0	33	0	0	0	0	0	0	0
SAMEA10944086	ERR7593617	TRI 1017	0	TRI_1017_2040	NA	PreGreen	PGR	Briquet	210	0	0	0	0	0	35	0	0	0	0	0	0	0	0	0	0	0	0	175	0	0
SAMEA10944270	ERR7591457	PF098	5	-	NA	NewCV	Breeder's	NA	210	0	0	0	30	78	44	0	0	25	0	0	0	0	33	0	0	0	0	0	0	0
SAMEA10944318	ERR7587268	BUENNO	5	-	NA	NewCV	Elite cultivar	NA	210	0	0	0	30	78	44	0	0	0	0	0	0	0	33	0	0	0	0	25	0	0
SAMEA10944405	ERR7586692	Altigo	4	-	NA	NewCV	Elite cultivar	NA	210	0	0	0	30	78	44	0	0	0	0	0	0	0	33	0	0	0	0	25	0	0
SAMEA10944435	ERR7587592	Eurojet	3	-	NA	NewCV	Elite cultivar	NA	210	0	0	0	0	78	44	0	0	0	30	0	0	0	33	0	25	0	0	0	0	0
SAMEA10944496	ERR7589235	Mulan	4	-	NA	NewCV	Elite cultivar	NA	210	0	0	0	30	78	44	0	0	0	0	0	0	0	33	0	0	0	0	25	0	0
SAMEA10944607	ERR7473048	TRI 6874	2	-	NA	PreGreen	PGR	Vague d'Epis	208	131	0	0	0	0	44	0	0	0	0	0	0	0	33	0	0	0	0	0	0	0
SAMEA10944230	ERR7592699	Stava	2	-	NA	OldCV	Elite cultivar	NA	199	0	0	0	0	155	44	0	0	0	0	0	0	0	0	0	0	0	0	0	0	0
SAMEA10944379	ERR7586900	Benni multifloret	1	B_69_2629	NA	OldCV	PGR	NA	199	0	0	0	33	0	73	0	0	0	26	0	0	0	0	0	0	0	0	41	26	0
SAMEA10944431	ERR7587484	Edward	4	-	NA	NewCV	Elite cultivar	NA	195	0	0	0	0	82	44	0	0	0	36	0	0	0	33	0	0	0	0	0	0	0
SAMEA10944511	ERR7589523	Partner	4	-	NA	NewCV	Elite cultivar	NA	195	0	0	0	30	78	51	0	0	0	36	0	0	0	0	0	0	0	0	0	0	0
SAMEA10944277	ERR7591583	PF105	4	-	NA	NewCV	Breeder's	NA	192	0	0	0	30	78	51	0	0	0	0	0	0	0	33	0	0	0	0	0	0	0
SAMEA10944183	ERR7590261	PF040	4	-	NA	NewCV	Breeder's	NA	191	0	0	0	0	78	44	0	0	0	36	0	0	0	33	0	0	0	0	0	0	0
SAMEA10944186	ERR7590315	PF043	4	-	NA	NewCV	Breeder's	NA	191	0	0	0	0	78	44	0	0	0	36	0	0	0	33	0	0	0	0	0	0	0
SAMEA10944191	ERR7590405	PF048	4	-	NA	NewCV	Breeder's	NA	191	0	0	0	0	78	44	0	0	0	36	0	0	0	33	0	0	0	0	0	0	0
SAMEA10944410	ERR7586872	Attraktion	4	-	NA	NewCV	Elite cultivar	NA	191	0	0	0	0	78	44	0	0	0	36	0	0	0	33	0	0	0	0	0	0	0
SAMEA10944521	ERR7592285	Rockefeller	4	-	NA	NewCV	Elite cultivar	NA	191	0	0	0	0	78	44	0	0	0	36	0	0	0	33	0	0	0	0	0	0	0
SAMEA10944275	ERR7591547	PF103	5	-	NA	NewCV	Breeder's	NA	189	0	0	0	30	82	44	0	0	0	0	0	0	0	33	0	0	0	0	0	0	0
SAMEA10944400	ERR7597916	Zappa	4	-	NA	NewCV	Elite cultivar	NA	188	0	0	0	30	78	44	0	0	0	36	0	0	0	0	0	0	0	0	0	0	0
SAMEA10944505	ERR7589397	Norin	3	-	NA	NewCV	Elite cultivar	NA	188	0	0	0	30	0	44	0	0	0	0	0	0	0	0	0	0	0	0	81	0	33
SAMEA10944523	ERR7592321	Rubisko	2	-	NA	NewCV	Elite cultivar	NA	187	0	0	0	30	74	44	0	0	0	39	0	0	0	0	0	0	0	0	0	0	0
SAMEA10944325	ERR7588060	Jantarka	3	-	NA	NewCV	Elite cultivar	NA	186	0	0	0	0	79	44	0	0	0	0	0	0	0	33	0	0	0	0	0	30	0
SAMEA10944443	ERR7587736	Franz	4	-	NA	NewCV	Elite cultivar	NA	186	0	0	0	30	79	44	0	0	0	0	0	0	0	33	0	0	0	0	0	0	0
SAMEA10944504	ERR7589379	Nordkap	4	-	NA	NewCV	Elite cultivar	NA	186	0	0	0	30	79	44	0	0	0	0	0	0	0	33	0	0	0	0	0	0	0
SAMEA10944146	ERR7589595	PF003	4	-	NA	NewCV	Breeder's	NA	185	0	0	0	30	78	44	0	0	0	0	0	0	0	33	0	0	0	0	0	0	0
SAMEA10944180	ERR7590207	PF037	4	-	NA	NewCV	Breeder's	NA	185	0	0	0	30	78	44	0	0	0	0	0	0	0	33	0	0	0	0	0	0	0
SAMEA10944188	ERR7590351	PF045	6	-	NA	NewCV	Breeder's	NA	185	0	0	0	30	78	44	0	0	0	0	0	0	0	33	0	0	0	0	0	0	0
SAMEA10944204	ERR7590639	PF061	4	-	NA	NewCV	Breeder's	NA	185	0	0	0	30	78	44	0	0	0	0	0	0	0	33	0	0	0	0	0	0	0
SAMEA10944209	ERR7590729	PF066	4	-	NA	NewCV	Breeder's	NA	185	0	0	0	30	78	44	0	0	0	0	0	0	0	33	0	0	0	0	0	0	0
SAMEA10944247	ERR7597790	Tukan	4	-	NA	NewCV	Elite cultivar	NA	185	0	0	0	30	78	44	0	0	0	0	0	0	0	33	0	0	0	0	0	0	0
SAMEA10944260	ERR7591277	PF088	4	-	NA	NewCV	Breeder's	NA	185	0	0	0	30	78	44	0	0	0	0	0	0	0	33	0	0	0	0	0	0	0
SAMEA10944262	ERR7591313	PF090	5	-	NA	NewCV	Breeder's	NA	185	0	0	0	30	78	44	0	0	0	0	0	0	0	33	0	0	0	0	0	0	0
SAMEA10944272	ERR7591493	PF100	4	-	NA	NewCV	Breeder's	NA	185	0	0	0	30	78	44	0	0	0	0	0	0	0	33	0	0	0	0	0	0	0
SAMEA10944276	ERR7591565	PF104	4	-	NA	NewCV	Breeder's	NA	185	0	0	0	30	78	44	0	0	0	0	0	0	0	33	0	0	0	0	0	0	0
SAMEA10944294	ERR7591907	PM002	4	-	NA	NewCV	Breeder's	NA	185	0	0	0	30	78	44	0	0	0	0	0	0	0	33	0	0	0	0	0	0	0
SAMEA10944305	ERR7592105	PM013	4	-	NA	NewCV	Breeder's	NA	185	0	0	0	30	78	44	0	0	0	0	0	0	0	33	0	0	0	0	0	0	0
SAMEA10944316	ERR7587178	Boregar	5	-	NA	NewCV	Elite cultivar	NA	185	0	0	0	30	78	44	0	0	0	0	0	0	0	33	0	0	0	0	0	0	0
SAMEA10944324	ERR7587862	Gulliver	1	-	NA	NewCV	Elite cultivar	NA	185	0	0	0	0	155	0	0	0	0	0	0	0	0	0	0	0	0	0	30	0	0
SAMEA10944413	ERR7587052	Banderola	4	-	NA	NewCV	Elite cultivar	NA	185	0	0	0	30	78	44	0	0	0	0	0	0	0	33	0	0	0	0	0	0	0
SAMEA10944442	ERR7587718	Folklor	3	-	NA	NewCV	Elite cultivar	NA	185	0	0	0	30	0	44	0	0	27	0	0	0	0	33	25	0	0	0	26	0	0
SAMEA10944448	ERR7587844	Globus	4	-	NA	NewCV	Elite cultivar	NA	185	0	0	0	30	78	44	0	0	0	0	0	0	0	33	0	0	0	0	0	0	0
SAMEA10944453	ERR7587952	Hyperion	5	-	NA	NewCV	Elite cultivar	NA	185	0	0	0	30	78	44	0	0	0	0	0	0	0	33	0	0	0	0	0	0	0
SAMEA10944456	ERR7588006	Intact	4	-	NA	NewCV	Elite cultivar	NA	185	0	0	0	30	78	44	0	0	0	0	0	0	0	33	0	0	0	0	0	0	0
SAMEA10944476	ERR7588420	KWSPius	4	-	NA	NewCV	Elite cultivar	NA	185	0	0	0	30	78	44	0	0	0	0	0	0	0	33	0	0	0	0	0	0	0
SAMEA10944477	ERR7588438	KWSSalix	4	-	NA	NewCV	Elite cultivar	NA	185	0	0	0	30	78	44	0	0	0	0	0	0	0	33	0	0	0	0	0	0	0
SAMEA10944487	ERR7588983	Macro	4	-	NA	OldCV	Elite cultivar	NA	185	0	0	0	30	78	44	0	0	0	0	0	0	0	33	0	0	0	0	0	0	0
SAMEA10944498	ERR7589271	Musketeer	5	-	NA	NewCV	Elite cultivar	NA	185	0	0	0	30	78	44	0	0	0	0	0	0	0	33	0	0	0	0	0	0	0
SAMEA10944201	ERR7590585	PF058	4	-	NA	NewCV	Breeder's	NA	184	0	0	0	29	78	44	0	0	0	0	0	0	0	33	0	0	0	0	0	0	0
SAMEA10944422	ERR7587232	Bruce	4	-	NA	NewCV	Elite cultivar	NA	184	0	0	0	30	78	44	0	0	0	0	0	0	0	32	0	0	0	0	0	0	0
SAMEA10944535	ERR7592537	Smuggler	4	-	NA	NewCV	Elite cultivar	NA	184	0	0	0	29	78	44	0	0	0	0	0	0	0	33	0	0	0	0	0	0	0
SAMEA10944200	ERR7590567	PF057	5	-	NA	NewCV	Breeder's	NA	183	0	0	0	29	78	43	0	0	0	0	0	0	0	33	0	0	0	0	0	0	0
SAMEA10944515	ERR7592177	Position	3	-	NA	NewCV	Elite cultivar	NA	183	0	0	0	30	78	44	0	0	0	31	0	0	0	0	0	0	0	0	0	0	0
SAMEA10944420	ERR7587196	Bosporus	4	-	NA	NewCV	Elite cultivar	NA	182	0	0	0	30	78	44	0	0	0	0	0	0	0	0	0	0	0	0	0	30	0
SAMEA10944239	ERR7592866	Tonacja	3	-	NA	NewCV	Elite cultivar	NA	181	0	0	0	0	79	44	0	0	0	0	0	0	0	33	0	0	0	0	25	0	0
SAMEA10944213	ERR7590801	PF070	4	-	NA	NewCV	Breeder's	NA	180	0	0	0	0	78	44	0	0	25	0	0	0	0	33	0	0	0	0	0	0	0
SAMEA10944284	ERR7591709	PF112	4	-	NA	NewCV	Breeder's	NA	180	0	0	0	0	78	44	0	0	25	0	0	0	0	33	0	0	0	0	0	0	0
SAMEA10944439	ERR7587664	Figura	3	-	NA	NewCV	Elite cultivar	NA	180	0	0	0	0	78	44	0	0	0	25	0	0	0	33	0	0	0	0	0	0	0
SAMEA10944249	ERR7597826	Vitus	3	-	NA	NewCV	Elite cultivar	NA	179	0	0	0	30	78	44	0	0	0	27	0	0	0	0	0	0	0	0	0	0	0
SAMEA10944319	ERR7587358	CF_99007	3	-	NA	NewCV	Elite cultivar	NA	178	0	0	28	30	32	0	0	0	0	0	0	0	0	61	0	0	0	0	0	0	27
SAMEA10944513	ERR7591871	Pionier	3	-	NA	NewCV	Elite cultivar	NA	177	0	0	0	30	78	44	0	25	0	0	0	0	0	0	0	0	0	0	0	0	0
SAMEA10944381	ERR7594327	TRI 13056	2	TRI_13056_210	NA	OldCV	PGR	----	175	0	0	0	0	0	50	0	25	100	0	0	0	0	0	0	0	0	0	0	0	0
SAMEA10944657	ERR7473098	TRI 10166	2	-	NA	OldCV	PGR	Preska OK 14154	170	0	0	0	0	26	0	0	0	119	25	0	0	0	0	0	0	0	0	0	0	0
SAMEA10944597	ERR7473038	TRI 6655	0	-	NA	PreGreen	PGR	----	164	0	0	0	0	0	0	139	0	0	0	0	0	0	0	0	25	0	0	0	0	0
SAMEA10944278	ERR7591601	PF106	3	-	NA	NewCV	Breeder's	NA	162	0	0	0	0	78	51	0	0	0	0	0	0	0	33	0	0	0	0	0	0	0
SAMEA10944428	ERR7587412	Consort	3	-	NA	OldCV	Elite cultivar	NA	160	0	0	0	0	78	49	0	0	0	0	0	0	0	33	0	0	0	0	0	0	0
SAMEA10944307	ERR7592141	PM015	3	-	NA	NewCV	Breeder's	NA	159	0	0	0	30	78	51	0	0	0	0	0	0	0	0	0	0	0	0	0	0	0
SAMEA10944409	ERR7586854	Arktis	3	-	NA	NewCV	Elite cultivar	NA	159	0	0	0	30	0	44	0	0	0	0	0	0	0	33	0	27	0	0	0	25	0
SAMEA10944189	ERR7590369	PF046	3	-	NA	NewCV	Breeder's	NA	158	0	0	0	0	78	44	0	0	0	36	0	0	0	0	0	0	0	0	0	0	0
SAMEA10944271	ERR7591475	PF099	3	-	NA	NewCV	Breeder's	NA	158	0	0	0	0	78	44	0	0	0	36	0	0	0	0	0	0	0	0	0	0	0
SAMEA10944233	ERR7592753	SWHurtig	3	-	NA	NewCV	Elite cultivar	NA	157	0	0	0	0	43	44	0	0	0	0	0	0	0	33	0	0	0	0	0	0	37
SAMEA10944392	ERR7594349	TRI 21830	1	TRI_21830_3944	NA	OldCV	PGR	LIN CALEL	157	0	0	0	0	0	0	0	0	0	31	0	0	0	0	0	0	0	0	0	126	0
SAMEA10944145	ERR7589577	PF002	3	-	NA	NewCV	Breeder's	NA	155	0	0	0	0	78	44	0	0	0	0	0	0	0	33	0	0	0	0	0	0	0
SAMEA10944234	ERR7592771	SWSkotte	3	-	NA	NewCV	Elite cultivar	NA	155	0	0	0	0	78	44	0	0	0	0	0	0	0	33	0	0	0	0	0	0	0
SAMEA10944237	ERR7592838	Symbol	3	-	NA	OldCV	Elite cultivar	NA	155	0	0	0	0	78	44	0	0	0	0	0	0	0	33	0	0	0	0	0	0	0
SAMEA10944245	ERR7597754	Trintella	3	-	NA	OldCV	Elite cultivar	NA	155	0	0	0	0	78	44	0	0	0	0	0	0	0	33	0	0	0	0	0	0	0
SAMEA10944259	ERR7591259	PF087	3	-	NA	NewCV	Breeder's	NA	155	0	0	0	0	78	44	0	0	0	0	0	0	0	33	0	0	0	0	0	0	0
SAMEA10944297	ERR7591961	PM005	3	-	NA	NewCV	Breeder's	NA	155	0	0	0	0	78	44	0	0	0	0	0	0	0	33	0	0	0	0	0	0	0
SAMEA10944306	ERR7592123	PM014	3	-	NA	NewCV	Breeder's	NA	155	0	0	0	0	78	44	0	0	0	0	0	0	0	33	0	0	0	0	0	0	0
SAMEA10944329	ERR7589019	Malacca	3	-	NA	OldCV	Elite cultivar	NA	155	0	0	0	0	78	44	0	0	0	0	0	0	0	33	0	0	0	0	0	0	0
SAMEA10944402	ERR7586620	Akteur	3	-	NA	NewCV	Elite cultivar	NA	155	0	0	0	0	78	44	0	0	0	0	0	0	0	33	0	0	0	0	0	0	0
SAMEA10944406	ERR7586710	Ambition	3	-	NA	NewCV	Elite cultivar	NA	155	0	0	0	0	78	44	0	0	0	0	0	0	0	33	0	0	0	0	0	0	0
SAMEA10944436	ERR7587610	Expert	3	-	NA	NewCV	Elite cultivar	NA	155	0	0	0	0	78	44	0	0	0	0	0	0	0	33	0	0	0	0	0	0	0
SAMEA10944465	ERR7588186	Kometus	3	-	NA	NewCV	Elite cultivar	NA	155	0	0	0	0	78	44	0	0	0	0	0	0	0	33	0	0	0	0	0	0	0
SAMEA10944538	ERR7592591	Sokrates	3	-	NA	NewCV	Elite cultivar	NA	155	0	0	0	0	78	44	0	0	0	0	0	0	0	33	0	0	0	0	0	0	0
SAMEA10944011	ERR7593317	TRI 11938	3	TRI_11938_2188	NA	OldCV	PGR	Mardler	154	0	0	0	0	78	43	0	0	0	0	0	0	0	33	0	0	0	0	0	0	0
SAMEA10944430	ERR7587466	Discus	3	-	NA	NewCV	Elite cultivar	NA	154	0	0	0	0	78	43	0	0	0	0	0	0	0	33	0	0	0	0	0	0	0
SAMEA10944466	ERR7588204	Korweta	2	-	NA	OldCV	Elite cultivar	NA	154	0	0	0	0	78	44	0	0	0	0	0	0	0	0	0	0	32	0	0	0	0
SAMEA10944207	ERR7590693	PF064	4	-	NA	NewCV	Breeder's	NA	152	0	0	0	30	78	44	0	0	0	0	0	0	0	0	0	0	0	0	0	0	0
SAMEA10944266	ERR7591385	PF094	3	-	NA	NewCV	Breeder's	NA	152	0	0	0	30	78	44	0	0	0	0	0	0	0	0	0	0	0	0	0	0	0
SAMEA10944296	ERR7591943	PM004	3	-	NA	NewCV	Breeder's	NA	152	0	0	0	30	78	44	0	0	0	0	0	0	0	0	0	0	0	0	0	0	0
SAMEA10944298	ERR7591979	PM006	4	-	NA	NewCV	Breeder's	NA	152	0	0	0	30	78	44	0	0	0	0	0	0	0	0	0	0	0	0	0	0	0
SAMEA10944300	ERR7592015	PM008	3	-	NA	NewCV	Breeder's	NA	152	0	0	0	30	78	44	0	0	0	0	0	0	0	0	0	0	0	0	0	0	0
SAMEA10944301	ERR7592033	PM009	3	-	NA	NewCV	Breeder's	NA	152	0	0	0	30	78	44	0	0	0	0	0	0	0	0	0	0	0	0	0	0	0
SAMEA10944303	ERR7592069	PM011	3	-	NA	NewCV	Breeder's	NA	152	0	0	0	30	78	44	0	0	0	0	0	0	0	0	0	0	0	0	0	0	0
SAMEA10944304	ERR7592087	PM012	4	-	NA	NewCV	Breeder's	NA	152	0	0	0	30	78	44	0	0	0	0	0	0	0	0	0	0	0	0	0	0	0
SAMEA10944327	ERR7588330	KWSMaddox	3	-	NA	NewCV	Elite cultivar	NA	152	0	0	0	30	78	44	0	0	0	0	0	0	0	0	0	0	0	0	0	0	0
SAMEA10944493	ERR7589181	Midas	3	-	NA	NewCV	Elite cultivar	NA	152	0	0	0	30	78	44	0	0	0	0	0	0	0	0	0	0	0	0	0	0	0
SAMEA10944533	ERR7592501	Smaragd	3	-	NA	NewCV	Elite cultivar	NA	152	0	0	0	30	78	44	0	0	0	0	0	0	0	0	0	0	0	0	0	0	0
SAMEA10944175	ERR7590117	PF032	4	-	NA	NewCV	Breeder's	NA	151	0	0	0	30	0	44	0	0	0	0	44	0	0	33	0	0	0	0	0	0	0
SAMEA10944199	ERR7590549	PF056	4	-	NA	NewCV	Breeder's	NA	151	0	0	0	0	74	44	0	0	0	0	0	0	0	33	0	0	0	0	0	0	0
SAMEA10944162	ERR7589883	PF019	3	-	NA	NewCV	Breeder's	NA	149	0	0	0	30	0	44	0	0	0	0	0	0	0	33	0	0	0	0	42	0	0
SAMEA10944518	ERR7592231	Renan	4	-	NA	OldCV	Elite cultivar	NA	149	0	0	0	30	0	51	0	0	0	0	0	0	0	38	0	0	0	0	0	0	30
SAMEA10944211	ERR7590765	PF068	3	-	NA	NewCV	Breeder's	NA	148	0	0	0	30	41	44	0	0	0	0	0	0	0	33	0	0	0	0	0	0	0
SAMEA10944332	ERR7589145	Mescal	3	-	NA	NewCV	Elite cultivar	NA	141	0	0	0	30	0	44	0	0	0	0	0	0	0	33	0	34	0	0	0	0	0
SAMEA10944152	ERR7589703	PF009	3	-	NA	NewCV	Breeder's	NA	139	0	0	0	0	0	44	0	0	0	36	0	0	0	33	0	26	0	0	0	0	0
SAMEA10944299	ERR7591997	PM007	1	-	NA	NewCV	Breeder's	NA	137	0	0	0	0	61	43	0	0	0	0	0	0	0	33	0	0	0	0	0	0	0
SAMEA10944253	ERR7597898	Xi19	3	-	NA	NewCV	Elite cultivar	NA	135	0	0	0	30	0	44	0	0	28	0	0	0	0	33	0	0	0	0	0	0	0
SAMEA10944485	ERR7588600	Linus	3	-	NA	NewCV	Elite cultivar	NA	135	0	0	0	30	0	44	0	0	0	31	0	0	0	0	0	0	0	0	0	0	30
SAMEA10944489	ERR7589037	Manager	4	-	NA	NewCV	Elite cultivar	NA	135	0	0	0	30	0	44	0	0	0	0	0	0	0	33	0	0	0	0	0	0	28
SAMEA10944522	ERR7592303	Rubens	2	-	NA	NewCV	Elite cultivar	NA	134	0	0	0	26	75	0	0	0	0	0	0	0	0	33	0	0	0	0	0	0	0
SAMEA10943980	ERR7593193	TRI 20956	0	TRI_20956_177	NA	OldCV	PGR	DREADNOUGHT	133	0	0	0	0	0	0	0	0	0	0	0	0	0	0	0	0	0	133	0	0	0
SAMEA10944280	ERR7591637	PF108	5	-	NA	NewCV	Breeder's	NA	133	0	0	0	30	0	44	0	0	26	0	0	0	0	33	0	0	0	0	0	0	0
SAMEA10944288	ERR7591781	PF116	4	-	NA	NewCV	Breeder's	NA	133	0	0	0	30	0	44	0	0	26	0	0	0	0	33	0	0	0	0	0	0	0
SAMEA10944520	ERR7592267	RibbeckPZO	3	-	NA	NewCV	Elite cultivar	NA	133	0	0	26	30	0	44	0	0	0	0	0	0	0	0	0	0	0	0	0	0	33
SAMEA10944251	ERR7597862	Xantippe	4	-	NA	NewCV	Elite cultivar	NA	132	0	0	0	30	0	44	0	0	25	0	0	0	0	33	0	0	0	0	0	0	0
SAMEA10944289	ERR7591799	PF117	3	-	NA	NewCV	Breeder's	NA	132	0	0	0	30	0	44	0	0	25	0	0	0	0	33	0	0	0	0	0	0	0
SAMEA10944433	ERR7587538	Elixer	3	-	NA	NewCV	Elite cultivar	NA	130	0	0	0	0	25	44	0	0	0	36	0	0	0	0	0	25	0	0	0	0	0
SAMEA10944252	ERR7597880	Xenos	0	-	NA	OldCV	Elite cultivar	NA	129	41	0	57	0	0	0	0	0	0	0	0	0	0	0	0	31	0	0	0	0	0
SAMEA10944441	ERR7587700	Florian	3	-	NA	NewCV	Elite cultivar	NA	129	0	0	0	0	25	44	0	0	0	0	0	0	0	33	0	27	0	0	0	0	0
SAMEA10944395	ERR7594355	TRI 19927	1	TRI_19927_4001	NA	OldCV	PGR	THEISS ROTKOERNIG	125	0	0	0	0	25	75	0	0	0	0	0	0	0	0	0	25	0	0	0	0	0
SAMEA10944351	ERR7594275	TRI 7597	0	TRI_7597_652	NA	PreGreen	PGR	Languedoc	124	0	0	0	59	0	40	0	0	0	0	0	0	0	0	0	25	0	0	0	0	0
SAMEA10944000	ERR7593273	TRI 22993	2	TRI_22993_1023	NA	OldCV	PGR	HEIDUCK	122	0	0	0	0	78	44	0	0	0	0	0	0	0	0	0	0	0	0	0	0	0
SAMEA10944148	ERR7589631	PF005	2	-	NA	NewCV	Breeder's	NA	122	0	0	0	0	78	44	0	0	0	0	0	0	0	0	0	0	0	0	0	0	0
SAMEA10944257	ERR7591223	PF085	3	-	NA	NewCV	Breeder's	NA	122	0	0	0	0	78	44	0	0	0	0	0	0	0	0	0	0	0	0	0	0	0
SAMEA10944321	ERR7587430	Dialog	2	-	NA	NewCV	Elite cultivar	NA	122	0	0	0	0	78	44	0	0	0	0	0	0	0	0	0	0	0	0	0	0	0
SAMEA10944417	ERR7587142	Bogatka	2	-	NA	NewCV	Elite cultivar	NA	122	0	0	0	0	78	44	0	0	0	0	0	0	0	0	0	0	0	0	0	0	0
SAMEA10944501	ERR7589325	Nateja	2	-	NA	NewCV	Elite cultivar	NA	122	0	0	0	0	78	44	0	0	0	0	0	0	0	0	0	0	0	0	0	0	0
SAMEA10944516	ERR7592195	Primus	2	-	NA	NewCV	Elite cultivar	NA	122	0	0	0	0	78	44	0	0	0	0	0	0	0	0	0	0	0	0	0	0	0
SAMEA10944023	ERR7593365	TRI 24374	2	TRI_24374_2562	NA	OldCV	PGR	AGENT	117	0	0	0	0	0	0	0	0	117	0	0	0	0	0	0	0	0	0	0	0	0
SAMEA10944602	ERR7473043	TRI 6775	0	-	NA	PreGreen	PGR	Kyrmyzy-Budga Mestnaja	117	0	0	0	0	0	0	0	0	0	0	0	0	0	0	0	0	117	0	0	0	0
SAMEA10944254	ERR7597934	Zeppelin	1	-	NA	NewCV	Elite cultivar	NA	116	0	0	0	0	25	44	0	0	0	0	0	0	0	0	0	0	0	0	0	47	0
SAMEA10944669	ERR7473110	TRI 3364	0	-	NA	PreGreen	PGR	----	115	0	86	0	0	0	0	0	0	0	0	0	0	0	0	0	29	0	0	0	0	0
SAMEA10944222	ERR7591115	PF079	4	-	NA	NewCV	Breeder's	NA	114	0	0	0	30	0	51	0	0	0	0	0	0	0	33	0	0	0	0	0	0	0
SAMEA10944242	ERR7592912	Torrild	3	-	NA	NewCV	Elite cultivar	NA	114	0	37	0	0	0	44	0	0	0	0	0	0	0	33	0	0	0	0	0	0	0
SAMEA10944120	ERR7593753	TRI 24195	1	TRI_24195_5554	NA	OldCV	PGR	SVALOEFS THULEVETE II	113	0	0	0	0	0	57	0	0	0	0	0	0	0	0	0	0	56	0	0	0	0
SAMEA10944144	ERR7589559	PF001	3	-	NA	NewCV	Breeder's	NA	113	0	0	0	0	0	44	0	0	0	36	0	0	0	33	0	0	0	0	0	0	0
SAMEA10944147	ERR7589613	PF004	3	-	NA	NewCV	Breeder's	NA	113	0	0	0	0	0	44	0	0	0	36	0	0	0	33	0	0	0	0	0	0	0
SAMEA10944154	ERR7589739	PF011	4	-	NA	NewCV	Breeder's	NA	113	0	0	0	0	0	44	0	0	0	36	0	0	0	33	0	0	0	0	0	0	0
SAMEA10944156	ERR7589775	PF013	4	-	NA	NewCV	Breeder's	NA	113	0	0	0	0	0	44	0	0	0	36	0	0	0	33	0	0	0	0	0	0	0
SAMEA10944157	ERR7589793	PF014	3	-	NA	NewCV	Breeder's	NA	113	0	0	0	0	0	44	0	0	0	36	0	0	0	33	0	0	0	0	0	0	0
SAMEA10944169	ERR7590009	PF026	3	-	NA	NewCV	Breeder's	NA	113	0	0	0	0	0	44	0	0	0	36	0	0	0	33	0	0	0	0	0	0	0
SAMEA10944179	ERR7590189	PF036	3	-	NA	NewCV	Breeder's	NA	113	0	0	0	0	0	44	0	0	0	36	0	0	0	33	0	0	0	0	0	0	0
SAMEA10944187	ERR7590333	PF044	3	-	NA	NewCV	Breeder's	NA	113	0	0	0	0	0	44	0	0	0	36	0	0	0	33	0	0	0	0	0	0	0
SAMEA10944190	ERR7590387	PF047	3	-	NA	NewCV	Breeder's	NA	113	0	0	0	0	0	44	0	0	0	36	0	0	0	33	0	0	0	0	0	0	0
SAMEA10944194	ERR7590459	PF051	3	-	NA	NewCV	Breeder's	NA	113	0	0	0	0	0	44	0	0	0	36	0	0	0	33	0	0	0	0	0	0	0
SAMEA10944269	ERR7591439	PF097	3	-	NA	NewCV	Breeder's	NA	113	0	0	0	0	0	44	0	0	0	36	0	0	0	33	0	0	0	0	0	0	0
SAMEA10944326	ERR7588240	KWSBarny	3	-	NA	NewCV	Elite cultivar	NA	113	0	0	0	0	0	44	0	0	0	36	0	0	0	33	0	0	0	0	0	0	0
SAMEA10944457	ERR7588024	Intense	1	-	NA	NewCV	Elite cultivar	NA	113	0	0	0	0	0	44	0	0	28	0	0	0	0	0	41	0	0	0	0	0	0
SAMEA10944459	ERR7588078	Johnny	3	-	NA	NewCV	Elite cultivar	NA	113	0	0	0	0	0	44	0	0	0	36	0	0	0	33	0	0	0	0	0	0	0
SAMEA10944579	ERR7473020	TRI 4893	1	-	NA	PreGreen	PGR	Percivals Fox	113	0	0	0	0	0	83	0	0	0	0	0	0	0	0	0	0	0	0	0	30	0
SAMEA10944149	ERR7589649	PF006	3	-	NA	NewCV	Breeder's	NA	112	0	0	0	0	0	43	0	0	0	36	0	0	0	33	0	0	0	0	0	0	0
SAMEA10944202	ERR7590603	PF059	3	-	NA	NewCV	Breeder's	NA	112	0	0	0	0	0	43	0	0	0	36	0	0	0	33	0	0	0	0	0	0	0
SAMEA10944219	ERR7590909	PF076	3	-	NA	NewCV	Breeder's	NA	112	0	0	0	30	0	49	0	0	0	0	0	0	0	33	0	0	0	0	0	0	0
SAMEA10944263	ERR7591331	PF091	3	-	NA	NewCV	Breeder's	NA	112	0	0	0	30	0	44	0	0	0	0	0	0	0	38	0	0	0	0	0	0	0
SAMEA10944393	ERR7594351	TRI 11460	2	TRI_11460_3881	NA	OldCV	PGR	Klein Fortin	111	0	0	0	0	0	50	0	0	0	0	0	0	0	0	0	0	0	0	61	0	0
SAMEA10944506	ERR7589415	Ohio	3	-	NA	NewCV	Elite cultivar	NA	111	0	0	0	30	0	44	0	0	0	37	0	0	0	0	0	0	0	0	0	0	0
SAMEA10944182	ERR7590243	PF039	3	-	NA	NewCV	Breeder's	NA	110	0	0	0	30	0	44	0	0	0	36	0	0	0	0	0	0	0	0	0	0	0
SAMEA10944198	ERR7590531	PF055	3	-	NA	NewCV	Breeder's	NA	110	0	0	0	30	0	44	0	0	0	36	0	0	0	0	0	0	0	0	0	0	0
SAMEA10944195	ERR7590477	PF052	3	-	NA	NewCV	Breeder's	NA	109	0	0	0	29	0	44	0	0	0	36	0	0	0	0	0	0	0	0	0	0	0
SAMEA10944383	ERR7594331	TRI 7873	2	TRI_7873_2408	NA	PreGreen	PGR	----	108	0	0	0	0	0	51	0	0	0	31	0	0	0	0	0	0	0	0	26	0	0
SAMEA10944155	ERR7589757	PF012	3	-	NA	NewCV	Breeder's	NA	107	0	0	0	30	0	44	0	0	0	0	0	0	0	33	0	0	0	0	0	0	0
SAMEA10944167	ERR7589973	PF024	4	-	NA	NewCV	Breeder's	NA	107	0	0	0	30	0	44	0	0	0	0	0	0	0	33	0	0	0	0	0	0	0
SAMEA10944178	ERR7590171	PF035	3	-	NA	NewCV	Breeder's	NA	107	0	0	0	30	0	44	0	0	0	0	0	0	0	33	0	0	0	0	0	0	0
SAMEA10944184	ERR7590279	PF041	3	-	NA	NewCV	Breeder's	NA	107	0	0	0	30	0	44	0	0	0	0	0	0	0	33	0	0	0	0	0	0	0
SAMEA10944192	ERR7590423	PF049	3	-	NA	NewCV	Breeder's	NA	107	0	0	0	30	0	44	0	0	0	0	0	0	0	33	0	0	0	0	0	0	0
SAMEA10944215	ERR7590837	PF072	3	-	NA	NewCV	Breeder's	NA	107	0	0	0	30	0	44	0	0	0	0	0	0	0	33	0	0	0	0	0	0	0
SAMEA10944218	ERR7590891	PF075	3	-	NA	NewCV	Breeder's	NA	107	0	0	0	30	0	44	0	0	0	0	0	0	0	33	0	0	0	0	0	0	0
SAMEA10944220	ERR7590927	PF077	4	-	NA	NewCV	Breeder's	NA	107	0	0	0	30	0	44	0	0	0	0	0	0	0	33	0	0	0	0	0	0	0
SAMEA10944225	ERR7591169	PF082	3	-	NA	NewCV	Breeder's	NA	107	0	0	0	30	0	44	0	0	0	0	0	0	0	33	0	0	0	0	0	0	0
SAMEA10944255	ERR7591187	PF083	3	-	NA	NewCV	Breeder's	NA	107	0	0	0	30	0	44	0	0	0	0	0	0	0	33	0	0	0	0	0	0	0
SAMEA10944256	ERR7591205	PF084	3	-	NA	NewCV	Breeder's	NA	107	0	0	0	30	0	44	0	0	0	0	0	0	0	33	0	0	0	0	0	0	0
SAMEA10944261	ERR7591295	PF089	3	-	NA	NewCV	Breeder's	NA	107	0	0	0	30	0	44	0	0	0	0	0	0	0	33	0	0	0	0	0	0	0
SAMEA10944274	ERR7591529	PF102	3	-	NA	NewCV	Breeder's	NA	107	0	0	0	30	0	44	0	0	0	0	0	0	0	33	0	0	0	0	0	0	0
SAMEA10944279	ERR7591619	PF107	3	-	NA	NewCV	Breeder's	NA	107	0	0	0	30	0	44	0	0	0	0	0	0	0	33	0	0	0	0	0	0	0
SAMEA10944285	ERR7591727	PF113	4	-	NA	NewCV	Breeder's	NA	107	0	0	0	30	0	44	0	0	0	0	0	0	0	33	0	0	0	0	0	0	0
SAMEA10944310	ERR7586728	Amundsen	4	-	NA	NewCV	Elite cultivar	NA	107	0	0	0	30	0	44	0	0	0	0	0	0	0	33	0	0	0	0	0	0	0
SAMEA10944416	ERR7587124	Benchmark	3	-	NA	NewCV	Elite cultivar	NA	107	0	0	0	30	0	44	0	0	0	0	0	0	0	33	0	0	0	0	0	0	0
SAMEA10944427	ERR7587394	Colonia	3	-	NA	NewCV	Elite cultivar	NA	107	0	0	0	30	0	44	0	0	0	0	0	0	0	33	0	0	0	0	0	0	0
SAMEA10944470	ERR7588294	KWSGymnast	3	-	NA	NewCV	Elite cultivar	NA	107	0	0	0	30	0	44	0	0	0	0	0	0	0	33	0	0	0	0	0	0	0
SAMEA10944471	ERR7588312	KWSLoft	3	-	NA	NewCV	Elite cultivar	NA	107	0	0	0	0	0	43	0	0	0	0	0	0	0	33	0	31	0	0	0	0	0
SAMEA10944492	ERR7589127	Mentor	3	-	NA	NewCV	Elite cultivar	NA	107	0	0	0	30	0	44	0	0	0	0	0	0	0	33	0	0	0	0	0	0	0
SAMEA10944497	ERR7589253	Muskat	4	-	NA	NewCV	Elite cultivar	NA	107	0	0	0	30	0	44	0	0	0	0	0	0	0	33	0	0	0	0	0	0	0
SAMEA10944508	ERR7589451	Oxal	3	-	NA	NewCV	Elite cultivar	NA	107	0	0	0	30	0	44	0	0	0	0	0	0	0	33	0	0	0	0	0	0	0
SAMEA10944570	ERR7473011	TRI 4632	0	-	NA	PreGreen	PGR	Kachi 8	107	0	0	27	0	0	0	0	0	0	25	0	0	0	0	0	29	0	0	26	0	0
SAMEA10944158	ERR7589811	PF015	3	-	NA	NewCV	Breeder's	NA	106	0	0	0	29	0	44	0	0	0	0	0	0	0	33	0	0	0	0	0	0	0
SAMEA10944161	ERR7589865	PF018	3	-	NA	NewCV	Breeder's	NA	106	0	0	0	30	0	43	0	0	0	0	0	0	0	33	0	0	0	0	0	0	0
SAMEA10944163	ERR7589901	PF020	3	-	NA	NewCV	Breeder's	NA	106	0	0	0	30	0	43	0	0	0	0	0	0	0	33	0	0	0	0	0	0	0
SAMEA10944166	ERR7589955	PF023	3	-	NA	NewCV	Breeder's	NA	106	0	0	0	29	0	44	0	0	0	0	0	0	0	33	0	0	0	0	0	0	0
SAMEA10944170	ERR7590027	PF027	3	-	NA	NewCV	Breeder's	NA	106	0	0	0	30	0	43	0	0	0	0	0	0	0	33	0	0	0	0	0	0	0
SAMEA10944176	ERR7590135	PF033	3	-	NA	NewCV	Breeder's	NA	106	0	0	0	30	0	43	0	0	0	0	0	0	0	33	0	0	0	0	0	0	0
SAMEA10944353	ERR7594279	TRI 3393	1	TRI_3393_188	NA	PreGreen	PGR	----	106	0	0	0	0	0	49	0	0	0	25	0	0	0	0	0	32	0	0	0	0	0
SAMEA10944206	ERR7590675	PF063	4	-	NA	NewCV	Breeder's	NA	105	0	0	0	29	0	43	0	0	0	0	0	0	0	33	0	0	0	0	0	0	0
SAMEA10944426	ERR7587340	Cassiopeia	2	-	NA	NewCV	Elite cultivar	NA	105	0	0	0	0	28	44	0	0	0	0	0	0	0	33	0	0	0	0	0	0	0
SAMEA10944676	ERR7473117	TRI 4669	1	-	NA	PreGreen	PGR	Beseler Dickkopf II	105	0	0	0	0	0	44	0	0	0	0	0	0	0	0	0	31	0	0	0	30	0
SAMEA10944099	ERR7593669	TRI 11081	1	TRI_11081_273	NA	OldCV	PGR	Yamhill	104	0	0	0	0	0	44	0	0	0	0	0	0	0	0	0	30	0	0	0	30	0
SAMEA10944168	ERR7589991	PF025	2	-	NA	NewCV	Breeder's	NA	104	0	0	0	0	0	44	0	0	0	0	0	0	0	33	0	27	0	0	0	0	0
SAMEA10944473	ERR7588366	KWSMilaneco	2	-	NA	NewCV	Elite cultivar	NA	104	0	0	0	30	0	44	0	0	0	0	0	0	0	0	0	0	30	0	0	0	0
SAMEA10944502	ERR7589343	Natula	2	-	NA	NewCV	Elite cultivar	NA	104	0	0	0	0	0	44	0	0	0	27	0	0	0	33	0	0	0	0	0	0	0
SAMEA10944423	ERR7587286	Bussard	2	-	NA	OldCV	Elite cultivar	NA	103	0	0	0	0	26	44	0	0	0	0	0	0	0	33	0	0	0	0	0	0	0
SAMEA10944172	ERR7590063	PF029	3	-	NA	NewCV	Breeder's	NA	102	0	0	0	0	0	44	0	0	25	0	0	0	0	33	0	0	0	0	0	0	0
SAMEA10944221	ERR7590945	PF078	2	-	NA	NewCV	Breeder's	NA	102	0	0	0	0	0	44	0	0	0	0	0	0	0	33	0	25	0	0	0	0	0
SAMEA10944258	ERR7591241	PF086	3	-	NA	NewCV	Breeder's	NA	102	0	0	0	0	0	44	0	0	25	0	0	0	0	33	0	0	0	0	0	0	0
SAMEA10944291	ERR7591835	PF119	3	-	NA	NewCV	Breeder's	NA	102	0	0	0	0	0	44	0	0	25	0	0	0	0	33	0	0	0	0	0	0	0
SAMEA10944472	ERR7588348	KWSMagic	3	-	NA	NewCV	Elite cultivar	NA	102	0	0	0	0	0	44	0	0	25	0	0	0	0	33	0	0	0	0	0	0	0
SAMEA10944524	ERR7592339	Rumor	2	-	NA	NewCV	Elite cultivar	NA	102	0	0	0	0	0	44	0	0	0	0	0	0	0	33	0	0	0	0	25	0	0
SAMEA10944531	ERR7592465	Sheriff	3	-	NA	NewCV	Elite cultivar	NA	102	0	0	0	0	0	44	0	0	25	0	0	0	0	33	0	0	0	0	0	0	0
SAMEA10943971	ERR7593074	TRI 4858	2	TRI_4858_21	NA	PreGreen	PGR	Leutewitzer Dickkopf	101	0	0	0	0	25	43	0	0	0	0	0	0	0	33	0	0	0	0	0	0	0
SAMEA10944174	ERR7590099	PF031	3	-	NA	NewCV	Breeder's	NA	101	0	0	0	0	0	44	0	0	25	0	0	0	0	32	0	0	0	0	0	0	0
SAMEA10944014	ERR7593329	TRI 23848	1	TRI_23848_289	NA	OldCV	PGR	SCHWEDISCHER WINTERWEIZEN	100	0	0	0	0	0	44	0	0	0	31	0	0	0	0	0	25	0	0	0	0	0
SAMEA10944224	ERR7591151	PF081	3	-	NA	NewCV	Breeder's	NA	100	0	0	0	30	0	44	0	0	26	0	0	0	0	0	0	0	0	0	0	0	0
SAMEA10944499	ERR7589289	Muza	1	-	NA	NewCV	Elite cultivar	NA	100	0	0	0	0	0	51	0	0	0	0	0	0	0	0	0	0	0	0	0	49	0
SAMEA10944630	ERR7473071	TRI 8075	0	-	NA	PreGreen	PGR	Gang-Uek Nr. 4	99	0	0	0	0	0	0	0	0	69	30	0	0	0	0	0	0	0	0	0	0	0
SAMEA10944315	ERR7587070	Banquet	1	-	NA	NewCV	Elite cultivar	NA	98	0	0	29	0	0	44	0	0	0	25	0	0	0	0	0	0	0	0	0	0	0
SAMEA10944371	ERR7594313	TRI 23018	2	TRI_23018_2464	NA	OldCV	PGR	----	98	0	0	28	0	0	0	0	0	0	37	0	0	0	33	0	0	0	0	0	0	0
SAMEA10944437	ERR7587628	Famulus	3	-	NA	NewCV	Elite cultivar	NA	98	0	0	0	30	25	43	0	0	0	0	0	0	0	0	0	0	0	0	0	0	0
SAMEA10944610	ERR7473051	TRI 7014	1	-	NA	PreGreen	PGR	Petanielle	98	0	0	0	0	0	65	0	0	0	0	0	0	0	33	0	0	0	0	0	0	0
SAMEA10944712	ERR7473153	TRI 10182	0	-	NA	OldCV	PGR	Lovrin 231 (Stamm)	98	0	0	28	0	0	40	0	0	0	0	0	0	0	0	0	30	0	0	0	0	0
SAMEA10944125	ERR7593773	TRI 6349	0	TRI_6349_4135	NA	PreGreen	PGR	----	96	0	34	0	0	0	0	0	0	0	31	0	0	0	0	0	0	0	0	31	0	0
SAMEA10944375	ERR7594321	TRI 17391	0	TRI_17391_2886	NA	OldCV	PGR	Ladoga ?	96	0	25	0	0	0	0	0	0	0	0	0	0	0	0	39	32	0	0	0	0	0
SAMEA10944567	ERR7473008	TRI 4597	1	-	NA	PreGreen	PGR	----	96	0	0	0	0	0	40	0	0	0	0	0	0	0	0	0	0	0	0	56	0	0
SAMEA10944530	ERR7592447	Semper	0	-	NA	OldCV	Elite cultivar	NA	95	0	0	0	0	26	43	0	0	0	0	0	0	0	0	0	26	0	0	0	0	0
SAMEA10944002	ERR7593281	TRI 24875	0	TRI_24875_2313	NA	OldCV	PGR	RUSSISCHER KORSCHOW 287	91	0	0	66	0	25	0	0	0	0	0	0	0	0	0	0	0	0	0	0	0	0
SAMEA10944367	ERR7594305	TRI 1621	1	TRI_1621_344	NA	PreGreen	PGR	----	91	0	0	0	0	28	0	0	0	0	0	0	0	0	33	0	0	0	0	30	0	0
SAMEA10944358	ERR7594287	TRI 11469	1	TRI_11469_399	NA	OldCV	PGR	Vanguardia INTA	89	0	0	0	0	0	49	0	0	0	40	0	0	0	0	0	0	0	0	0	0	0
SAMEA10944671	ERR7473112	TRI 3701	1	-	NA	PreGreen	PGR	----	89	0	0	0	0	0	0	0	0	0	31	0	0	0	33	0	25	0	0	0	0	0
SAMEA10944558	ERR7472999	TRI 3687	1	-	NA	PreGreen	PGR	Russischer Winterweizen Nr. 434	85	0	0	0	0	0	0	0	0	0	27	0	0	0	33	0	25	0	0	0	0	0
SAMEA10944403	ERR7586656	Alchemy	2	-	NA	NewCV	Elite cultivar	NA	84	0	0	0	0	0	51	0	0	0	0	0	0	0	33	0	0	0	0	0	0	0
SAMEA10944105	ERR7593693	TRI 9400	2	TRI_9400_1199	NA	PreGreen	PGR	Marzotto	82	0	0	0	0	0	49	0	0	0	0	0	0	0	33	0	0	0	0	0	0	0
SAMEA10944110	ERR7593713	TRI 15148	1	TRI_15148_3430	NA	OldCV	PGR	----	82	0	0	0	0	0	51	0	0	0	0	0	0	0	0	0	31	0	0	0	0	0
SAMEA10944133	ERR7593805	TRI 15185	3	TRI_15185_3639	NA	OldCV	PGR	----	82	0	0	0	0	0	49	0	0	0	0	0	0	0	33	0	0	0	0	0	0	0
SAMEA10944387	ERR7594339	TRI 7374	2	TRI_7374_2586	NA	PreGreen	PGR	Novaro	82	0	0	0	0	0	49	0	0	0	0	0	0	0	33	0	0	0	0	0	0	0
SAMEA10944041	ERR7593437	TRI 13024	1	TRI_13024_2363	NA	OldCV	PGR	Bianchetta	81	0	0	0	0	0	0	0	0	0	0	0	0	0	0	0	25	56	0	0	0	0
SAMEA10944121	ERR7593757	TRI 16450	1	TRI_16450_4602	NA	OldCV	PGR	Biancola und Rusciola [vernacular name]	81	0	0	0	0	0	51	0	0	0	0	0	0	0	0	0	30	0	0	0	0	0
SAMEA10944165	ERR7589937	PF022	2	-	NA	NewCV	Breeder's	NA	80	0	0	0	0	0	44	0	0	0	36	0	0	0	0	0	0	0	0	0	0	0
SAMEA10944196	ERR7590495	PF053	2	-	NA	NewCV	Breeder's	NA	80	0	0	0	0	0	44	0	0	0	36	0	0	0	0	0	0	0	0	0	0	0
SAMEA10944309	ERR7586638	Alceste	2	-	NA	NewCV	Elite cultivar	NA	80	0	0	0	0	0	44	0	0	0	36	0	0	0	0	0	0	0	0	0	0	0
SAMEA10944357	ERR7594285	TRI 29441	1	TRI_29441_2581	NA	OldCV	PGR	----	80	0	0	0	0	0	49	0	0	0	31	0	0	0	0	0	0	0	0	0	0	0
SAMEA10944494	ERR7589199	Mikon	1	-	NA	OldCV	Elite cultivar	NA	80	0	0	0	0	0	44	0	0	0	36	0	0	0	0	0	0	0	0	0	0	0
SAMEA10943998	ERR7593265	TRI 6414	0	TRI_6414_653	NA	PreGreen	PGR	----	79	0	54	0	0	0	0	0	0	0	0	0	0	0	0	0	25	0	0	0	0	0
SAMEA10943974	ERR7593086	TRI 14224	1	TRI_14224_25	NA	OldCV	PGR	----	78	0	0	0	0	0	44	0	0	0	0	0	0	0	0	0	0	0	34	0	0	0
SAMEA10944079	ERR7593589	TRI 19720	1	TRI_19720_1757	NA	OldCV	PGR	CHEYENNE SELECTION	78	0	0	0	0	0	44	0	0	0	34	0	0	0	0	0	0	0	0	0	0	0
SAMEA10944526	ERR7592375	Sailor	2	-	NA	NewCV	Elite cultivar	NA	78	0	0	0	0	78	0	0	0	0	0	0	0	0	0	0	0	0	0	0	0	0
SAMEA10943953	ERR7593002	TRI 7883	2	TRI_7883_1603	NA	PreGreen	PGR	Eureka - Tourneur	77	0	0	0	0	0	44	0	0	0	0	0	0	0	33	0	0	0	0	0	0	0
SAMEA10943958	ERR7593022	TRI 13580	2	TRI_13580_677	NA	OldCV	PGR	Caristern	77	0	0	0	0	0	44	0	0	0	0	0	0	0	33	0	0	0	0	0	0	0
SAMEA10943975	ERR7593090	TRI 14762	2	TRI_14762_2132	NA	OldCV	PGR	Mission	77	0	0	0	0	0	44	0	0	0	0	0	0	0	33	0	0	0	0	0	0	0
SAMEA10944009	ERR7593309	TRI 11858	2	TRI_11858_622	NA	OldCV	PGR	ST - VUR 37	77	0	0	0	0	0	44	0	0	0	0	0	0	0	33	0	0	0	0	0	0	0
SAMEA10944031	ERR7593397	TRI 7692	2	TRI_7692_343	NA	PreGreen	PGR	Jura	77	0	0	0	0	0	44	0	0	0	0	0	0	0	33	0	0	0	0	0	0	0
SAMEA10944037	ERR7593421	TRI 12925	2	TRI_12925_569	NA	OldCV	PGR	Cora	77	0	0	0	0	0	44	0	0	0	0	0	0	0	33	0	0	0	0	0	0	0
SAMEA10944043	ERR7593445	TRI 16397	2	TRI_16397_2401	NA	OldCV	PGR	Capitaine	77	0	0	0	0	0	44	0	0	0	0	0	0	0	33	0	0	0	0	0	0	0
SAMEA10944065	ERR7593533	TRI 10177	2	TRI_10177_649	NA	OldCV	PGR	Domus	77	0	0	0	0	0	44	0	0	0	0	0	0	0	33	0	0	0	0	0	0	0
SAMEA10944082	ERR7593601	TRI 20980	1	TRI_20980_355	NA	OldCV	PGR	VERZWEIGTER SQUAREHEAD	77	0	0	0	0	0	51	0	0	0	26	0	0	0	0	0	0	0	0	0	0	0
SAMEA10944118	ERR7593745	TRI 7732	2	TRI_7732_1954	NA	PreGreen	PGR	Vilron	77	0	0	0	0	0	44	0	0	0	0	0	0	0	33	0	0	0	0	0	0	0
SAMEA10944173	ERR7590081	PF030	2	-	NA	NewCV	Breeder's	NA	77	0	0	0	0	0	44	0	0	0	0	0	0	0	33	0	0	0	0	0	0	0
SAMEA10944203	ERR7590621	PF060	2	-	NA	NewCV	Breeder's	NA	77	0	0	0	0	0	44	0	0	0	0	0	0	0	33	0	0	0	0	0	0	0
SAMEA10944216	ERR7590855	PF073	2	-	NA	NewCV	Breeder's	NA	77	0	0	0	0	0	44	0	0	0	0	0	0	0	33	0	0	0	0	0	0	0
SAMEA10944217	ERR7590873	PF074	2	-	NA	NewCV	Breeder's	NA	77	0	0	0	0	0	44	0	0	0	0	0	0	0	33	0	0	0	0	0	0	0
SAMEA10944223	ERR7591133	PF080	2	-	NA	NewCV	Breeder's	NA	77	0	0	0	0	0	44	0	0	0	0	0	0	0	33	0	0	0	0	0	0	0
SAMEA10944228	ERR7592645	Sophytra	3	-	NA	NewCV	Elite cultivar	NA	77	0	0	0	0	0	44	0	0	0	0	0	0	0	33	0	0	0	0	0	0	0
SAMEA10944248	ERR7597808	Velocity	2	-	NA	NewCV	Elite cultivar	NA	77	0	0	0	0	0	44	0	0	0	0	0	0	0	33	0	0	0	0	0	0	0
SAMEA10944265	ERR7591367	PF093	2	-	NA	NewCV	Breeder's	NA	77	0	0	0	0	0	44	0	0	0	0	0	0	0	33	0	0	0	0	0	0	0
SAMEA10944295	ERR7591925	PM003	2	-	NA	NewCV	Breeder's	NA	77	0	0	0	0	0	44	0	0	0	0	0	0	0	33	0	0	0	0	0	0	0
SAMEA10944314	ERR7586836	Arina	2	-	NA	OldCV	Elite cultivar	NA	77	0	0	0	0	0	44	0	0	0	0	0	0	0	33	0	0	0	0	0	0	0
SAMEA10944368	ERR7594307	TRI 13492	1	TRI_13492_1154	NA	OldCV	PGR	----	77	0	0	0	0	0	51	0	0	0	0	0	0	0	0	0	0	0	0	26	0	0
SAMEA10944377	ERR7586898	Cook	1	B_90_2499	NA	OldCV	PGR	NA	77	0	0	0	0	0	51	0	0	0	26	0	0	0	0	0	0	0	0	0	0	0
SAMEA10944415	ERR7587106	Batuta	2	-	NA	NewCV	Elite cultivar	NA	77	0	0	0	0	0	44	0	0	0	0	0	0	0	33	0	0	0	0	0	0	0
SAMEA10944434	ERR7587574	Estivus	2	-	NA	NewCV	Elite cultivar	NA	77	0	0	0	0	0	44	0	0	0	0	0	0	0	33	0	0	0	0	0	0	0
SAMEA10944438	ERR7587646	Faustus	2	-	NA	NewCV	Elite cultivar	NA	77	0	0	0	0	0	44	0	0	0	0	0	0	0	33	0	0	0	0	0	0	0
SAMEA10944440	ERR7587682	Finezja	2	-	NA	NewCV	Elite cultivar	NA	77	0	0	0	0	0	44	0	0	0	0	0	0	0	33	0	0	0	0	0	0	0
SAMEA10944455	ERR7587988	Instinct	2	-	NA	NewCV	Elite cultivar	NA	77	0	0	0	0	0	44	0	0	0	0	0	0	0	33	0	0	0	0	0	0	0
SAMEA10944481	ERR7588528	Legenda	2	-	NA	NewCV	Elite cultivar	NA	77	0	0	0	0	0	44	0	0	0	0	0	0	0	33	0	0	0	0	0	0	0
SAMEA10944510	ERR7589505	Panorama	2	-	NA	NewCV	Elite cultivar	NA	77	0	0	0	0	0	44	0	0	0	0	0	0	0	33	0	0	0	0	0	0	0
SAMEA10944512	ERR7589541	Patras	2	-	NA	NewCV	Elite cultivar	NA	77	0	0	0	0	0	44	0	0	0	0	0	0	0	33	0	0	0	0	0	0	0
SAMEA10944598	ERR7473039	TRI 6726	2	-	NA	PreGreen	PGR	Vilmorin 27	77	0	0	0	0	0	44	0	0	0	0	0	0	0	33	0	0	0	0	0	0	0
SAMEA10944626	ERR7473067	TRI 7884	2	-	NA	PreGreen	PGR	Extra Legland	77	0	0	0	0	0	44	0	0	0	0	0	0	0	33	0	0	0	0	0	0	0
SAMEA10944628	ERR7473069	TRI 7893	2	-	NA	PreGreen	PGR	Primepi	77	0	0	0	0	0	44	0	0	0	0	0	0	0	33	0	0	0	0	0	0	0
SAMEA10944636	ERR7473077	TRI 9332	2	-	NA	OldCV	PGR	Bocquiau	77	0	0	0	0	0	44	0	0	0	0	0	0	0	33	0	0	0	0	0	0	0
SAMEA10944696	ERR7473137	TRI 6895	2	-	NA	PreGreen	PGR	Liberator	77	0	0	0	0	0	44	0	0	0	0	0	0	0	33	0	0	0	0	0	0	0
SAMEA10944697	ERR7473138	TRI 6897	2	-	NA	PreGreen	PGR	Nord Desprez	77	0	0	0	0	0	44	0	0	0	0	0	0	0	33	0	0	0	0	0	0	0
SAMEA10944707	ERR7473148	TRI 8441	2	-	NA	PreGreen	PGR	Habicht	77	0	0	0	0	0	44	0	0	0	0	0	0	0	33	0	0	0	0	0	0	0
SAMEA10944231	ERR7592717	SWHarnesk	2	-	NA	NewCV	Elite cultivar	NA	76	0	0	0	0	0	43	0	0	0	0	0	0	0	33	0	0	0	0	0	0	0
SAMEA10944323	ERR7587808	Glasgow	2	-	NA	NewCV	Elite cultivar	NA	76	0	0	0	0	0	44	0	0	0	0	0	0	0	32	0	0	0	0	0	0	0
SAMEA10944432	ERR7587504	Einstein	2	-	NA	NewCV	Elite cultivar	NA	76	0	0	0	0	0	43	0	0	0	0	0	0	0	33	0	0	0	0	0	0	0
SAMEA10944604	ERR7473045	TRI 6867	2	-	NA	PreGreen	PGR	Rouvilliers 54	76	0	0	0	0	0	43	0	0	0	0	0	0	0	33	0	0	0	0	0	0	0
SAMEA10944709	ERR7473150	TRI 9679	2	-	NA	PreGreen	PGR	Maris Ranger	76	0	0	0	0	0	43	0	0	0	0	0	0	0	33	0	0	0	0	0	0	0
SAMEA10944491	ERR7589091	Matrix	2	-	NA	NewCV	Elite cultivar	NA	75	0	0	0	0	0	44	0	0	0	31	0	0	0	0	0	0	0	0	0	0	0
SAMEA10944557	ERR7472998	TRI 3389	1	-	NA	PreGreen	PGR	----	75	0	0	0	0	0	50	0	0	0	25	0	0	0	0	0	0	0	0	0	0	0
SAMEA10944559	ERR7473000	TRI 3808	1	-	NA	PreGreen	PGR	Hadmerslebener VIII	75	0	0	0	0	0	44	0	0	0	31	0	0	0	0	0	0	0	0	0	0	0
SAMEA10944629	ERR7473070	TRI 8070	1	-	NA	PreGreen	PGR	El-Li-Duo	75	0	0	0	0	0	50	0	0	0	25	0	0	0	0	0	0	0	0	0	0	0
SAMEA10944717	ERR7473158	TRI 1634	1	-	NA	PreGreen	PGR	----	75	0	0	0	0	0	49	0	26	0	0	0	0	0	0	0	0	0	0	0	0	0
SAMEA10943981	ERR7593197	TRI 19482	1	TRI_19482_844	NA	OldCV	PGR	ROMA	74	0	0	0	0	0	49	0	0	0	0	0	0	0	0	0	0	0	0	25	0	0
SAMEA10944116	ERR7593737	TRI 19399	2	TRI_19399_3270	NA	OldCV	PGR	ANGORA	74	0	0	0	0	0	44	0	0	0	0	0	0	0	0	0	0	0	0	0	30	0
SAMEA10944164	ERR7589919	PF021	3	-	NA	NewCV	Breeder's	NA	74	0	0	0	30	0	44	0	0	0	0	0	0	0	0	0	0	0	0	0	0	0
SAMEA10944193	ERR7590441	PF050	2	-	NA	NewCV	Breeder's	NA	74	0	0	0	30	0	44	0	0	0	0	0	0	0	0	0	0	0	0	0	0	0
SAMEA10944205	ERR7590657	PF062	2	-	NA	NewCV	Breeder's	NA	74	0	0	0	30	0	44	0	0	0	0	0	0	0	0	0	0	0	0	0	0	0
SAMEA10944212	ERR7590783	PF069	2	-	NA	NewCV	Breeder's	NA	74	0	0	0	30	0	44	0	0	0	0	0	0	0	0	0	0	0	0	0	0	0
SAMEA10944282	ERR7591673	PF110	3	-	NA	NewCV	Breeder's	NA	74	0	0	0	30	0	44	0	0	0	0	0	0	0	0	0	0	0	0	0	0	0
SAMEA10944286	ERR7591745	PF114	3	-	NA	NewCV	Breeder's	NA	74	0	0	0	30	0	44	0	0	0	0	0	0	0	0	0	0	0	0	0	0	0
SAMEA10944293	ERR7591889	PM001	2	-	NA	NewCV	Breeder's	NA	74	0	0	0	30	0	44	0	0	0	0	0	0	0	0	0	0	0	0	0	0	0
SAMEA10944474	ERR7588384	KWSMontana	2	-	NA	NewCV	Elite cultivar	NA	74	0	0	0	30	0	44	0	0	0	0	0	0	0	0	0	0	0	0	0	0	0
SAMEA10944514	ERR7592159	Ponticus	2	-	NA	NewCV	Elite cultivar	NA	74	0	0	0	30	0	44	0	0	0	0	0	0	0	0	0	0	0	0	0	0	0
SAMEA10944634	ERR7473075	TRI 8455	1	-	NA	PreGreen	PGR	Norda	74	0	0	0	0	0	44	0	0	0	0	0	0	0	0	0	0	0	0	0	30	0
SAMEA10943950	ERR7592990	TRI 23876	1	TRI_23876_1047	NA	OldCV	PGR	VILMORIN BLE 27	73	0	0	0	0	0	44	0	29	0	0	0	0	0	0	0	0	0	0	0	0	0
SAMEA10944024	ERR7593369	TRI 16039	2	TRI_16039_2573	NA	OldCV	PGR	WW 332249	73	0	0	0	0	30	43	0	0	0	0	0	0	0	0	0	0	0	0	0	0	0
SAMEA10944073	ERR7593565	TRI 7432	1	TRI_7432_1784	NA	PreGreen	PGR	Erla Kolben	73	0	0	0	0	0	40	0	0	0	0	0	0	0	33	0	0	0	0	0	0	0
SAMEA10944102	ERR7593681	TRI 8304	1	TRI_8304_105	NA	PreGreen	PGR	Pascal	73	0	0	0	0	0	40	0	0	0	0	0	0	0	33	0	0	0	0	0	0	0
SAMEA10944503	ERR7589361	Nelson	4	-	NA	NewCV	Elite cultivar	NA	73	0	0	0	30	0	43	0	0	0	0	0	0	0	0	0	0	0	0	0	0	0
SAMEA10944550	ERR7472991	TRI 1322	1	-	NA	PreGreen	PGR	Probstdorfer Kolben	73	0	0	0	0	0	40	0	0	0	0	0	0	0	33	0	0	0	0	0	0	0
SAMEA10944578	ERR7473019	TRI 4883	1	-	NA	PreGreen	PGR	New Era	73	0	0	0	0	0	44	0	0	0	0	0	0	0	0	0	0	0	0	0	29	0
SAMEA10944608	ERR7473049	TRI 6899	1	-	NA	PreGreen	PGR	Sillon d Or	73	0	0	0	0	0	40	0	0	0	0	0	0	0	33	0	0	0	0	0	0	0
SAMEA10944444	ERR7587754	Fridolin	1	-	NA	NewCV	Elite cultivar	NA	72	0	28	0	0	0	44	0	0	0	0	0	0	0	0	0	0	0	0	0	0	0
SAMEA10944411	ERR7587016	Baguette11	2	-	NA	NewCV	Elite cultivar	NA	71	0	0	0	27	0	44	0	0	0	0	0	0	0	0	0	0	0	0	0	0	0
SAMEA10944584	ERR7473025	TRI 4997	1	-	NA	PreGreen	PGR	Friedrichswerther Red Prolific	71	0	0	0	0	0	44	0	0	0	0	0	0	0	0	0	27	0	0	0	0	0
SAMEA10944650	ERR7473091	TRI 9664	1	-	NA	PreGreen	PGR	F 417-62	71	0	0	28	0	0	43	0	0	0	0	0	0	0	0	0	0	0	0	0	0	0
SAMEA10944333	ERR7589163	Mewa	1	-	NA	OldCV	Elite cultivar	NA	70	0	0	0	0	0	44	0	0	0	26	0	0	0	0	0	0	0	0	0	0	0
SAMEA10944008	ERR7593305	TRI 10389	0	TRI_10389_850	NA	OldCV	PGR	Dacia	69	41	0	28	0	0	0	0	0	0	0	0	0	0	0	0	0	0	0	0	0	0
SAMEA10944227	ERR7592627	Solist	1	-	NA	OldCV	Elite cultivar	NA	69	0	0	0	0	0	44	0	0	0	0	0	0	0	0	0	25	0	0	0	0	0
SAMEA10944236	ERR7592806	SWTopper	2	-	NA	NewCV	Elite cultivar	NA	69	0	0	0	0	0	44	0	0	0	0	0	0	0	0	0	25	0	0	0	0	0
SAMEA10944243	ERR7592930	Tower	2	-	NA	OldCV	Elite cultivar	NA	69	0	0	0	0	0	44	0	0	0	0	0	0	0	25	0	0	0	0	0	0	0
SAMEA10944287	ERR7591763	PF115	2	-	NA	NewCV	Breeder's	NA	69	0	0	0	0	25	44	0	0	0	0	0	0	0	0	0	0	0	0	0	0	0
SAMEA10944344	ERR7594265	TRI 11475	1	TRI_11475_214	NA	OldCV	PGR	Buck Namuncura	69	0	0	0	0	0	0	0	0	0	38	0	0	0	0	0	0	0	0	31	0	0
SAMEA10944374	ERR7594319	TRI 23573	1	TRI_23573_2649	NA	OldCV	PGR	AKTASCHA	69	0	0	0	0	0	44	0	0	0	0	0	0	0	0	0	25	0	0	0	0	0
SAMEA10944401	ERR7586602	Achat	1	-	NA	OldCV	Elite cultivar	NA	69	0	0	0	0	0	44	0	0	0	25	0	0	0	0	0	0	0	0	0	0	0
SAMEA10944464	ERR7588168	Kobiera	1	-	NA	NewCV	Elite cultivar	NA	69	0	0	0	0	25	44	0	0	0	0	0	0	0	0	0	0	0	0	0	0	0
SAMEA10944566	ERR7473007	TRI 4588	1	-	NA	PreGreen	PGR	----	69	0	0	0	0	0	44	0	0	0	25	0	0	0	0	0	0	0	0	0	0	0
SAMEA10944706	ERR7473147	TRI 8299	1	-	NA	PreGreen	PGR	Skoplje	69	0	0	0	0	0	44	0	0	0	0	0	0	0	0	0	25	0	0	0	0	0
SAMEA10944035	ERR7593413	TRI 22672	0	TRI_22672_2927	NA	OldCV	PGR	OBERARNBACHER M J 306	67	0	0	0	0	0	0	0	0	0	0	0	0	0	0	0	30	0	0	0	0	37
SAMEA10944059	ERR7593509	TRI 16719	0	TRI_16719_4648	NA	OldCV	PGR	----	66	0	0	0	0	0	40	0	0	0	0	0	0	0	0	0	26	0	0	0	0	0
SAMEA10943962	ERR7593038	TRI 10170	0	TRI_10170_460	NA	OldCV	PGR	Nudif TP 3	62	0	0	0	0	0	0	0	0	0	0	0	0	0	0	62	0	0	0	0	0	0
SAMEA10944385	ERR7594335	TRI 4495	0	TRI_4495_2758	NA	PreGreen	PGR	Dolis-Puri 35-4	62	0	0	37	0	0	0	0	0	0	25	0	0	0	0	0	0	0	0	0	0	0
SAMEA10944414	ERR7587088	Barok	2	-	NA	NewCV	Elite cultivar	NA	62	0	0	0	29	0	0	0	0	0	0	0	0	0	33	0	0	0	0	0	0	0
SAMEA10944702	ERR7473143	TRI 8058	0	-	NA	PreGreen	PGR	Czan-Fe-Chu	61	0	0	0	0	0	0	0	0	0	31	30	0	0	0	0	0	0	0	0	0	0
SAMEA10944020	ERR7593353	TRI 6487	0	TRI_6487_1	NA	PreGreen	PGR	----	60	0	0	0	0	0	0	0	0	0	0	34	0	0	0	0	26	0	0	0	0	0
SAMEA10943988	ERR7593225	TRI 19642	1	TRI_19642_466	NA	OldCV	PGR	MINHARDI	59	0	0	0	0	0	0	0	0	0	0	0	0	0	33	0	26	0	0	0	0	0
SAMEA10944388	ERR7594341	TRI 16635	1	TRI_16635_3946	NA	OldCV	PGR	----	59	0	0	0	0	0	0	0	0	0	0	0	0	0	33	0	0	0	26	0	0	0
SAMEA10944691	ERR7473132	TRI 5115	0	-	NA	PreGreen	PGR	Ungarischer Begrannter Weißer Winterweizen	59	0	0	0	0	28	0	0	0	0	31	0	0	0	0	0	0	0	0	0	0	0
SAMEA10944658	ERR7473099	TRI 10169	1	-	NA	OldCV	PGR	Nudif TP 1	58	0	0	0	0	0	0	0	0	0	0	0	0	0	33	0	0	0	0	25	0	0
SAMEA10943990	ERR7593233	TRI 23854	1	TRI_23854_538	NA	OldCV	PGR	SCHWEDISCHER WINTERWEIZEN	57	0	0	0	0	0	57	0	0	0	0	0	0	0	0	0	0	0	0	0	0	0
SAMEA10944042	ERR7593441	TRI 21	0	TRI_21_1859	NA	PreGreen	PGR	H 44 x Minhardi	57	0	0	0	0	26	0	0	0	0	31	0	0	0	0	0	0	0	0	0	0	0
SAMEA10944591	ERR7473032	TRI 5136	0	-	NA	PreGreen	PGR	Loosdorfer Austro Bankut II	57	0	0	0	0	26	0	0	0	0	31	0	0	0	0	0	0	0	0	0	0	0
SAMEA10944396	ERR7594357	TRI 17911	0	TRI_17911_2819	NA	OldCV	PGR	----	56	0	0	0	0	0	0	0	0	0	31	0	0	0	0	0	25	0	0	0	0	0
SAMEA10943995	ERR7593253	TRI 6377	0	TRI_6377_1502	NA	PreGreen	PGR	----	55	0	0	0	0	0	0	0	0	0	0	0	0	0	0	0	25	0	0	30	0	0
SAMEA10944063	ERR7593525	TRI 24153	1	TRI_24153_1516	NA	OldCV	PGR	AJEBA 210	55	0	0	0	0	0	0	0	0	0	0	0	0	0	0	0	25	0	0	30	0	0
SAMEA10944092	ERR7593641	TRI 6462	0	TRI_6462_2135	NA	PreGreen	PGR	----	55	0	0	0	0	0	0	0	0	0	0	0	0	0	0	0	25	0	0	30	0	0
SAMEA10944412	ERR7587034	Balaton	1	-	NA	NewCV	Elite cultivar	NA	55	0	0	0	30	0	0	0	0	0	0	0	0	0	0	0	0	0	0	25	0	0
SAMEA10944534	ERR7592519	Smuga	0	-	NA	NewCV	Elite cultivar	NA	55	0	0	0	0	26	0	0	0	0	0	0	0	0	0	0	0	29	0	0	0	0
SAMEA10944724	ERR7473165	TRI 6471	0	-	NA	PreGreen	PGR	----	55	0	0	0	0	0	0	0	0	0	0	0	0	0	0	0	0	0	0	55	0	0
SAMEA10944046	ERR7593457	TRI 17255	1	TRI_17255_2626	NA	OldCV	PGR	----	54	0	0	0	0	0	54	0	0	0	0	0	0	0	0	0	0	0	0	0	0	0
SAMEA10944091	ERR7593637	TRI 16044	0	TRI_16044_674	NA	OldCV	PGR	----	54	0	29	0	0	25	0	0	0	0	0	0	0	0	0	0	0	0	0	0	0	0
SAMEA10944648	ERR7473089	TRI 9656	0	-	NA	PreGreen	PGR	Szegedi 423-3	54	0	0	28	0	26	0	0	0	0	0	0	0	0	0	0	0	0	0	0	0	0
SAMEA10944126	ERR7593777	TRI 13706	0	TRI_13706_3940	NA	OldCV	PGR	Altsteirer [vernacular name]	53	0	0	0	0	26	0	0	0	0	27	0	0	0	0	0	0	0	0	0	0	0
SAMEA10944555	ERR7472996	TRI 2519	0	-	NA	PreGreen	PGR	----	53	0	0	0	0	0	0	0	0	0	27	0	0	0	0	0	26	0	0	0	0	0
SAMEA10944643	ERR7473084	TRI 9522	1	-	NA	PreGreen	PGR	----	53	0	0	28	0	25	0	0	0	0	0	0	0	0	0	0	0	0	0	0	0	0
SAMEA10944390	ERR7594345	TRI 11742	0	TRI_11742_3868	NA	OldCV	PGR	----	52	0	0	0	0	25	0	0	0	0	27	0	0	0	0	0	0	0	0	0	0	0
SAMEA10944129	ERR7593789	TRI 21125	1	TRI_21125_3681	NA	OldCV	PGR	BRUENNER LAND	51	0	0	0	0	0	51	0	0	0	0	0	0	0	0	0	0	0	0	0	0	0
SAMEA10944143	ERR7593845	TRI 11996	1	TRI_11996_2490	NA	OldCV	PGR	----	51	0	0	0	0	0	51	0	0	0	0	0	0	0	0	0	0	0	0	0	0	0
SAMEA10944349	ERR7594271	TRI 23795	0	TRI_23795_547	NA	OldCV	PGR	SIAN SHENSI	51	0	0	0	0	0	0	0	0	0	0	0	0	0	0	0	0	0	51	0	0	0
SAMEA10944361	ERR7594293	TRI 21585	1	TRI_21585_3765	NA	OldCV	PGR	PIONEER 2555	51	0	0	0	0	0	51	0	0	0	0	0	0	0	0	0	0	0	0	0	0	0
SAMEA10944719	ERR7473160	TRI 159	1	-	NA	PreGreen	PGR	Mackoviko vahladka	51	0	0	0	0	0	51	0	0	0	0	0	0	0	0	0	0	0	0	0	0	0
SAMEA10944725	ERR7473166	TRI 6830	1	-	NA	PreGreen	PGR	Zdzislawka	51	0	0	0	0	0	51	0	0	0	0	0	0	0	0	0	0	0	0	0	0	0
SAMEA10944727	ERR7473168	TRI 7560	1	-	NA	PreGreen	PGR	Campeador	51	0	0	0	0	0	51	0	0	0	0	0	0	0	0	0	0	0	0	0	0	0
SAMEA10944728	ERR7473169	TRI 7719	1	-	NA	PreGreen	PGR	Nr. 301	51	0	0	0	0	0	51	0	0	0	0	0	0	0	0	0	0	0	0	0	0	0
SAMEA10944342	ERR7594261	TRI 11131	0	TRI_11131_303	NA	OldCV	PGR	----	50	0	0	0	0	25	0	0	0	0	0	0	0	0	0	0	25	0	0	0	0	0
SAMEA10944362	ERR7594295	TRI 14977	2	TRI_14977_2548	NA	OldCV	PGR	----	50	0	0	0	0	0	50	0	0	0	0	0	0	0	0	0	0	0	0	0	0	0
SAMEA10944553	ERR7472994	TRI 1458	1	-	NA	PreGreen	PGR	----	50	0	0	0	0	0	50	0	0	0	0	0	0	0	0	0	0	0	0	0	0	0
SAMEA10943948	ERR7592982	TRI 13422	2	TRI_13422_1570	NA	OldCV	PGR	----	49	0	0	0	0	0	49	0	0	0	0	0	0	0	0	0	0	0	0	0	0	0
SAMEA10943986	ERR7593217	TRI 24254	1	TRI_24254_740	NA	OldCV	PGR	BOGATKA	49	0	0	0	0	0	49	0	0	0	0	0	0	0	0	0	0	0	0	0	0	0
SAMEA10944012	ERR7593321	TRI 19729	1	TRI_19729_2565	NA	OldCV	PGR	PADEIRA	49	0	0	0	0	0	49	0	0	0	0	0	0	0	0	0	0	0	0	0	0	0
SAMEA10944028	ERR7593385	TRI 5012	1	TRI_5012_194	NA	PreGreen	PGR	Illosca 151-148	49	0	0	0	0	0	49	0	0	0	0	0	0	0	0	0	0	0	0	0	0	0
SAMEA10944061	ERR7593517	TRI 13528	2	TRI_13528_1512	NA	OldCV	PGR	----	49	0	0	0	0	0	49	0	0	0	0	0	0	0	0	0	0	0	0	0	0	0
SAMEA10944132	ERR7593801	TRI 21111	1	TRI_21111_3977	NA	OldCV	PGR	ALSOBOGARAD	49	0	0	0	0	0	49	0	0	0	0	0	0	0	0	0	0	0	0	0	0	0
SAMEA10944336	ERR7594249	TRI 10401	1	TRI_10401_2277	NA	OldCV	PGR	F 53-67	49	0	0	0	0	0	49	0	0	0	0	0	0	0	0	0	0	0	0	0	0	0
SAMEA10944378	ERR7594323	TRI 9379	1	TRI_9379_2587	NA	PreGreen	PGR	Damiratev	49	0	0	0	0	0	49	0	0	0	0	0	0	0	0	0	0	0	0	0	0	0
SAMEA10944391	ERR7594347	TRI 21888	1	TRI_21888_3831	NA	OldCV	PGR	FURUTSU MASARI	49	0	0	0	0	0	49	0	0	0	0	0	0	0	0	0	0	0	0	0	0	0
SAMEA10944540	ERR7472981	TRI 370	1	-	NA	PreGreen	PGR	Prof. Ackermann	49	0	0	0	0	0	49	0	0	0	0	0	0	0	0	0	0	0	0	0	0	0
SAMEA10944554	ERR7472995	TRI 1631	1	-	NA	PreGreen	PGR	----	49	0	0	0	0	0	49	0	0	0	0	0	0	0	0	0	0	0	0	0	0	0
SAMEA10944565	ERR7473006	TRI 4527	1	-	NA	PreGreen	PGR	Reti Barbu	49	0	0	0	0	0	49	0	0	0	0	0	0	0	0	0	0	0	0	0	0	0
SAMEA10944568	ERR7473009	TRI 4617	1	-	NA	PreGreen	PGR	----	49	0	0	0	0	0	49	0	0	0	0	0	0	0	0	0	0	0	0	0	0	0
SAMEA10944569	ERR7473010	TRI 4618	1	-	NA	PreGreen	PGR	----	49	0	0	0	0	0	49	0	0	0	0	0	0	0	0	0	0	0	0	0	0	0
SAMEA10944577	ERR7473018	TRI 4840	2	-	NA	PreGreen	PGR	Klein Corneta	49	0	0	0	0	0	49	0	0	0	0	0	0	0	0	0	0	0	0	0	0	0
SAMEA10944601	ERR7473042	TRI 6750	1	-	NA	PreGreen	PGR	Bol-Bugda	49	0	0	0	0	0	49	0	0	0	0	0	0	0	0	0	0	0	0	0	0	0
SAMEA10944637	ERR7473078	TRI 9365	1	-	NA	PreGreen	PGR	Kiszombori 1	49	0	0	0	0	0	49	0	0	0	0	0	0	0	0	0	0	0	0	0	0	0
SAMEA10943944	ERR7592966	TRI 25528	1	TRI_25528_2111	NA	OldCV	PGR	RUSSISCHER WINTERWEIZEN	44	0	0	0	0	0	44	0	0	0	0	0	0	0	0	0	0	0	0	0	0	0
SAMEA10943952	ERR7592998	TRI 1411	1	TRI_1411_730	NA	PreGreen	PGR	----	44	0	0	0	0	0	44	0	0	0	0	0	0	0	0	0	0	0	0	0	0	0
SAMEA10943967	ERR7593058	TRI 24654	1	TRI_24654_162	NA	OldCV	PGR	ROISEL	44	0	0	0	0	0	44	0	0	0	0	0	0	0	0	0	0	0	0	0	0	0
SAMEA10943979	ERR7593189	TRI 24515	1	TRI_24515_470	NA	OldCV	PGR	STRUBES 3186	44	0	0	0	0	0	44	0	0	0	0	0	0	0	0	0	0	0	0	0	0	0
SAMEA10943989	ERR7593229	TRI 63	1	TRI_63_1862	NA	PreGreen	PGR	----	44	0	0	0	0	0	44	0	0	0	0	0	0	0	0	0	0	0	0	0	0	0
SAMEA10943997	ERR7593261	TRI 2404	1	TRI_2404_1290	NA	PreGreen	PGR	----	44	0	0	0	0	0	44	0	0	0	0	0	0	0	0	0	0	0	0	0	0	0
SAMEA10944006	ERR7593297	TRI 13649	1	TRI_13649_657	NA	OldCV	PGR	----	44	0	0	0	0	0	44	0	0	0	0	0	0	0	0	0	0	0	0	0	0	0
SAMEA10944007	ERR7593301	TRI 24575	1	TRI_24575_4	NA	OldCV	PGR	STRENGS 5536	44	0	0	0	0	0	44	0	0	0	0	0	0	0	0	0	0	0	0	0	0	0
SAMEA10944052	ERR7593481	TRI 1586	1	TRI_1586_2997	NA	PreGreen	PGR	Barbinger Bayern	44	0	0	0	0	0	44	0	0	0	0	0	0	0	0	0	0	0	0	0	0	0
SAMEA10944067	ERR7593541	TRI 24059	1	TRI_24059_1500	NA	OldCV	PGR	KARLSBERGER VERBESSERTER SAMMET	44	0	0	0	0	0	44	0	0	0	0	0	0	0	0	0	0	0	0	0	0	0
SAMEA10944070	ERR7593553	TRI 24083	1	TRI_24083_2304	NA	OldCV	PGR	PERAGIS ST.046	44	0	0	0	0	0	44	0	0	0	0	0	0	0	0	0	0	0	0	0	0	0
SAMEA10944076	ERR7593577	TRI 14727	1	TRI_14727_3014	NA	OldCV	PGR	Brokat	44	0	0	0	0	0	44	0	0	0	0	0	0	0	0	0	0	0	0	0	0	0
SAMEA10944084	ERR7593609	TRI 1251	1	TRI_1251_1311	NA	PreGreen	PGR	Carter¿s Angelo-Canadian	44	0	0	0	0	0	44	0	0	0	0	0	0	0	0	0	0	0	0	0	0	0
SAMEA10944098	ERR7593665	TRI 3812	1	TRI_3812_1414	NA	PreGreen	PGR	----	44	0	0	0	0	0	44	0	0	0	0	0	0	0	0	0	0	0	0	0	0	0
SAMEA10944100	ERR7593673	TRI 23634	1	TRI_23634_814	NA	OldCV	PGR	KAWVADE MARQUILLER X TENMARQ	44	0	0	0	0	0	44	0	0	0	0	0	0	0	0	0	0	0	0	0	0	0
SAMEA10944106	ERR7593697	TRI 9993	1	TRI_9993_1243	NA	OldCV	PGR	Rustique	44	0	0	0	0	0	44	0	0	0	0	0	0	0	0	0	0	0	0	0	0	0
SAMEA10944122	ERR7593761	TRI 13312	1	TRI_13312_3874	NA	OldCV	PGR	----	44	0	0	0	0	0	44	0	0	0	0	0	0	0	0	0	0	0	0	0	0	0
SAMEA10944141	ERR7593837	TRI 9555	2	TRI_9555_3000	NA	PreGreen	PGR	Caribo	44	0	0	0	0	0	44	0	0	0	0	0	0	0	0	0	0	0	0	0	0	0
SAMEA10944153	ERR7589721	PF010	1	-	NA	NewCV	Breeder's	NA	44	0	0	0	0	0	44	0	0	0	0	0	0	0	0	0	0	0	0	0	0	0
SAMEA10944171	ERR7590045	PF028	2	-	NA	NewCV	Breeder's	NA	44	0	0	0	0	0	44	0	0	0	0	0	0	0	0	0	0	0	0	0	0	0
SAMEA10944214	ERR7590819	PF071	1	-	NA	NewCV	Breeder's	NA	44	0	0	0	0	0	44	0	0	0	0	0	0	0	0	0	0	0	0	0	0	0
SAMEA10944229	ERR7592663	Sperber	0	-	NA	OldCV	Elite cultivar	NA	44	0	0	0	0	0	44	0	0	0	0	0	0	0	0	0	0	0	0	0	0	0
SAMEA10944290	ERR7591817	PF118	1	-	NA	NewCV	Breeder's	NA	44	0	0	0	0	0	44	0	0	0	0	0	0	0	0	0	0	0	0	0	0	0
SAMEA10944292	ERR7591853	PF120	3	-	NA	NewCV	Breeder's	NA	44	0	0	0	0	0	44	0	0	0	0	0	0	0	0	0	0	0	0	0	0	0
SAMEA10944302	ERR7592051	PM010	1	-	NA	NewCV	Breeder's	NA	44	0	0	0	0	0	44	0	0	0	0	0	0	0	0	0	0	0	0	0	0	0
SAMEA10944330	ERR7589055	Marin	1	-	NA	NewCV	Elite cultivar	NA	44	0	0	0	0	0	44	0	0	0	0	0	0	0	0	0	0	0	0	0	0	0
SAMEA10944366	ERR7594303	TRI 14924	1	TRI_14924_2644	NA	OldCV	PGR	PAU 81131	44	0	0	0	0	0	44	0	0	0	0	0	0	0	0	0	0	0	0	0	0	0
SAMEA10944407	ERR7586764	Antonius	1	-	NA	NewCV	Elite cultivar	NA	44	0	0	0	0	0	44	0	0	0	0	0	0	0	0	0	0	0	0	0	0	0
SAMEA10944429	ERR7587448	Dichter	2	-	NA	NewCV	Elite cultivar	NA	44	0	0	0	0	0	44	0	0	0	0	0	0	0	0	0	0	0	0	0	0	0
SAMEA10944461	ERR7588114	Julius	1	-	NA	NewCV	Elite cultivar	NA	44	0	0	0	0	0	44	0	0	0	0	0	0	0	0	0	0	0	0	0	0	0
SAMEA10944462	ERR7588132	Kanzler	1	-	NA	OldCV	Elite cultivar	NA	44	0	0	0	0	0	44	0	0	0	0	0	0	0	0	0	0	0	0	0	0	0
SAMEA10944463	ERR7588150	Kingdom	2	-	NA	NewCV	Elite cultivar	NA	44	0	0	0	0	0	44	0	0	0	0	0	0	0	0	0	0	0	0	0	0	0
SAMEA10944468	ERR7588258	KWSChamsin	2	-	NA	NewCV	Elite cultivar	NA	44	0	0	0	0	0	44	0	0	0	0	0	0	0	0	0	0	0	0	0	0	0
SAMEA10944507	ERR7589433	OstkaStrzelecka	1	-	NA	NewCV	Elite cultivar	NA	44	0	0	0	0	0	44	0	0	0	0	0	0	0	0	0	0	0	0	0	0	0
SAMEA10944541	ERR7472982	TRI 387	1	-	NA	PreGreen	PGR	----	44	0	0	0	0	0	44	0	0	0	0	0	0	0	0	0	0	0	0	0	0	0
SAMEA10944582	ERR7473023	TRI 4984	1	-	NA	PreGreen	PGR	Dippes Winterweizen	44	0	0	0	0	0	44	0	0	0	0	0	0	0	0	0	0	0	0	0	0	0
SAMEA10944590	ERR7473031	TRI 5108	1	-	NA	PreGreen	PGR	Svalöfs Grenadiere	44	0	0	0	0	0	44	0	0	0	0	0	0	0	0	0	0	0	0	0	0	0
SAMEA10944603	ERR7473044	TRI 6840	1	-	NA	PreGreen	PGR	Aisne	44	0	0	0	0	0	44	0	0	0	0	0	0	0	0	0	0	0	0	0	0	0
SAMEA10944611	ERR7473052	TRI 7015	1	-	NA	PreGreen	PGR	Poppelsdorfer Begrannter Dickkopf	44	0	0	0	0	0	44	0	0	0	0	0	0	0	0	0	0	0	0	0	0	0
SAMEA10944614	ERR7473055	TRI 7051	1	-	NA	PreGreen	PGR	Terra Weißweizen	44	0	0	0	0	0	44	0	0	0	0	0	0	0	0	0	0	0	0	0	0	0
SAMEA10944621	ERR7473062	TRI 7606	1	-	NA	PreGreen	PGR	Carstens Condor	44	0	0	0	0	0	44	0	0	0	0	0	0	0	0	0	0	0	0	0	0	0
SAMEA10944627	ERR7473068	TRI 7888	1	-	NA	PreGreen	PGR	Somme - Desprez	44	0	0	0	0	0	44	0	0	0	0	0	0	0	0	0	0	0	0	0	0	0
SAMEA10944645	ERR7473086	TRI 9604	1	-	NA	PreGreen	PGR	D 294/66	44	0	0	0	0	0	44	0	0	0	0	0	0	0	0	0	0	0	0	0	0	0
SAMEA10944654	ERR7473095	TRI 9815	1	-	NA	OldCV	PGR	ICA 457 B	44	0	0	0	0	0	44	0	0	0	0	0	0	0	0	0	0	0	0	0	0	0
SAMEA10944720	ERR7473161	TRI 1008	1	-	NA	PreGreen	PGR	Smogger	44	0	0	0	0	0	44	0	0	0	0	0	0	0	0	0	0	0	0	0	0	0
SAMEA10944013	ERR7593325	TRI 21197	1	TRI_21197_198	NA	OldCV	PGR	OSTKA GORCZANSKA	43	0	0	0	0	0	43	0	0	0	0	0	0	0	0	0	0	0	0	0	0	0
SAMEA10944022	ERR7593361	TRI 8038	1	TRI_8038_573	NA	PreGreen	PGR	Lada	43	0	0	0	0	0	43	0	0	0	0	0	0	0	0	0	0	0	0	0	0	0
SAMEA10944124	ERR7593769	TRI 19524	1	TRI_19524_4043	NA	OldCV	PGR	ABEL	43	0	0	0	0	0	43	0	0	0	0	0	0	0	0	0	0	0	0	0	0	0
SAMEA10944622	ERR7473063	TRI 7702	1	-	NA	PreGreen	PGR	Consul	43	0	0	0	0	0	43	0	0	0	0	0	0	0	0	0	0	0	0	0	0	0
SAMEA10944689	ERR7473130	TRI 5096	1	-	NA	PreGreen	PGR	Sorte von Madrow	43	0	0	0	0	0	43	0	0	0	0	0	0	0	0	0	0	0	0	0	0	0
SAMEA10943965	ERR7593050	TRI 29481	0	TRI_29481_76	NA	NewCV	PGR	Qualibo	40	0	0	0	0	0	40	0	0	0	0	0	0	0	0	0	0	0	0	0	0	0
SAMEA10943991	ERR7593237	TRI 6717	0	TRI_6717_475	NA	PreGreen	PGR	Hybride de Canonne	40	0	0	0	0	0	40	0	0	0	0	0	0	0	0	0	0	0	0	0	0	0
SAMEA10943999	ERR7593269	TRI 1136	0	TRI_1136_931	NA	PreGreen	PGR	----	40	0	0	0	0	0	40	0	0	0	0	0	0	0	0	0	0	0	0	0	0	0
SAMEA10944057	ERR7593501	TRI 24798	0	TRI_24798_5705	NA	OldCV	PGR	YGA	40	0	0	0	0	0	40	0	0	0	0	0	0	0	0	0	0	0	0	0	0	0
SAMEA10944083	ERR7593605	TRI 23760	0	TRI_23760_1511	NA	OldCV	PGR	FINNISCHER WINTERWEIZEN	40	0	0	0	0	0	40	0	0	0	0	0	0	0	0	0	0	0	0	0	0	0
SAMEA10944123	ERR7593765	TRI 21088	0	TRI_21088_3832	NA	OldCV	PGR	GEBER	40	0	0	0	0	0	40	0	0	0	0	0	0	0	0	0	0	0	0	0	0	0
SAMEA10944380	ERR7594325	TRI 14170	0	TRI_14170_2724	NA	OldCV	PGR	----	40	0	0	0	0	0	0	0	0	0	0	0	0	0	0	0	40	0	0	0	0	0
SAMEA10944721	ERR7473162	TRI 1414	0	-	NA	PreGreen	PGR	Chinesischer Weizen	40	0	0	0	0	0	0	0	0	0	0	0	0	0	0	0	40	0	0	0	0	0
SAMEA10943984	ERR7593209	TRI 8076	0	TRI_8076_1532	NA	PreGreen	PGR	Gang-Uek Nr. 9	37	0	0	0	0	0	0	37	0	0	0	0	0	0	0	0	0	0	0	0	0	0
SAMEA10944618	ERR7473059	TRI 7409	0	-	NA	PreGreen	PGR	Omar	34	0	0	0	0	0	0	0	0	0	0	0	0	0	0	0	0	0	0	34	0	0
SAMEA10943987	ERR7593221	TRI 10147	1	TRI_10147_643	NA	OldCV	PGR	Aquilon	33	0	0	0	0	0	0	0	0	0	0	0	0	0	33	0	0	0	0	0	0	0
SAMEA10944033	ERR7593405	TRI 7343	1	TRI_7343_526	NA	PreGreen	PGR	Hybrid 40	33	0	0	0	0	0	0	0	0	0	0	0	0	0	33	0	0	0	0	0	0	0
SAMEA10944038	ERR7593425	TRI 10354	1	TRI_10354_3264	NA	OldCV	PGR	Kupa	33	0	0	0	0	0	0	0	0	0	0	0	0	0	33	0	0	0	0	0	0	0
SAMEA10944075	ERR7593573	TRI 7963	1	TRI_7963_646	NA	PreGreen	PGR	Rego	33	0	0	0	0	0	0	0	0	0	0	0	0	0	33	0	0	0	0	0	0	0
SAMEA10944093	ERR7593645	TRI 9571	1	TRI_9571_1385	NA	PreGreen	PGR	Yenching University 1817	33	0	0	0	0	0	0	0	0	0	0	0	0	0	33	0	0	0	0	0	0	0
SAMEA10944107	ERR7593701	TRI 16411	1	TRI_16411_942	NA	OldCV	PGR	Nabuco	33	0	0	0	0	0	0	0	0	0	0	0	0	0	33	0	0	0	0	0	0	0
SAMEA10944128	ERR7593785	TRI 7383	1	TRI_7383_3627	NA	PreGreen	PGR	Virgilio	33	0	0	0	0	0	0	0	0	0	0	0	0	0	33	0	0	0	0	0	0	0
SAMEA10944384	ERR7594333	TRI 14870	1	TRI_14870_2625	NA	OldCV	PGR	----	33	0	0	0	0	0	0	0	0	0	0	0	0	0	33	0	0	0	0	0	0	0
SAMEA10944394	ERR7594353	TRI 13205	1	TRI_13205_2410	NA	OldCV	PGR	----	33	0	0	0	0	0	0	0	0	0	0	0	0	0	33	0	0	0	0	0	0	0
SAMEA10944544	ERR7472985	TRI 1081	1	-	NA	PreGreen	PGR	Kirsches Nordland	33	0	0	0	0	0	0	0	0	0	0	0	0	0	33	0	0	0	0	0	0	0
SAMEA10944551	ERR7472992	TRI 1340	1	-	NA	PreGreen	PGR	Lang-Dörflers Braunweizen Walthari	33	0	0	0	0	0	0	0	0	0	0	0	0	0	33	0	0	0	0	0	0	0
SAMEA10944592	ERR7473033	TRI 5230	1	-	NA	PreGreen	PGR	Lafayette	33	0	0	0	0	0	0	0	0	0	0	0	0	0	33	0	0	0	0	0	0	0
SAMEA10944593	ERR7473034	TRI 5239	1	-	NA	PreGreen	PGR	Evolution	33	0	0	0	0	0	0	0	0	0	0	0	0	0	33	0	0	0	0	0	0	0
SAMEA10944606	ERR7473047	TRI 6870	1	-	NA	PreGreen	PGR	Tadepi	33	0	0	0	0	0	0	0	0	0	0	0	0	0	33	0	0	0	0	0	0	0
SAMEA10944639	ERR7473080	TRI 9397	1	-	NA	PreGreen	PGR	Madif 20	33	0	0	0	0	0	0	0	0	0	0	0	0	0	33	0	0	0	0	0	0	0
SAMEA10944659	ERR7473100	TRI 10179	1	-	NA	OldCV	PGR	Margin	33	0	0	0	0	0	0	0	0	0	0	0	0	0	33	0	0	0	0	0	0	0
SAMEA10944664	ERR7473105	TRI 10408	2	-	NA	OldCV	PGR	F 155-67	33	0	0	0	0	0	0	0	0	0	0	0	0	0	33	0	0	0	0	0	0	0
SAMEA10943949	ERR7592986	TRI 14276	0	TRI_14276_1601	NA	OldCV	PGR	Brillant	31	0	0	0	0	0	0	0	0	0	31	0	0	0	0	0	0	0	0	0	0	0
SAMEA10943992	ERR7593241	TRI 2422	0	TRI_2422_1289	NA	PreGreen	PGR	Chinesischer Weizen 8	31	0	0	0	0	0	0	0	0	0	31	0	0	0	0	0	0	0	0	0	0	0
SAMEA10944062	ERR7593521	TRI 9383	0	TRI_9383_1020	NA	PreGreen	PGR	Forrenova	31	0	0	0	0	0	0	0	0	0	31	0	0	0	0	0	0	0	0	0	0	0
SAMEA10944312	ERR7586800	Apostel	1	-	NA	NewCV	Elite cultivar	NA	31	0	0	0	0	0	0	0	0	0	31	0	0	0	0	0	0	0	0	0	0	0
SAMEA10944343	ERR7594263	TRI 6610	0	TRI_6610_253	NA	PreGreen	PGR	----	31	0	0	0	0	0	0	0	0	0	31	0	0	0	0	0	0	0	0	0	0	0
SAMEA10944355	ERR7594283	TRI 11108	1	TRI_11108_2798	NA	OldCV	PGR	Winglen	31	0	0	0	0	0	0	0	0	0	31	0	0	0	0	0	0	0	0	0	0	0
SAMEA10944356	ERR7595836	TRI 23706	0	TRI_23706_580	NA	OldCV	PGR	SIAN SHENSI	31	0	0	0	0	0	0	0	0	0	31	0	0	0	0	0	0	0	0	0	0	0
SAMEA10944547	ERR7472988	TRI 1229	0	-	NA	PreGreen	PGR	Russischer Begrannter	31	0	0	0	0	0	0	0	0	0	0	0	0	0	0	0	0	0	0	0	31	0
SAMEA10944548	ERR7472989	TRI 1243	0	-	NA	PreGreen	PGR	Njemertsch	31	0	0	0	0	0	0	0	0	0	0	0	0	0	0	0	0	0	0	0	31	0
SAMEA10944562	ERR7473003	TRI 4258	0	-	NA	PreGreen	PGR	Lovaszpatonai 160	31	0	0	0	0	0	0	0	0	0	31	0	0	0	0	0	0	0	0	0	0	0
SAMEA10944609	ERR7473050	TRI 6948	0	-	NA	PreGreen	PGR	Suwindoruko	31	0	0	0	0	0	0	0	0	0	31	0	0	0	0	0	0	0	0	0	0	0
SAMEA10944646	ERR7473087	TRI 9625	0	-	NA	PreGreen	PGR	Caesium 111	31	0	0	0	0	0	0	0	0	0	31	0	0	0	0	0	0	0	0	0	0	0
SAMEA10944647	ERR7473088	TRI 9627	0	-	NA	PreGreen	PGR	Ku-Maj	31	0	0	0	0	0	0	0	0	0	31	0	0	0	0	0	0	0	0	0	0	0
SAMEA10944675	ERR7473116	TRI 4659	0	-	NA	PreGreen	PGR	Banatka Kresowa	31	0	0	0	0	0	0	0	0	0	31	0	0	0	0	0	0	0	0	0	0	0
SAMEA10944703	ERR7473144	TRI 8079	0	-	NA	PreGreen	PGR	He-Zuo Nr. 1	31	0	0	0	0	0	0	0	0	0	31	0	0	0	0	0	0	0	0	0	0	0
SAMEA10944713	ERR7473154	TRI 10247	0	-	NA	OldCV	PGR	Atlas 66 x Wichita	31	0	0	0	0	0	0	0	0	0	31	0	0	0	0	0	0	0	0	0	0	0
SAMEA10944064	ERR7593529	TRI 6454	0	TRI_6454_717	NA	PreGreen	PGR	----	30	0	0	0	0	0	0	0	0	0	0	0	0	0	0	0	0	0	0	30	0	0
SAMEA10944088	ERR7593625	TRI 11952	0	TRI_11952_1529	NA	OldCV	PGR	Adamant	30	0	0	0	0	0	0	0	0	0	0	0	0	0	0	0	0	0	0	0	30	0
SAMEA10944101	ERR7593677	TRI 330	0	TRI_330_367	NA	PreGreen	PGR	Landweizen aus Kabbal	30	0	0	0	0	0	0	0	0	0	0	0	0	0	0	0	0	30	0	0	0	0
SAMEA10944338	ERR7594253	TRI 24987	0	TRI_24987_6	NA	OldCV	PGR	CANCHO X TR.-A.ELONG.	30	0	0	0	0	0	0	0	0	0	0	0	0	0	0	0	30	0	0	0	0	0
SAMEA10944539	ERR7472980	TRI 344	0	-	NA	PreGreen	PGR	Landweizen aus Ottenkull	30	0	0	0	0	0	0	0	0	0	0	0	0	0	0	0	30	0	0	0	0	0
SAMEA10944226	ERR7592609	Solehio	1	-	NA	NewCV	Elite cultivar	NA	29	0	0	0	29	0	0	0	0	0	0	0	0	0	0	0	0	0	0	0	0	0
SAMEA10944556	ERR7472997	TRI 3382	1	-	NA	PreGreen	PGR	----	29	0	0	0	0	0	0	0	0	0	0	0	0	0	0	0	0	0	0	29	0	0
SAMEA10944572	ERR7473013	TRI 4751	0	-	NA	PreGreen	PGR	Emma	29	0	0	0	0	0	0	0	0	0	0	0	0	0	0	0	0	0	0	0	29	0
SAMEA10944587	ERR7473028	TRI 5075	0	-	NA	PreGreen	PGR	Robusta	29	0	0	0	0	0	0	0	0	0	0	0	0	0	0	0	0	0	0	0	29	0
SAMEA10944619	ERR7473060	TRI 7462	0	-	NA	PreGreen	PGR	Norin 69	29	0	0	0	0	0	0	0	0	0	29	0	0	0	0	0	0	0	0	0	0	0
SAMEA10944624	ERR7473065	TRI 7838	0	-	NA	PreGreen	PGR	----	29	0	0	0	29	0	0	0	0	0	0	0	0	0	0	0	0	0	0	0	0	0
SAMEA10944573	ERR7473014	TRI 4772	0	-	NA	PreGreen	PGR	Fleischmanns 113	28	0	0	28	0	0	0	0	0	0	0	0	0	0	0	0	0	0	0	0	0	0
SAMEA10944589	ERR7473030	TRI 5085	0	-	NA	PreGreen	PGR	Russischer Nr. 116	28	0	0	0	0	0	0	0	0	0	0	0	0	0	0	0	28	0	0	0	0	0
SAMEA10944666	ERR7473107	TRI 180	0	-	NA	PreGreen	PGR	Hatvani 5512	28	0	0	28	0	0	0	0	0	0	0	0	0	0	0	0	0	0	0	0	0	0
SAMEA10944711	ERR7473152	TRI 10139	0	-	NA	OldCV	PGR	F 41-70 (Stamm)	28	0	0	28	0	0	0	0	0	0	0	0	0	0	0	0	0	0	0	0	0	0
SAMEA10944034	ERR7593409	TRI 160	0	TRI_160_2818	NA	PreGreen	PGR	Nadwislanska Grodkowice	27	0	0	0	0	0	0	0	0	0	27	0	0	0	0	0	0	0	0	0	0	0
SAMEA10944346	ERR7594267	TRI 19343	1	TRI_19343_1205	NA	OldCV	PGR	KLEIN TITAN	27	0	0	0	0	0	0	0	0	0	27	0	0	0	0	0	0	0	0	0	0	0
SAMEA10944632	ERR7473073	TRI 8116	0	-	NA	PreGreen	PGR	Tu-Bu-Gi	27	0	0	0	0	0	0	0	0	0	27	0	0	0	0	0	0	0	0	0	0	0
SAMEA10943972	ERR7593078	TRI 6774	0	TRI_6774_1774	NA	PreGreen	PGR	Kyzyldza Mestnaja	26	0	0	0	0	0	0	0	0	0	0	0	0	0	0	0	26	0	0	0	0	0
SAMEA10944005	ERR7593293	TRI 10359	0	TRI_10359_1594	NA	OldCV	PGR	Vigorka	26	0	0	0	0	0	0	0	0	0	0	0	0	0	0	0	0	0	0	26	0	0
SAMEA10944010	ERR7593313	TRI 13688	0	TRI_13688_2138	NA	OldCV	PGR	----	26	0	0	0	0	26	0	0	0	0	0	0	0	0	0	0	0	0	0	0	0	0
SAMEA10944021	ERR7593357	TRI 22633	0	TRI_22633_1786	NA	OldCV	PGR	DOMBURGER WEISSKORN	26	0	0	0	0	0	0	0	0	0	0	0	0	0	0	0	26	0	0	0	0	0
SAMEA10944032	ERR7593401	TRI 4767	0	TRI_4767_295	NA	PreGreen	PGR	Eszterházai	26	0	0	0	0	0	0	0	0	0	0	0	0	0	0	0	0	26	0	0	0	0
SAMEA10944051	ERR7593477	TRI 5042	0	TRI_5042_919	NA	PreGreen	PGR	Mansholts Weißer Dickkopf I	26	0	0	0	0	0	0	0	0	0	0	0	0	0	0	0	26	0	0	0	0	0
SAMEA10944095	ERR7593653	TRI 7384	0	TRI_7384_1531	NA	PreGreen	PGR	Boca	26	0	0	0	0	0	0	0	0	0	0	0	0	0	0	0	0	0	0	26	0	0
SAMEA10944115	ERR7593733	TRI 12693	0	TRI_12693_3547	NA	OldCV	PGR	Suwon 85	26	0	0	0	0	0	0	26	0	0	0	0	0	0	0	0	0	0	0	0	0	0
SAMEA10944340	ERR7594257	TRI 19770	0	TRI_19770_291	NA	OldCV	PGR	DA MAJA	26	0	0	0	0	0	0	0	0	0	0	0	0	0	0	0	0	0	0	26	0	0
SAMEA10944370	ERR7594311	TRI 21852	0	TRI_21852_1764	NA	OldCV	PGR	SOISSION	26	0	0	0	0	0	0	0	0	0	0	0	0	0	0	0	26	0	0	0	0	0
SAMEA10944389	ERR7594343	TRI 16936	0	TRI_16936_3836	NA	OldCV	PGR	Jae Rae So Maek	26	0	0	0	0	0	0	0	0	0	0	0	0	0	0	0	26	0	0	0	0	0
SAMEA10944537	ERR7592573	Soissons	0	-	NA	OldCV	Elite cultivar	NA	26	0	0	0	0	0	0	0	0	0	0	0	0	0	0	0	26	0	0	0	0	0
SAMEA10944588	ERR7473029	TRI 5082	0	-	NA	PreGreen	PGR	Russischer Unbegrannter Weiß	26	0	0	0	0	0	0	0	0	0	0	0	0	0	0	0	26	0	0	0	0	0
SAMEA10944649	ERR7473090	TRI 9661	0	-	NA	PreGreen	PGR	F 26-63	26	0	0	0	0	26	0	0	0	0	0	0	0	0	0	0	0	0	0	0	0	0
SAMEA10944652	ERR7473093	TRI 9782	0	-	NA	OldCV	PGR	Cimpia Turzii 1	26	0	0	0	0	0	0	0	0	0	0	0	0	0	0	0	0	0	0	26	0	0
SAMEA10944656	ERR7473097	TRI 10049	0	-	NA	OldCV	PGR	Hybrid English	26	0	0	0	0	0	0	0	0	0	0	0	0	0	0	0	26	0	0	0	0	0
SAMEA10944667	ERR7473108	TRI 3343	0	-	NA	PreGreen	PGR	----	26	0	0	0	0	0	0	0	0	0	0	0	0	0	0	0	26	0	0	0	0	0
SAMEA10944695	ERR7473136	TRI 6765	0	-	NA	PreGreen	PGR	Ipkli	26	0	0	0	0	0	0	0	0	0	0	0	0	0	0	0	26	0	0	0	0	0
SAMEA10944700	ERR7473141	TRI 7875	0	-	NA	PreGreen	PGR	----	26	0	0	0	0	0	0	0	0	0	0	0	0	0	0	0	26	0	0	0	0	0
SAMEA10944710	ERR7473151	TRI 9927	0	-	NA	OldCV	PGR	Jo 03021	26	0	0	0	0	0	0	0	0	0	0	0	0	0	0	0	26	0	0	0	0	0
SAMEA10944723	ERR7473164	TRI 5400	0	-	NA	PreGreen	PGR	Villa Glori	26	0	0	0	0	0	0	0	26	0	0	0	0	0	0	0	0	0	0	0	0	0
SAMEA10944729	ERR7473170	TRI 7818	0	-	NA	PreGreen	PGR	----	26	0	0	0	0	0	0	0	0	0	0	0	0	0	0	0	26	0	0	0	0	0
SAMEA10943946	ERR7592974	TRI 6514	0	TRI_6514_1200	NA	PreGreen	PGR	----	25	0	0	0	0	0	0	0	0	0	0	0	0	0	0	0	25	0	0	0	0	0
SAMEA10943955	ERR7593010	TRI 12818	0	TRI_12818_384	NA	OldCV	PGR	----	25	0	0	0	0	25	0	0	0	0	0	0	0	0	0	0	0	0	0	0	0	0
SAMEA10943959	ERR7593026	TRI 24524	0	TRI_24524_564	NA	OldCV	PGR	RIMPAUS ST.7075/40	25	0	0	0	0	25	0	0	0	0	0	0	0	0	0	0	0	0	0	0	0	0
SAMEA10943960	ERR7593030	TRI 1210	0	TRI_1210_659	NA	PreGreen	PGR	Njemertsch Krzg. 1	25	0	0	0	0	25	0	0	0	0	0	0	0	0	0	0	0	0	0	0	0	0
SAMEA10944053	ERR7593485	TRI 6581	0	TRI_6581_6004	NA	PreGreen	PGR	----	25	0	0	0	0	0	0	0	0	0	0	0	0	0	0	0	25	0	0	0	0	0
SAMEA10944072	ERR7593561	TRI 4189	0	TRI_4189_301	NA	PreGreen	PGR	Voigtländer Braun	25	0	0	0	0	25	0	0	0	0	0	0	0	0	0	0	0	0	0	0	0	0
SAMEA10944080	ERR7593593	TRI 4508	0	TRI_4508_2556	NA	PreGreen	PGR	Sandomirka	25	0	0	0	0	25	0	0	0	0	0	0	0	0	0	0	0	0	0	0	0	0
SAMEA10944085	ERR7593613	TRI 11195	0	TRI_11195_1405	NA	OldCV	PGR	----	25	0	25	0	0	0	0	0	0	0	0	0	0	0	0	0	0	0	0	0	0	0
SAMEA10944087	ERR7593621	TRI 12322	0	TRI_12322_176	NA	OldCV	PGR	----	25	0	0	0	0	0	0	0	0	0	0	0	0	0	0	0	25	0	0	0	0	0
SAMEA10944103	ERR7593685	TRI 16857	0	TRI_16857_1620	NA	OldCV	PGR	----	25	0	0	0	0	0	0	0	0	0	0	0	0	0	0	0	25	0	0	0	0	0
SAMEA10944131	ERR7593797	TRI 9666	0	TRI_9666_3803	NA	PreGreen	PGR	Noks - 62	25	0	0	0	0	25	0	0	0	0	0	0	0	0	0	0	0	0	0	0	0	0
SAMEA10944136	ERR7593817	TRI 11739	0	TRI_11739_4121	NA	OldCV	PGR	----	25	0	0	0	0	0	0	0	0	0	0	0	0	0	0	0	25	0	0	0	0	0
SAMEA10944160	ERR7589847	PF017	0	-	NA	NewCV	Breeder's	NA	25	0	0	0	0	0	0	0	0	0	0	0	0	0	0	0	25	0	0	0	0	0
SAMEA10944348	ERR7594269	TRI 8054	1	TRI_8054_100	NA	PreGreen	PGR	Chun-Man-Mai	25	0	0	0	0	0	0	0	0	0	25	0	0	0	0	0	0	0	0	0	0	0
SAMEA10944352	ERR7594277	TRI 11465	1	TRI_11465_832	NA	OldCV	PGR	Marco Tuarez INTA	25	0	0	0	0	0	0	0	0	0	0	0	0	0	0	0	25	0	0	0	0	0
SAMEA10944398	ERR7594361	TRI 10200	0	TRI_10200_1659	NA	OldCV	PGR	Hume	25	0	0	0	0	25	0	0	0	0	0	0	0	0	0	0	0	0	0	0	0	0
SAMEA10944543	ERR7472984	TRI 1024	0	-	NA	PreGreen	PGR	Manchester	25	0	0	0	0	25	0	0	0	0	0	0	0	0	0	0	0	0	0	0	0	0
SAMEA10944583	ERR7473024	TRI 4987	0	-	NA	PreGreen	PGR	Dregera 12	25	0	0	0	0	25	0	0	0	0	0	0	0	0	0	0	0	0	0	0	0	0
SAMEA10944633	ERR7473074	TRI 8134	0	-	NA	PreGreen	PGR	Bo 3898/62	25	0	0	0	0	0	0	0	0	0	0	0	0	0	0	0	25	0	0	0	0	0
SAMEA10944638	ERR7473079	TRI 9366	0	-	NA	PreGreen	PGR	Mironovskaja Jubilejnaja 50	25	0	0	0	0	0	25	0	0	0	0	0	0	0	0	0	0	0	0	0	0	0
SAMEA10944641	ERR7473082	TRI 9460	0	-	NA	PreGreen	PGR	NS 602	25	0	0	0	0	0	0	0	0	0	0	0	0	0	0	0	25	0	0	0	0	0
SAMEA10944644	ERR7473085	TRI 9569	0	-	NA	PreGreen	PGR	Peking Agricultural University 36	25	0	0	0	0	0	0	0	0	0	25	0	0	0	0	0	0	0	0	0	0	0
SAMEA10944663	ERR7473104	TRI 10357	0	-	NA	OldCV	PGR	Sava	25	0	0	0	0	0	0	0	25	0	0	0	0	0	0	0	0	0	0	0	0	0
SAMEA10944677	ERR7473118	TRI 197	0	-	NA	PreGreen	PGR	Krizevac	25	0	0	0	0	0	0	0	0	0	0	0	0	0	0	0	25	0	0	0	0	0
SAMEA10944679	ERR7473120	TRI 4721	0	-	NA	PreGreen	PGR	Clarks Black Hull	25	0	0	0	0	0	0	0	0	0	25	0	0	0	0	0	0	0	0	0	0	0
SAMEA10944681	ERR7473122	TRI 4788	0	-	NA	PreGreen	PGR	Gödinger Begrannter	25	0	0	0	0	25	0	0	0	0	0	0	0	0	0	0	0	0	0	0	0	0
SAMEA10944687	ERR7473128	TRI 5066	0	-	NA	PreGreen	PGR	Record Fould Springer	25	0	0	0	0	25	0	0	0	0	0	0	0	0	0	0	0	0	0	0	0	0
SAMEA10944693	ERR7473134	TRI 5206	0	-	NA	PreGreen	PGR	Stepnjacka	25	0	0	0	0	25	0	0	0	0	0	0	0	0	0	0	0	0	0	0	0	0
SAMEA10943945	ERR7592970	TRI 341	0	TRI_341_1207	NA	PreGreen	PGR	Landweizen aus Laitz I	0	0	0	0	0	0	0	0	0	0	0	0	0	0	0	0	0	0	0	0	0	0
SAMEA10943947	ERR7592978	TRI 7079	0	TRI_7079_962	NA	PreGreen	PGR	----	0	0	0	0	0	0	0	0	0	0	0	0	0	0	0	0	0	0	0	0	0	0
SAMEA10943951	ERR7592994	TRI 4723	0	TRI_4723_948	NA	PreGreen	PGR	Colmarer Elsässer	0	0	0	0	0	0	0	0	0	0	0	0	0	0	0	0	0	0	0	0	0	0
SAMEA10943954	ERR7593006	TRI 21838	0	TRI_21838_2297	NA	OldCV	PGR	AFGHAN NOV VAWW 411/55	0	0	0	0	0	0	0	0	0	0	0	0	0	0	0	0	0	0	0	0	0	0
SAMEA10943956	ERR7593014	TRI 24760	0	TRI_24760_1772	NA	OldCV	PGR	ROSAMOVA B IV	0	0	0	0	0	0	0	0	0	0	0	0	0	0	0	0	0	0	0	0	0	0
SAMEA10943957	ERR7593018	TRI 4981	0	TRI_4981_448	NA	PreGreen	PGR	Criewener Nr. 27	0	0	0	0	0	0	0	0	0	0	0	0	0	0	0	0	0	0	0	0	0	0
SAMEA10943961	ERR7593034	TRI 21755	0	TRI_21755_93	NA	OldCV	PGR	PANU	0	0	0	0	0	0	0	0	0	0	0	0	0	0	0	0	0	0	0	0	0	0
SAMEA10943963	ERR7593042	TRI 6430	0	TRI_6430_201	NA	PreGreen	PGR	----	0	0	0	0	0	0	0	0	0	0	0	0	0	0	0	0	0	0	0	0	0	0
SAMEA10943964	ERR7593046	TRI 95	0	TRI_95_632	NA	PreGreen	PGR	----	0	0	0	0	0	0	0	0	0	0	0	0	0	0	0	0	0	0	0	0	0	0
SAMEA10943966	ERR7593054	TRI 24074	0	TRI_24074_561	NA	OldCV	PGR	KANSAS	0	0	0	0	0	0	0	0	0	0	0	0	0	0	0	0	0	0	0	0	0	0
SAMEA10943968	ERR7593062	TRI 5247	0	TRI_5247_169	NA	PreGreen	PGR	Leda	0	0	0	0	0	0	0	0	0	0	0	0	0	0	0	0	0	0	0	0	0	0
SAMEA10943969	ERR7593066	TRI 9333	0	TRI_9333_361	NA	OldCV	PGR	Hardi	0	0	0	0	0	0	0	0	0	0	0	0	0	0	0	0	0	0	0	0	0	0
SAMEA10943970	ERR7593070	TRI 24525	0	TRI_24525_1407	NA	OldCV	PGR	ROSAMOVA C III	0	0	0	0	0	0	0	0	0	0	0	0	0	0	0	0	0	0	0	0	0	0
SAMEA10943973	ERR7593082	TRI 21405	0	TRI_21405_2127	NA	OldCV	PGR	HOHENHEIMER GENKINGER C 5	0	0	0	0	0	0	0	0	0	0	0	0	0	0	0	0	0	0	0	0	0	0
SAMEA10943976	ERR7593094	TRI 13462	1	TRI_13462_545	NA	OldCV	PGR	Torrenuova	0	0	0	0	0	0	0	0	0	0	0	0	0	0	0	0	0	0	0	0	0	0
SAMEA10943977	ERR7593098	TRI 23129	0	TRI_23129_1691	NA	OldCV	PGR	LANDSORTE	0	0	0	0	0	0	0	0	0	0	0	0	0	0	0	0	0	0	0	0	0	0
SAMEA10943978	ERR7593185	TRI 5447	0	TRI_5447_1044	NA	PreGreen	PGR	Podolanka	0	0	0	0	0	0	0	0	0	0	0	0	0	0	0	0	0	0	0	0	0	0
SAMEA10943982	ERR7593201	TRI 24598	0	TRI_24598_281	NA	PreGreen	PGR	SPELTOIDFORM	0	0	0	0	0	0	0	0	0	0	0	0	0	0	0	0	0	0	0	0	0	0
SAMEA10943983	ERR7593205	TRI 16781	0	TRI_16781_1302	NA	OldCV	PGR	----	0	0	0	0	0	0	0	0	0	0	0	0	0	0	0	0	0	0	0	0	0	0
SAMEA10943994	ERR7593249	TRI 341	0	TRI_341_1329	NA	PreGreen	PGR	Landweizen aus Laitz I	0	0	0	0	0	0	0	0	0	0	0	0	0	0	0	0	0	0	0	0	0	0
SAMEA10943996	ERR7593257	TRI 10224	0	TRI_10224_1879	NA	OldCV	PGR	Atlas 66 x Comanche	0	0	0	0	0	0	0	0	0	0	0	0	0	0	0	0	0	0	0	0	0	0
SAMEA10944003	ERR7593285	TRI 1111	0	TRI_1111_1595	NA	PreGreen	PGR	W x Ep. Juliane	0	0	0	0	0	0	0	0	0	0	0	0	0	0	0	0	0	0	0	0	0	0
SAMEA10944004	ERR7593289	TRI 10924	0	TRI_10924_1103	NA	OldCV	PGR	----	0	0	0	0	0	0	0	0	0	0	0	0	0	0	0	0	0	0	0	0	0	0
SAMEA10944016	ERR7593337	TRI 109	0	TRI_109_2409	NA	PreGreen	PGR	----	0	0	0	0	0	0	0	0	0	0	0	0	0	0	0	0	0	0	0	0	0	0
SAMEA10944017	ERR7593341	TRI 24604	0	TRI_24604_2491	NA	OldCV	PGR	----	0	0	0	0	0	0	0	0	0	0	0	0	0	0	0	0	0	0	0	0	0	0
SAMEA10944018	ERR7593345	TRI 13007	1	TRI_13007_1937	NA	OldCV	PGR	Cappellina	0	0	0	0	0	0	0	0	0	0	0	0	0	0	0	0	0	0	0	0	0	0
SAMEA10944025	ERR7593373	TRI 21226	0	TRI_21226_2994	NA	OldCV	PGR	ZALACZENGROETER	0	0	0	0	0	0	0	0	0	0	0	0	0	0	0	0	0	0	0	0	0	0
SAMEA10944026	ERR7593377	TRI 6421	0	TRI_6421_483	NA	PreGreen	PGR	----	0	0	0	0	0	0	0	0	0	0	0	0	0	0	0	0	0	0	0	0	0	0
SAMEA10944027	ERR7593381	TRI 21462	0	TRI_21462_278	NA	OldCV	PGR	SEEBRUCK	0	0	0	0	0	0	0	0	0	0	0	0	0	0	0	0	0	0	0	0	0	0
SAMEA10944029	ERR7593389	TRI 4244	0	TRI_4244_435	NA	PreGreen	PGR	Hardwinter	0	0	0	0	0	0	0	0	0	0	0	0	0	0	0	0	0	0	0	0	0	0
SAMEA10944030	ERR7593393	TRI 123	0	TRI_123_2035	NA	PreGreen	PGR	----	0	0	0	0	0	0	0	0	0	0	0	0	0	0	0	0	0	0	0	0	0	0
SAMEA10944036	ERR7593417	TRI 19339	0	TRI_19339_2576	NA	OldCV	PGR	JANETZKIS FRUEHE KREUZUNG L	0	0	0	0	0	0	0	0	0	0	0	0	0	0	0	0	0	0	0	0	0	0
SAMEA10944039	ERR7593429	TRI 1	0	TRI_1_3622	NA	PreGreen	PGR	Buffum	0	0	0	0	0	0	0	0	0	0	0	0	0	0	0	0	0	0	0	0	0	0
SAMEA10944040	ERR7593433	TRI 1183	0	TRI_1183_1933	NA	PreGreen	PGR	Karlsberger Verbesserter Samtweizen	0	0	0	0	0	0	0	0	0	0	0	0	0	0	0	0	0	0	0	0	0	0
SAMEA10944047	ERR7593461	TRI 24071	0	TRI_24071_255	NA	OldCV	PGR	JONES FIFE BEHAART	0	0	0	0	0	0	0	0	0	0	0	0	0	0	0	0	0	0	0	0	0	0
SAMEA10944048	ERR7593465	TRI 7040	0	TRI_7040_1567	NA	PreGreen	PGR	Saxonia Dividenden	0	0	0	0	0	0	0	0	0	0	0	0	0	0	0	0	0	0	0	0	0	0
SAMEA10944049	ERR7593469	TRI 24905	0	TRI_24905_3452	NA	OldCV	PGR	SAYAT	0	0	0	0	0	0	0	0	0	0	0	0	0	0	0	0	0	0	0	0	0	0
SAMEA10944050	ERR7593473	TRI 1387	0	TRI_1387_2742	NA	PreGreen	PGR	Turkey Selection	0	0	0	0	0	0	0	0	0	0	0	0	0	0	0	0	0	0	0	0	0	0
SAMEA10944054	ERR7593489	TRI 313	0	TRI_313_5935	NA	PreGreen	PGR	----	0	0	0	0	0	0	0	0	0	0	0	0	0	0	0	0	0	0	0	0	0	0
SAMEA10944055	ERR7593493	TRI 6835	0	TRI_6835_6025	NA	PreGreen	PGR	ICAR 571 NE	0	0	0	0	0	0	0	0	0	0	0	0	0	0	0	0	0	0	0	0	0	0
SAMEA10944056	ERR7593497	TRI 22561	0	TRI_22561_5245	NA	OldCV	PGR	RUSSISCHER WINTERWEIZEN	0	0	0	0	0	0	0	0	0	0	0	0	0	0	0	0	0	0	0	0	0	0
SAMEA10944058	ERR7593505	TRI 21021	0	TRI_21021_4994	NA	OldCV	PGR	BEGR VELVET	0	0	0	0	0	0	0	0	0	0	0	0	0	0	0	0	0	0	0	0	0	0
SAMEA10944060	ERR7593513	TRI 5804	0	TRI_5804_3947	NA	PreGreen	PGR	----	0	0	0	0	0	0	0	0	0	0	0	0	0	0	0	0	0	0	0	0	0	0
SAMEA10944066	ERR7593537	TRI 21350	0	TRI_21350_1045	NA	OldCV	PGR	PEKLO P V	0	0	0	0	0	0	0	0	0	0	0	0	0	0	0	0	0	0	0	0	0	0
SAMEA10944069	ERR7593549	TRI 24301	0	TRI_24301_1857	NA	OldCV	PGR	WEIBULLS STANDARD II	0	0	0	0	0	0	0	0	0	0	0	0	0	0	0	0	0	0	0	0	0	0
SAMEA10944071	ERR7593557	TRI 8014	0	TRI_8014_442	NA	PreGreen	PGR	Kutnowianka	0	0	0	0	0	0	0	0	0	0	0	0	0	0	0	0	0	0	0	0	0	0
SAMEA10944074	ERR7593569	TRI 1120	0	TRI_1120_451	NA	PreGreen	PGR	Hegauer Glasweizen	0	0	0	0	0	0	0	0	0	0	0	0	0	0	0	0	0	0	0	0	0	0
SAMEA10944077	ERR7593581	TRI 25	0	TRI_25_3434	NA	PreGreen	PGR	Minturki x Marquis Min.	0	0	0	0	0	0	0	0	0	0	0	0	0	0	0	0	0	0	0	0	0	0
SAMEA10944078	ERR7593585	TRI 21330	0	TRI_21330_578	NA	OldCV	PGR	MAHNDORFER IDEAL WINTERWEIZEN	0	0	0	0	0	0	0	0	0	0	0	0	0	0	0	0	0	0	0	0	0	0
SAMEA10944081	ERR7593597	TRI 11635	0	TRI_11635_575	NA	OldCV	PGR	----	0	0	0	0	0	0	0	0	0	0	0	0	0	0	0	0	0	0	0	0	0	0
SAMEA10944089	ERR7593629	TRI 15905	0	TRI_15905_2555	NA	OldCV	PGR	Michigan Amber	0	0	0	0	0	0	0	0	0	0	0	0	0	0	0	0	0	0	0	0	0	0
SAMEA10944094	ERR7593649	TRI 7368	0	TRI_7368_944	NA	PreGreen	PGR	Vigo	0	0	0	0	0	0	0	0	0	0	0	0	0	0	0	0	0	0	0	0	0	0
SAMEA10944096	ERR7593657	TRI 10898	0	TRI_10898_1928	NA	OldCV	PGR	----	0	0	0	0	0	0	0	0	0	0	0	0	0	0	0	0	0	0	0	0	0	0
SAMEA10944104	ERR7593689	TRI 13099	0	TRI_13099_2223	NA	OldCV	PGR	Ailnoyang	0	0	0	0	0	0	0	0	0	0	0	0	0	0	0	0	0	0	0	0	0	0
SAMEA10944109	ERR7593709	TRI 19677	0	TRI_19677_2897	NA	OldCV	PGR	BANKUT 1201	0	0	0	0	0	0	0	0	0	0	0	0	0	0	0	0	0	0	0	0	0	0
SAMEA10944111	ERR7593717	TRI 187	0	TRI_187_2743	NA	PreGreen	PGR	Obrascov Ciflik Nr. 16	0	0	0	0	0	0	0	0	0	0	0	0	0	0	0	0	0	0	0	0	0	0
SAMEA10944112	ERR7593721	TRI 1710	0	TRI_1710_2018	NA	PreGreen	PGR	----	0	0	0	0	0	0	0	0	0	0	0	0	0	0	0	0	0	0	0	0	0	0
SAMEA10944117	ERR7593741	TRI 19818	0	TRI_19818_2725	NA	OldCV	PGR	SUBNICO	0	0	0	0	0	0	0	0	0	0	0	0	0	0	0	0	0	0	0	0	0	0
SAMEA10944119	ERR7593749	TRI 7366	0	TRI_7366_3244	NA	PreGreen	PGR	Seneca	0	0	0	0	0	0	0	0	0	0	0	0	0	0	0	0	0	0	0	0	0	0
SAMEA10944127	ERR7593781	TRI 7993	0	TRI_7993_3861	NA	PreGreen	PGR	Petrovskaja 7	0	0	0	0	0	0	0	0	0	0	0	0	0	0	0	0	0	0	0	0	0	0
SAMEA10944130	ERR7593793	TRI 11649	0	TRI_11649_3670	NA	OldCV	PGR	----	0	0	0	0	0	0	0	0	0	0	0	0	0	0	0	0	0	0	0	0	0	0
SAMEA10944134	ERR7593809	TRI 21181	0	TRI_21181_3725	NA	OldCV	PGR	JANACZ GRANIATKA	0	0	0	0	0	0	0	0	0	0	0	0	0	0	0	0	0	0	0	0	0	0
SAMEA10944135	ERR7593813	TRI 15195	0	TRI_15195_4034	NA	OldCV	PGR	----	0	0	0	0	0	0	0	0	0	0	0	0	0	0	0	0	0	0	0	0	0	0
SAMEA10944137	ERR7593821	TRI 10217	0	TRI_10217_4022	NA	OldCV	PGR	Triumph 64	0	0	0	0	0	0	0	0	0	0	0	0	0	0	0	0	0	0	0	0	0	0
SAMEA10944138	ERR7593825	TRI 9405	0	TRI_9405_3098	NA	PreGreen	PGR	Produttore 6 s	0	0	0	0	0	0	0	0	0	0	0	0	0	0	0	0	0	0	0	0	0	0
SAMEA10944139	ERR7593829	TRI 4642	0	TRI_4642_2118	NA	PreGreen	PGR	----	0	0	0	0	0	0	0	0	0	0	0	0	0	0	0	0	0	0	0	0	0	0
SAMEA10944140	ERR7593833	TRI 10246	0	TRI_10246_2291	NA	OldCV	PGR	Atlas 66 x Wichita	0	0	0	0	0	0	0	0	0	0	0	0	0	0	0	0	0	0	0	0	0	0
SAMEA10944317	ERR7587250	Bryza	0	-	NA	NewCV	Elite cultivar	NA	0	0	0	0	0	0	0	0	0	0	0	0	0	0	0	0	0	0	0	0	0	0
SAMEA10944322	ERR7587556	Eriwan	0	-	NA	NewCV	Elite cultivar	NA	0	0	0	0	0	0	0	0	0	0	0	0	0	0	0	0	0	0	0	0	0	0
SAMEA10944328	ERR7588456	KWSScirocco	0	-	NA	NewCV	Elite cultivar	NA	0	0	0	0	0	0	0	0	0	0	0	0	0	0	0	0	0	0	0	0	0	0
SAMEA10944339	ERR7594255	TRI 12340	0	TRI_12340_270	NA	OldCV	PGR	----	0	0	0	0	0	0	0	0	0	0	0	0	0	0	0	0	0	0	0	0	0	0
SAMEA10944359	ERR7594289	TRI 6790	0	TRI_6790_6019	NA	PreGreen	PGR	Surchak Jubilejnyj	0	0	0	0	0	0	0	0	0	0	0	0	0	0	0	0	0	0	0	0	0	0
SAMEA10944364	ERR7594299	TRI 9878	0	TRI_9878_2221	NA	OldCV	PGR	Dular	0	0	0	0	0	0	0	0	0	0	0	0	0	0	0	0	0	0	0	0	0	0
SAMEA10944365	ERR7594301	TRI 10238	0	TRI_10238_388	NA	OldCV	PGR	Atlas 66 x Wichita	0	0	0	0	0	0	0	0	0	0	0	0	0	0	0	0	0	0	0	0	0	0
SAMEA10944369	ERR7594309	TRI 14915	0	TRI_14915_103	NA	OldCV	PGR	Jinan No. 14	0	0	0	0	0	0	0	0	0	0	0	0	0	0	0	0	0	0	0	0	0	0
SAMEA10944372	ERR7594315	TRI 27364	0	TRI_27364_3174	NA	OldCV	PGR	----	0	0	0	0	0	0	0	0	0	0	0	0	0	0	0	0	0	0	0	0	0	0
SAMEA10944373	ERR7594317	TRI 5807	0	TRI_5807_2664	NA	PreGreen	PGR	----	0	0	0	0	0	0	0	0	0	0	0	0	0	0	0	0	0	0	0	0	0	0
SAMEA10944382	ERR7594329	TRI 15180	0	TRI_15180_98	NA	OldCV	PGR	----	0	0	0	0	0	0	0	0	0	0	0	0	0	0	0	0	0	0	0	0	0	0
SAMEA10944386	ERR7594337	TRI 22417	0	TRI_22417_3169	NA	OldCV	PGR	GEREK 79	0	0	0	0	0	0	0	0	0	0	0	0	0	0	0	0	0	0	0	0	0	0
SAMEA10944479	ERR7588494	Lars	0	-	NA	NewCV	Elite cultivar	NA	0	0	0	0	0	0	0	0	0	0	0	0	0	0	0	0	0	0	0	0	0	0
SAMEA10944545	ERR7472986	TRI 1139	0	-	NA	PreGreen	PGR	Märkischer Landweizen	0	0	0	0	0	0	0	0	0	0	0	0	0	0	0	0	0	0	0	0	0	0
SAMEA10944546	ERR7472987	TRI 1205	0	-	NA	PreGreen	PGR	Tschermaks Non Plus Ultra	0	0	0	0	0	0	0	0	0	0	0	0	0	0	0	0	0	0	0	0	0	0
SAMEA10944549	ERR7472990	TRI 1289	0	-	NA	PreGreen	PGR	Germania	0	0	0	0	0	0	0	0	0	0	0	0	0	0	0	0	0	0	0	0	0	0
SAMEA10944552	ERR7472993	TRI 1401	0	-	NA	PreGreen	PGR	----	0	0	0	0	0	0	0	0	0	0	0	0	0	0	0	0	0	0	0	0	0	0
SAMEA10944561	ERR7473002	TRI 4256	0	-	NA	PreGreen	PGR	Dreadnought	0	0	0	0	0	0	0	0	0	0	0	0	0	0	0	0	0	0	0	0	0	0
SAMEA10944563	ERR7473004	TRI 4269	0	-	NA	PreGreen	PGR	----	0	0	0	0	0	0	0	0	0	0	0	0	0	0	0	0	0	0	0	0	0	0
SAMEA10944564	ERR7473005	TRI 4526	0	-	NA	PreGreen	PGR	----	0	0	0	0	0	0	0	0	0	0	0	0	0	0	0	0	0	0	0	0	0	0
SAMEA10944571	ERR7473012	TRI 4671	0	-	NA	PreGreen	PGR	Bestehorns Dickkopf	0	0	0	0	0	0	0	0	0	0	0	0	0	0	0	0	0	0	0	0	0	0
SAMEA10944574	ERR7473015	TRI 4798	0	-	NA	PreGreen	PGR	Grundmanns Wotan	0	0	0	0	0	0	0	0	0	0	0	0	0	0	0	0	0	0	0	0	0	0
SAMEA10944575	ERR7473016	TRI 4801	0	-	NA	PreGreen	PGR	Halina	0	0	0	0	0	0	0	0	0	0	0	0	0	0	0	0	0	0	0	0	0	0
SAMEA10944576	ERR7473017	TRI 4815	0	-	NA	PreGreen	PGR	Hermanns Gelbkörniger Winterweizen	0	0	0	0	0	0	0	0	0	0	0	0	0	0	0	0	0	0	0	0	0	0
SAMEA10944580	ERR7473021	TRI 4959	0	-	NA	PreGreen	PGR	Batauwe	0	0	0	0	0	0	0	0	0	0	0	0	0	0	0	0	0	0	0	0	0	0
SAMEA10944581	ERR7473022	TRI 4970	0	-	NA	PreGreen	PGR	Bleesinger Dobrochna	0	0	0	0	0	0	0	0	0	0	0	0	0	0	0	0	0	0	0	0	0	0
SAMEA10944585	ERR7473026	TRI 5054	0	-	NA	PreGreen	PGR	Nordstrand Weißer	0	0	0	0	0	0	0	0	0	0	0	0	0	0	0	0	0	0	0	0	0	0
SAMEA10944586	ERR7473027	TRI 5065	0	-	NA	PreGreen	PGR	Rauffach	0	0	0	0	0	0	0	0	0	0	0	0	0	0	0	0	0	0	0	0	0	0
SAMEA10944594	ERR7473035	TRI 5468	0	-	NA	PreGreen	PGR	Teverson Gembloux	0	0	0	0	0	0	0	0	0	0	0	0	0	0	0	0	0	0	0	0	0	0
SAMEA10944595	ERR7473036	TRI 6376	0	-	NA	PreGreen	PGR	----	0	0	0	0	0	0	0	0	0	0	0	0	0	0	0	0	0	0	0	0	0	0
SAMEA10944596	ERR7473037	TRI 6382	0	-	NA	PreGreen	PGR	----	0	0	0	0	0	0	0	0	0	0	0	0	0	0	0	0	0	0	0	0	0	0
SAMEA10944599	ERR7473040	TRI 6740	1	-	NA	PreGreen	PGR	Almaatinskaja	0	0	0	0	0	0	0	0	0	0	0	0	0	0	0	0	0	0	0	0	0	0
SAMEA10944600	ERR7473041	TRI 6747	0	-	NA	PreGreen	PGR	Bezostaja 1	0	0	0	0	0	0	0	0	0	0	0	0	0	0	0	0	0	0	0	0	0	0
SAMEA10944613	ERR7473054	TRI 7048	0	-	NA	PreGreen	PGR	v. Stieglers Zeppelin	0	0	0	0	0	0	0	0	0	0	0	0	0	0	0	0	0	0	0	0	0	0
SAMEA10944617	ERR7473058	TRI 7375	0	-	NA	PreGreen	PGR	Orlandi	0	0	0	0	0	0	0	0	0	0	0	0	0	0	0	0	0	0	0	0	0	0
SAMEA10944620	ERR7473061	TRI 7464	0	-	NA	PreGreen	PGR	Sadabozu 1	0	0	0	0	0	0	0	0	0	0	0	0	0	0	0	0	0	0	0	0	0	0
SAMEA10944625	ERR7473066	TRI 7877	0	-	NA	PreGreen	PGR	----	0	0	0	0	0	0	0	0	0	0	0	0	0	0	0	0	0	0	0	0	0	0
SAMEA10944640	ERR7473081	TRI 9433	0	-	NA	PreGreen	PGR	Joss [synonym]; Joss Cambier	0	0	0	0	0	0	0	0	0	0	0	0	0	0	0	0	0	0	0	0	0	0
SAMEA10944642	ERR7473083	TRI 9520	0	-	NA	PreGreen	PGR	----	0	0	0	0	0	0	0	0	0	0	0	0	0	0	0	0	0	0	0	0	0	0
SAMEA10944651	ERR7473092	TRI 9781	0	-	NA	OldCV	PGR	Ciacova 185	0	0	0	0	0	0	0	0	0	0	0	0	0	0	0	0	0	0	0	0	0	0
SAMEA10944653	ERR7473094	TRI 9814	0	-	NA	OldCV	PGR	ICA 449 c	0	0	0	0	0	0	0	0	0	0	0	0	0	0	0	0	0	0	0	0	0	0
SAMEA10944655	ERR7473096	TRI 9978	0	-	NA	OldCV	PGR	Nadezda II	0	0	0	0	0	0	0	0	0	0	0	0	0	0	0	0	0	0	0	0	0	0
SAMEA10944662	ERR7473103	TRI 10356	0	-	NA	OldCV	PGR	Sanja	0	0	0	0	0	0	0	0	0	0	0	0	0	0	0	0	0	0	0	0	0	0
SAMEA10944665	ERR7473106	TRI 10471	0	-	NA	OldCV	PGR	Garmah [land race]	0	0	0	0	0	0	0	0	0	0	0	0	0	0	0	0	0	0	0	0	0	0
SAMEA10944668	ERR7473109	TRI 3348	0	-	NA	PreGreen	PGR	----	0	0	0	0	0	0	0	0	0	0	0	0	0	0	0	0	0	0	0	0	0	0
SAMEA10944670	ERR7473111	TRI 3377	0	-	NA	PreGreen	PGR	----	0	0	0	0	0	0	0	0	0	0	0	0	0	0	0	0	0	0	0	0	0	0
SAMEA10944674	ERR7473115	TRI 4651	0	-	NA	PreGreen	PGR	Antoninska Wczesna	0	0	0	0	0	0	0	0	0	0	0	0	0	0	0	0	0	0	0	0	0	0
SAMEA10944678	ERR7473119	TRI 4687	0	-	NA	PreGreen	PGR	Breustedts Goten	0	0	0	0	0	0	0	0	0	0	0	0	0	0	0	0	0	0	0	0	0	0
SAMEA10944680	ERR7473121	TRI 4740	0	-	NA	PreGreen	PGR	Double Standard	0	0	0	0	0	0	0	0	0	0	0	0	0	0	0	0	0	0	0	0	0	0
SAMEA10944682	ERR7473123	TRI 4793	0	-	NA	PreGreen	PGR	Goldcoin Fortyfold	0	0	0	0	0	0	0	0	0	0	0	0	0	0	0	0	0	0	0	0	0	0
SAMEA10944684	ERR7473125	TRI 4999	0	-	NA	PreGreen	PGR	Hatvani 1153	0	0	0	0	0	0	0	0	0	0	0	0	0	0	0	0	0	0	0	0	0	0
SAMEA10944685	ERR7473126	TRI 5025	0	-	NA	PreGreen	PGR	Köhlers Weißer Epp	0	0	0	0	0	0	0	0	0	0	0	0	0	0	0	0	0	0	0	0	0	0
SAMEA10944688	ERR7473129	TRI 5080	0	-	NA	PreGreen	PGR	Ruska Rodowodowa Biala	0	0	0	0	0	0	0	0	0	0	0	0	0	0	0	0	0	0	0	0	0	0
SAMEA10944690	ERR7473131	TRI 5102	0	-	NA	PreGreen	PGR	Stolls Langer Dickkopf	0	0	0	0	0	0	0	0	0	0	0	0	0	0	0	0	0	0	0	0	0	0
SAMEA10944694	ERR7473135	TRI 6389	0	-	NA	PreGreen	PGR	----	0	0	0	0	0	0	0	0	0	0	0	0	0	0	0	0	0	0	0	0	0	0
SAMEA10944698	ERR7473139	TRI 285	0	-	NA	PreGreen	PGR	Suckerts Sanddickkopf	0	0	0	0	0	0	0	0	0	0	0	0	0	0	0	0	0	0	0	0	0	0
SAMEA10944699	ERR7473140	TRI 7329	0	-	NA	PreGreen	PGR	Jecometti	0	0	0	0	0	0	0	0	0	0	0	0	0	0	0	0	0	0	0	0	0	0
SAMEA10944701	ERR7473142	TRI 7876	0	-	NA	PreGreen	PGR	----	0	0	0	0	0	0	0	0	0	0	0	0	0	0	0	0	0	0	0	0	0	0
SAMEA10944704	ERR7473145	TRI 8121	0	-	NA	PreGreen	PGR	Kecskeméti 307	0	0	0	0	0	0	0	0	0	0	0	0	0	0	0	0	0	0	0	0	0	0
SAMEA10944705	ERR7473146	TRI 8280	0	-	NA	PreGreen	PGR	Rode Ris	0	0	0	0	0	0	0	0	0	0	0	0	0	0	0	0	0	0	0	0	0	0
SAMEA10944715	ERR7473156	TRI 1474	0	-	NA	PreGreen	PGR	----	0	0	0	0	0	0	0	0	0	0	0	0	0	0	0	0	0	0	0	0	0	0
SAMEA10944716	ERR7473157	TRI 1479	0	-	NA	PreGreen	PGR	----	0	0	0	0	0	0	0	0	0	0	0	0	0	0	0	0	0	0	0	0	0	0
SAMEA10944718	ERR7473159	TRI 3341	0	-	NA	PreGreen	PGR	----	0	0	0	0	0	0	0	0	0	0	0	0	0	0	0	0	0	0	0	0	0	0
SAMEA10944722	ERR7473163	TRI 3702	0	-	NA	PreGreen	PGR	Karnobater Frühreifer	0	0	0	0	0	0	0	0	0	0	0	0	0	0	0	0	0	0	0	0	0	0
SAMEA10944730	ERR7473171	TRI 7821	0	-	NA	PreGreen	PGR	----	0	0	0	0	0	0	0	0	0	0	0	0	0	0	0	0	0	0	0	0	0	0
