# Supplementary material for: Finding needles in a haystack: identification of inter-specific introgressions in wheat genebank collections using low-coverage sequencing data
Source: Front Plant Sci. 2023 Jun 6;14:1166854. doi: 10.3389/fpls.2023.1166854 (PMC10280009; doi:10.3389/fpls.2023.1166854)
Supplement: Supplementary file 4 [file Table_3.xlsx]

## Sheet: TabS3_GBS_introgression_enrichm
Chr	Start in Mb	End in Mb	Peak	General LOD_peak	most frequent elite non-zero label at peak (specific)	specific LOD_peak
Chr1B	0	243	Chr1B_8.7e+07	25.8549	-1	25.8549
Chr1D	457	498	Chr1D_4.73e+08	49.7439	1	54.7441
Chr2A	0	30	Chr2A_1.2e+07	77.8956	-1	76.9915
Chr2B	674	750	Chr2B_6.77e+08	150.168	-1	150.168
Chr2D	581	616	Chr2D_6.1e+08	41.5652	-1	41.5652
Chr3D	6	34	Chr3D_1e+07	12.8071	1	15.3399
Chr3D	566	598	Chr3D_5.92e+08	15.7691	1	21.2177
Chr4A	718	754	Chr4A_7.2e+08	25.5273	-1	25.9107
Chr5B	500	533	Chr5B_5.01e+08	13.01	-1	13.01
Chr6D	0	32	Chr6D_9e+06	15.8245	1	20.6313
Chr7D	25	51	Chr7D_2.7e+07	11.2375	1	16.1816
Chr7D	609	642	Chr7D_6.3e+08	11.8227	1	14.3261
Chromosomal location is based on Chinese Spring v2.1
