# Supplementary material for: Finding needles in a haystack: identification of inter-specific introgressions in wheat genebank collections using low-coverage sequencing data
Source: Front Plant Sci. 2023 Jun 6;14:1166854. doi: 10.3389/fpls.2023.1166854 (PMC10280009; doi:10.3389/fpls.2023.1166854)
Supplement: Supplementary file 5 [file Table_4.xlsx]

## Sheet: large
Experiment	ID	Name	Accession name	#detected introgressions by Schulthess et al.	Candidates	Rye	Comment
GBS	SAMEA7828449	TRI 24067	KADOLZER ST 3	NA	Chr1A		1A
GBS	SAMEA7824493	TRI 4961	Berkely Rock	NA	Chr1B	1R	1B->1R, old vs. rye
GBS	SAMEA7826565	TRI 13631	----	NA	Chr1B	1R	1B->1R
GBS	SAMEA7821170	TRI 25327	----	1	Chr1B	1R	1B->1R
WGS	SAMEA10944045	TRI 25327	----	1	Chr1B	1R	1B->1R
GBS	SAMEA7823483	TRI 7714	Dankowska Biala 0279	NA	Chr1B	1R	1B->1R
GBS	SAMEA7821308	TRI 11849	Feldmann	1	Chr1B	1R	1B->1R
WGS	SAMEA10944341	TRI 11849	Feldmann	1	Chr1B	1R	1B->1R
GBS	SAMEA7821988	TRI 9323	Mildress	NA	Chr1B	1R	1B->1R
WGS	SAMEA10944635	TRI 9323	Mildress	2	Chr1B	1R	1B->1R
WGS	SAMEA10944529	Schamane	NA	1	Chr1B	1R	1B->1R
GBS	SAMEA7823877	TRI 10316	Neuzucht	NA	Chr1B	1R	1B->1R
GBS	SAMEA7824471	TRI 9461	NS 604	NA	Chr1B	1R	1B->1R
GBS	SAMEA7824643	TRI 9466	NS 738	NA	Chr1B	1R	1B->1R
GBS	SAMEA7826534	TRI 28624	ORLANDO	NA	Chr1B	1R	1B->1R
GBS	SAMEA7823502	TRI 8018	Riebesel St. 47-51	NA	Chr1B	1R	1B->1R
GBS	SAMEA7821548	TRI 9329	Saladin	NA	Chr1B	1R	1B->1R
GBS	SAMEA7828734	TRI 25245	SALZMUENDE ST.14/44	NA	Chr1B	1R	1B->1R
GBS	SAMEA7827639	TRI 19668	SALZMUENDER 14/44	NA	Chr1B	1R	1B->1R
GBS	SAMEA7826211	TRI 24211	SALZMUENDER BARTWEIZEN	NA	Chr1B	1R	1B->1R
GBS	SAMEA7821606	TRI 3810	Salzmünder 14/44	NA	Chr1B	1R	1B->1R
GBS	SAMEA7824171	TRI 9674	Sholeh	1	Chr1B	1R	1B->1R
WGS	SAMEA10944142	TRI 9674	Sholeh	1	Chr1B	1R	1B->1R
GBS	SAMEA7826468	TRI 25506	WEIHENSTEPHAN 0565/52 121	NA	Chr1B	1R	1B->1R
GBS	SAMEA7826465	TRI 25493	WEIHENSTEPHAN 0565/52 903B	NA	Chr1B	1R	1B->1R
GBS	SAMEA7822191	TRI 9328	Winnetou	NA	Chr1B	1R	1B->1R
GBS	SAMEA7825449	TRI 19476	ZORBA	NA	Chr1B	1R	1B->1R
GBS	SAMEA7822922	TRI 9326	Zorba	2	Chr1B	1R	1B->1R
WGS	SAMEA10944015	TRI 9326	Zorba	2	Chr1B	1R	1B->1R
GBS	SAMEA7822823	TRI 9467	NS 739	NA	Chr1B	1BS.1RL	1BS.1RL
WGS	SAMEA10944605	TRI 6868	Roux de Champigny	2	Chr1D		1D not speltoides?
GBS	SAMEA7821083	TRI 25899	TR.DICOCCOIDES X AE.SPELT.2X	1	Chr1D		1D->1B?
WGS	SAMEA10944001	TRI 25899	TR.DICOCCOIDES X AE.SPELT.2X	1	Chr1D		1D->1B?
GBS	SAMEA7828776	TRI 25875	TRITICUM SPELTOIDES AMP. X SUPREME	NA	Chr1D		1DS?
WGS	SAMEA10944090	TRI 24963	RIEBESEL 47/51	1	Chr1B	1R strange	1B->1R strange
WGS	SAMEA10944560	TRI 3810	Salzmünder 14/44	2	Chr1B	1R strange	1B->1R strange
WGS	SAMEA10944397	TRI 11213	----	1	Chr2A, Chr2B		2A, 2B
GBS	SAMEA7828535	TRI 24690	----	NA	Chr2B		2B
GBS	SAMEA7824439	TRI 7156	----	NA	Chr2B		2B
GBS	SAMEA7821386	TRI 12744	Arthur 71	NA	Chr2B		2B, Tr. timopheevi
GBS	SAMEA7826632	TRI 10258	Coker 55-30 Chancellor x Chancellor x Timopheevi Hybrid	NA	Chr2B		2B, Tr. timopheevi
GBS	SAMEA7822409	TRI 10260	Coker 57-21 Supresa x Redhard x Timophveevi Hybrid x Chancel	NA	Chr2B		2B, Tr. timopheevi
GBS	SAMEA7823205	TRI 23792	FUNDULEA 133	NA	Chr2B		2B
GBS	SAMEA7823438	TRI 13335	Hand	1	Chr2B		2B
WGS	SAMEA10944108	TRI 13335	Hand	1	Chr2B		2B
GBS	SAMEA7828668	TRI 25059	MINNESOTA 2890	NA	Chr2B		2B, Tr. timopheevi?
GBS	SAMEA7826388	TRI 24951	MINNESOTA III-54-2	NA	Chr2B		2B, Tr. timopheevi
GBS	SAMEA7826178	TRI 24054	NEBRASKA N604409	NA	Chr2B		2B, Tr. timopheevi
GBS	SAMEA7824642	TRI 14997	Roland	NA	Chr2B		2B, Tr. timopheevi
GBS	SAMEA7828476	TRI 24474	SULLIVAN	NA	Chr2B		2B, Tr. timopheevi
GBS	SAMEA7827293	TRI 13163	N 70 (28-1) -3-43	NA	Chr2B, Chr3B	1RS.1BL	2B, 3B
GBS	SAMEA7824539	TRI 7091	Honor (2) - Rosen Rye x Yorkwin - Cornell 595	NA	Chr2B	2BS.2RL	2BS.2RL
WGS	SAMEA10944623	TRI 7716	Iva	0	Chr2D		2D x 2?
GBS	SAMEA7826004	TRI 23004	ALTE SORTE ?	NA	Chr2A, Chr2D		2D->2A?
GBS	SAMEA7829556	TRI 16401	Duck	1	Chr2A, Chr2D		2D->2A?
WGS	SAMEA10943993	TRI 16401	Duck	1	Chr2A, Chr2D		2D->2A?
GBS	SAMEA7826727	B 81	ZG 1011	NA	Chr2D		2D->2A?
GBS	SAMEA7830359	B 81	ZG 1011	NA	Chr2D		2D->2A?
GBS	SAMEA7824769	B 65	ZG 987/3	NA	Chr2D		2D->2A?
GBS	SAMEA7821743	TRI 9979	New Gaines	NA	Chr2D		2D->2A?
WGS	SAMEA10944337	TRI 8117	Xi-Bei 612	1	Chr3B		3BL
WGS	SAMEA10944114	TRI 13625	----	1	Chr3D		3D
GBS	SAMEA7828531	TRI 24699	TIMPAW	NA	Chr3D		3D
WGS	SAMEA10944488	Magister	NA	2	Chr4D		4D
WGS	SAMEA10944525	Rywalka	NA	1	Chr4D		4D
GBS	SAMEA7825411	TRI 17920	----	NA	Chr6B		6B
WGS	SAMEA10944320	Chiron	NA	2	Chr6B		6B
GBS	SAMEA7827967	TRI 22103	----	NA	Chr6B		6BS
WGS	SAMEA10944692	TRI 5164	Cappelle Desprez	2	Chr6B		6BS
GBS	SAMEA7824667	TRI 9447	D 130/63	NA	Chr6B		6BS
WGS	SAMEA10944313	Arezzo	NA	1	Chr6D		6D
GBS	SAMEA7823754	TRI 259	Mahndorfer Tempo	NA	Chr6D		6D->6A?
WGS	SAMEA10944446	Gladiator	NA	4	Chr6A, Chr6D	1RS.1BL	6D->6A?
WGS	SAMEA10944542	TRI 1005	Algebra	0	Chr7A		7A
GBS	SAMEA7821303	TRI 11142	----	NA	Chr7B		7B
GBS	SAMEA7824255	TRI 25137	PURDUE 39120 A4-2-2-2-2-2	NA	Chr7B		7B
GBS	SAMEA7824327	TRI 13645	----	NA	Chr7B		7BS
GBS	SAMEA7828677	TRI 25028	AGRUS	NA	Chr7D		7D, Ag.elongatum
GBS	SAMEA7822272	TRI 8300	Agrus	NA	Chr7D		7D, Ag.elongatum
GBS	SAMEA7824452	B 96	Purdue 39120	NA	Chr7D		7D, Ag.elongatum
GBS	SAMEA7824409	B 97	Purdue 5392	NA	Chr7D		7D
